# Supplementary material for: Global Gene Expression Analysis Reveals Crosstalk between Response Mechanisms to Cold and Drought Stresses in Cassava Seedlings
Source: Front Plant Sci. 2017 Jul 18;8:1259. doi: 10.3389/fpls.2017.01259 (PMC5513928; doi:10.3389/fpls.2017.01259)
Supplement: Supplementary file 2 [file Table_1.XLSX]

## Sheet: Supplementary Table 1
Supplementary Table S1. The information of 481 identified cassava novel protein-coding transcripts in this study
Novel GeneID	Seqname	Start	End	Strand	Attributes	NM	NR	Symbol	Description
7464473	Chromosome01	7247815	7248149	+	exon_number "1"	XM_002321318	EEF05481	POPTRDRAFT_732726	oxidoreductase, 2OG-Fe(II) oxygenase family protein
8285870	Chromosome01	8627172	8627180	+	exon_number "1"	XM_002524765	EEF37654	RCOM_0648390	Speckle-type POZ protein, putative
8285870	Chromosome01	8627595	8627810	+	exon_number "2"	XM_002524765	EEF37654	RCOM_0648390	Speckle-type POZ protein, putative
8272524	Chromosome01	15350116	15350193	+	exon_number "1"	XM_002514041	EEF48041	RCOM_1046280	myosin XI, putative
8272524	Chromosome01	15350323	15350478	+	exon_number "2"	XM_002514041	EEF48041	RCOM_1046280	myosin XI, putative
8272524	Chromosome01	15350563	15350769	+	exon_number "3"	XM_002514041	EEF48041	RCOM_1046280	myosin XI, putative
8272524	Chromosome01	15351011	15351148	+	exon_number "4"	XM_002514041	EEF48041	RCOM_1046280	myosin XI, putative
8272524	Chromosome01	15351244	15351314	+	exon_number "5"	XM_002514041	EEF48041	RCOM_1046280	myosin XI, putative
8272524	Chromosome01	15351450	15351527	+	exon_number "6"	XM_002514041	EEF48041	RCOM_1046280	myosin XI, putative
8269478	Chromosome01	21450706	21450954	+	exon_number "1"	XM_002524323	EEF37980	RCOM_0703810	ankyrin repeat-containing protein, putative
8269478	Chromosome01	21451297	21451808	+	exon_number "2"	XM_002524323	EEF37980	RCOM_0703810	ankyrin repeat-containing protein, putative
8269478	Chromosome01	21452011	21452077	+	exon_number "3"	XM_002524323	EEF37980	RCOM_0703810	ankyrin repeat-containing protein, putative
8269478	Chromosome01	21452439	21452561	+	exon_number "4"	XM_002524323	EEF37980	RCOM_0703810	ankyrin repeat-containing protein, putative
8266831	Chromosome01	21832534	21832923	+	exon_number "1"	XM_002522572	EEF39705	RCOM_0884570	hypothetical protein
8266831	Chromosome01	21833033	21833206	+	exon_number "2"	XM_002522572	EEF39705	RCOM_0884570	hypothetical protein
8266831	Chromosome01	21833299	21833368	+	exon_number "3"	XM_002522572	EEF39705	RCOM_0884570	hypothetical protein
8266831	Chromosome01	21833477	21833881	+	exon_number "4"	XM_002522572	EEF39705	RCOM_0884570	hypothetical protein
8266831	Chromosome01	21832534	21832923	+	exon_number "1"	XM_002522572	EEF39705	RCOM_0884570	hypothetical protein
8266831	Chromosome01	21833033	21833206	+	exon_number "2"	XM_002522572	EEF39705	RCOM_0884570	hypothetical protein
8266831	Chromosome01	21833299	21833881	+	exon_number "3"	XM_002522572	EEF39705	RCOM_0884570	hypothetical protein
8277827	Chromosome01	24472149	24472676	+	exon_number "1"	XM_002520356	EEF42018	RCOM_1195270	hypothetical protein
8277827	Chromosome01	24474015	24474176	+	exon_number "2"	XM_002520356	EEF42018	RCOM_1195270	hypothetical protein
8277827	Chromosome01	24474253	24474897	+	exon_number "3"	XM_002520356	EEF42018	RCOM_1195270	hypothetical protein
8277827	Chromosome01	24476097	24476264	+	exon_number "4"	XM_002520356	EEF42018	RCOM_1195270	hypothetical protein
8277827	Chromosome01	24476393	24476812	+	exon_number "5"	XM_002520356	EEF42018	RCOM_1195270	hypothetical protein
8277827	Chromosome01	24476899	24478271	+	exon_number "6"	XM_002520356	EEF42018	RCOM_1195270	hypothetical protein
8277827	Chromosome01	24472149	24472676	+	exon_number "1"	XM_002520356	EEF42018	RCOM_1195270	hypothetical protein
8277827	Chromosome01	24474031	24474897	+	exon_number "2"	XM_002520356	EEF42018	RCOM_1195270	hypothetical protein
8277827	Chromosome01	24476097	24476264	+	exon_number "3"	XM_002520356	EEF42018	RCOM_1195270	hypothetical protein
8277827	Chromosome01	24476397	24476812	+	exon_number "4"	XM_002520356	EEF42018	RCOM_1195270	hypothetical protein
8277827	Chromosome01	24476899	24478271	+	exon_number "5"	XM_002520356	EEF42018	RCOM_1195270	hypothetical protein
8277827	Chromosome01	24473781	24474176	+	exon_number "1"	XM_002520356	EEF42018	RCOM_1195270	hypothetical protein
8277827	Chromosome01	24474253	24474897	+	exon_number "2"	XM_002520356	EEF42018	RCOM_1195270	hypothetical protein
8277827	Chromosome01	24476097	24476264	+	exon_number "3"	XM_002520356	EEF42018	RCOM_1195270	hypothetical protein
8277827	Chromosome01	24476393	24476812	+	exon_number "4"	XM_002520356	EEF42018	RCOM_1195270	hypothetical protein
8277827	Chromosome01	24476899	24478271	+	exon_number "5"	XM_002520356	EEF42018	RCOM_1195270	hypothetical protein
7476048	Chromosome01	24539667	24539868	+	exon_number "1"	XM_002330792	EEF09761	POPTRDRAFT_828282	hypothetical protein
7476048	Chromosome01	24540054	24540929	+	exon_number "2"	XM_002330792	EEF09761	POPTRDRAFT_828282	hypothetical protein
7476048	Chromosome01	24539667	24540856	+	exon_number "1"	XM_002330792	EEF09761	POPTRDRAFT_828282	hypothetical protein
7476048	Chromosome01	24540969	24542247	+	exon_number "2"	XM_002330792	EEF09761	POPTRDRAFT_828282	hypothetical protein
8276917	Chromosome01	24543457	24543513	+	exon_number "1"	XM_002525838	EEF36488	RCOM_0539710	Triose phosphate/phosphate translocator, non-green plastid, chloroplast precursor, putative
8276917	Chromosome01	24544536	24544636	+	exon_number "2"	XM_002525838	EEF36488	RCOM_0539710	Triose phosphate/phosphate translocator, non-green plastid, chloroplast precursor, putative
8276917	Chromosome01	24544830	24544842	+	exon_number "3"	XM_002525838	EEF36488	RCOM_0539710	Triose phosphate/phosphate translocator, non-green plastid, chloroplast precursor, putative
8276917	Chromosome01	24545349	24551821	+	exon_number "4"	XM_002525838	EEF36488	RCOM_0539710	Triose phosphate/phosphate translocator, non-green plastid, chloroplast precursor, putative
8276917	Chromosome01	24552413	24552507	+	exon_number "5"	XM_002525838	EEF36488	RCOM_0539710	Triose phosphate/phosphate translocator, non-green plastid, chloroplast precursor, putative
8276917	Chromosome01	24553314	24553443	+	exon_number "6"	XM_002525838	EEF36488	RCOM_0539710	Triose phosphate/phosphate translocator, non-green plastid, chloroplast precursor, putative
8276917	Chromosome01	24553537	24553852	+	exon_number "7"	XM_002525838	EEF36488	RCOM_0539710	Triose phosphate/phosphate translocator, non-green plastid, chloroplast precursor, putative
8276917	Chromosome01	24544778	24544842	+	exon_number "1"	XM_002525838	EEF36488	RCOM_0539710	Triose phosphate/phosphate translocator, non-green plastid, chloroplast precursor, putative
8276917	Chromosome01	24545349	24551821	+	exon_number "2"	XM_002525838	EEF36488	RCOM_0539710	Triose phosphate/phosphate translocator, non-green plastid, chloroplast precursor, putative
8276917	Chromosome01	24552413	24552507	+	exon_number "3"	XM_002525838	EEF36488	RCOM_0539710	Triose phosphate/phosphate translocator, non-green plastid, chloroplast precursor, putative
8276917	Chromosome01	24553314	24553443	+	exon_number "4"	XM_002525838	EEF36488	RCOM_0539710	Triose phosphate/phosphate translocator, non-green plastid, chloroplast precursor, putative
8276917	Chromosome01	24553537	24553852	+	exon_number "5"	XM_002525838	EEF36488	RCOM_0539710	Triose phosphate/phosphate translocator, non-green plastid, chloroplast precursor, putative
7486649	Chromosome01	27762823	27762876	+	exon_number "1"	XM_002298111	EEE82952	MYB012	hypothetical protein
7486649	Chromosome01	27763369	27763454	+	exon_number "2"	XM_002298111	EEE82952	MYB012	hypothetical protein
7486649	Chromosome01	27764063	27764417	+	exon_number "3"	XM_002298111	EEE82952	MYB012	hypothetical protein
7486649	Chromosome01	27767735	27770337	+	exon_number "4"	XM_002298111	EEE82952	MYB012	hypothetical protein
8266831	Chromosome01	30806287	30806385	+	exon_number "1"	XM_002522572	EEF39705	RCOM_0884570	hypothetical protein
8266831	Chromosome01	30806478	30806547	+	exon_number "2"	XM_002522572	EEF39705	RCOM_0884570	hypothetical protein
8266831	Chromosome01	30806656	30807584	+	exon_number "3"	XM_002522572	EEF39705	RCOM_0884570	hypothetical protein
8266831	Chromosome01	30806641	30807584	+	exon_number "1"	XM_002522572	EEF39705	RCOM_0884570	hypothetical protein
101302488	Chromosome01	33881076	33882510	+	exon_number "1"	XM_004306587	XP_004306635	LOC101302488	uncharacterized LOC101302488
101302488	Chromosome01	33882605	33882981	+	exon_number "2"	XM_004306587	XP_004306635	LOC101302488	uncharacterized LOC101302488
101302488	Chromosome01	33881076	33881619	+	exon_number "1"	XM_004306587	XP_004306635	LOC101302488	uncharacterized LOC101302488
101302488	Chromosome01	33882312	33882510	+	exon_number "2"	XM_004306587	XP_004306635	LOC101302488	uncharacterized LOC101302488
101302488	Chromosome01	33882605	33882981	+	exon_number "3"	XM_004306587	XP_004306635	LOC101302488	uncharacterized LOC101302488
8277680	Chromosome01	923679	923718	-	exon_number "1"	XM_002533678	EEF28655	RCOM_0415020	hypothetical protein
8277680	Chromosome01	923953	924817	-	exon_number "2"	XM_002533678	EEF28655	RCOM_0415020	hypothetical protein
8263846	Chromosome01	25724265	25724422	-	exon_number "1"	XM_002530688	EEF31640	RCOM_0017350	COMPASS component SWD2, putative
8263846	Chromosome01	25725600	25726544	-	exon_number "2"	XM_002530688	EEF31640	RCOM_0017350	COMPASS component SWD2, putative
8284089	Chromosome01	27221945	27223337	-	exon_number "1"	XM_002520449	EEF41908	RCOM_0732510	cation efflux protein/ zinc transporter, putative
8284089	Chromosome01	27224413	27224650	-	exon_number "2"	XM_002520449	EEF41908	RCOM_0732510	cation efflux protein/ zinc transporter, putative
8272051	Chromosome01	29956521	29957929	-	exon_number "1"	XM_002520706	EEF41714	RCOM_0558500	rac-GTP binding protein, putative
8272051	Chromosome01	29958015	29958201	-	exon_number "2"	XM_002520706	EEF41714	RCOM_0558500	rac-GTP binding protein, putative
8272051	Chromosome01	29958372	29958522	-	exon_number "3"	XM_002520706	EEF41714	RCOM_0558500	rac-GTP binding protein, putative
8272051	Chromosome01	29962528	29962640	-	exon_number "4"	XM_002520706	EEF41714	RCOM_0558500	rac-GTP binding protein, putative
8272051	Chromosome01	29962844	29962910	-	exon_number "5"	XM_002520706	EEF41714	RCOM_0558500	rac-GTP binding protein, putative
8272051	Chromosome01	29963083	29963295	-	exon_number "6"	XM_002520706	EEF41714	RCOM_0558500	rac-GTP binding protein, putative
8272051	Chromosome01	29963731	29963811	-	exon_number "7"	XM_002520706	EEF41714	RCOM_0558500	rac-GTP binding protein, putative
8272051	Chromosome01	29964463	29964518	-	exon_number "8"	XM_002520706	EEF41714	RCOM_0558500	rac-GTP binding protein, putative
8272051	Chromosome01	29964644	29964712	-	exon_number "9"	XM_002520706	EEF41714	RCOM_0558500	rac-GTP binding protein, putative
8272051	Chromosome01	29965565	29965816	-	exon_number "10"	XM_002520706	EEF41714	RCOM_0558500	rac-GTP binding protein, putative
8272051	Chromosome01	29965921	29966097	-	exon_number "11"	XM_002520706	EEF41714	RCOM_0558500	rac-GTP binding protein, putative
8272051	Chromosome01	29978422	29978571	-	exon_number "12"	XM_002520706	EEF41714	RCOM_0558500	rac-GTP binding protein, putative
8272051	Chromosome01	29978689	29978821	-	exon_number "13"	XM_002520706	EEF41714	RCOM_0558500	rac-GTP binding protein, putative
8272051	Chromosome01	29979028	29979290	-	exon_number "14"	XM_002520706	EEF41714	RCOM_0558500	rac-GTP binding protein, putative
7475160	Chromosome01	6296586	6296822	-	exon_number "1"	XM_002321345	EEF05508	POPTRDRAFT_903234	hypothetical protein
7475160	Chromosome01	6297072	6297143	-	exon_number "2"	XM_002321345	EEF05508	POPTRDRAFT_903234	hypothetical protein
7475160	Chromosome01	6297452	6297571	-	exon_number "3"	XM_002321345	EEF05508	POPTRDRAFT_903234	hypothetical protein
7475160	Chromosome01	6297721	6297912	-	exon_number "4"	XM_002321345	EEF05508	POPTRDRAFT_903234	hypothetical protein
7475160	Chromosome01	6299131	6299231	-	exon_number "5"	XM_002321345	EEF05508	POPTRDRAFT_903234	hypothetical protein
7485049	Chromosome01	30805973	30806385	+	exon_number "1"	XM_002310459	EEE90945	POPTRDRAFT_802631	hypothetical protein
7485049	Chromosome01	30806478	30806547	+	exon_number "2"	XM_002310459	EEE90945	POPTRDRAFT_802631	hypothetical protein
7485049	Chromosome01	30806656	30806866	+	exon_number "3"	XM_002310459	EEE90945	POPTRDRAFT_802631	hypothetical protein
8272337	Chromosome01	23158176	23159046	-	exon_number "1"	XM_002521179	EEF41177	RCOM_1571370	hypothetical protein
8272337	Chromosome01	23159143	23159172	-	exon_number "2"	XM_002521179	EEF41177	RCOM_1571370	hypothetical protein
8272337	Chromosome01	23158176	23159173	-	exon_number "1"	XM_002521179	EEF41177	RCOM_1571370	hypothetical protein
101493345	Chromosome01	21832534	21832923	+	exon_number "1"	XM_004485546	XP_004485603	LOC101493345	root phototropism protein 3-like
101493345	Chromosome01	21833033	21833206	+	exon_number "2"	XM_004485546	XP_004485603	LOC101493345	root phototropism protein 3-like
101493345	Chromosome01	21833299	21833368	+	exon_number "3"	XM_004485546	XP_004485603	LOC101493345	root phototropism protein 3-like
101493345	Chromosome01	21833495	21833699	+	exon_number "4"	XM_004485546	XP_004485603	LOC101493345	root phototropism protein 3-like
101493345	Chromosome01	21833772	21834399	+	exon_number "5"	XM_004485546	XP_004485603	LOC101493345	root phototropism protein 3-like
8286466	Chromosome01	26698314	26698672	+	exon_number "1"	XM_002525611	EEF36775	RCOM_0612610	Omega-3 fatty acid desaturase, endoplasmic reticulum, putative
8286466	Chromosome01	26698752	26698832	+	exon_number "2"	XM_002525611	EEF36775	RCOM_0612610	Omega-3 fatty acid desaturase, endoplasmic reticulum, putative
8286466	Chromosome01	26698924	26699061	+	exon_number "3"	XM_002525611	EEF36775	RCOM_0612610	Omega-3 fatty acid desaturase, endoplasmic reticulum, putative
8286466	Chromosome01	26699173	26699507	+	exon_number "4"	XM_002525611	EEF36775	RCOM_0612610	Omega-3 fatty acid desaturase, endoplasmic reticulum, putative
8287688	Chromosome01	23761368	23762183	-	exon_number "1"	XM_002529482	EEF32866	RCOM_1716910	9-cis-epoxycarotenoid dioxygenase, putative
7457992	Chromosome01	30071306	30075768	-	exon_number "1"	XM_002320355	EEE98706	POPTRDRAFT_572808	hypothetical protein
7457992	Chromosome01	30082739	30083167	-	exon_number "2"	XM_002320355	EEE98706	POPTRDRAFT_572808	hypothetical protein
7457992	Chromosome01	30082347	30083167	-	exon_number "1"	XM_002320355	EEE98706	POPTRDRAFT_572808	hypothetical protein
7478562	Chromosome01	27169914	27171210	-	exon_number "1"	XM_002299804	EEE84645	POPTRDRAFT_172496	hypothetical protein
7478562	Chromosome01	27172036	27172301	-	exon_number "2"	XM_002299804	EEE84645	POPTRDRAFT_172496	hypothetical protein
7489861	Chromosome01	24475739	24476264	+	exon_number "1"	XM_002302804	EEE82113	POPTRDRAFT_408995	hypothetical protein
7489861	Chromosome01	24476393	24477056	+	exon_number "2"	XM_002302804	EEE82113	POPTRDRAFT_408995	hypothetical protein
8258156	Chromosome01	31157822	31157975	+	exon_number "1"	XM_002511450	EEF52098	RCOM_1513150	HIPL1 protein precursor, putative
8258156	Chromosome01	31158056	31159016	+	exon_number "2"	XM_002511450	EEF52098	RCOM_1513150	HIPL1 protein precursor, putative
8281854	Chromosome01	5295919	5296332	-	exon_number "1"	XM_002522440	EEF39978	RCOM_0837830	26S proteasome subunit S9, putative
100243298	Chromosome01	21143226	21145251	+	exon_number "1"	XM_002265944	XP_002265980	LOC100243298	pentatricopeptide repeat-containing protein At4g16835, mitochondrial-like
100243298	Chromosome01	21145367	21145830	+	exon_number "2"	XM_002265944	XP_002265980	LOC100243298	pentatricopeptide repeat-containing protein At4g16835, mitochondrial-like
101305646	Chromosome01	26677446	26678032	+	exon_number "1"	XM_004295718	XP_004295766	LOC101305646	U-box domain-containing protein 43-like
101305646	Chromosome01	26678109	26678897	+	exon_number "2"	XM_004295718	XP_004295766	LOC101305646	U-box domain-containing protein 43-like
101305646	Chromosome01	26679519	26679825	+	exon_number "3"	XM_004295718	XP_004295766	LOC101305646	U-box domain-containing protein 43-like
101305646	Chromosome01	26680049	26680436	+	exon_number "4"	XM_004295718	XP_004295766	LOC101305646	U-box domain-containing protein 43-like
7474904	Chromosome01	22857638	22858638	-	exon_number "1"	XM_002312773	EEE86764	POPTRDRAFT_766998	hypothetical protein
7497596	Chromosome01	15350070	15350193	+	exon_number "1"	XM_002309165	EEE92724	POPTRDRAFT_561027	hypothetical protein
7497596	Chromosome01	15350323	15350613	+	exon_number "2"	XM_002309165	EEE92724	POPTRDRAFT_561027	hypothetical protein
8279775	Chromosome01	27018313	27018844	-	exon_number "1"	XM_002520389	EEF41848	RCOM_0730590	glycogen phosphorylase, putative
8286659	Chromosome01	25589701	25589926	+	exon_number "1"	XM_002531465	EEF30865	RCOM_0291720	hypothetical protein
8286659	Chromosome01	25590237	25590539	+	exon_number "2"	XM_002531465	EEF30865	RCOM_0291720	hypothetical protein
8286659	Chromosome01	25591110	25591340	+	exon_number "3"	XM_002531465	EEF30865	RCOM_0291720	hypothetical protein
8286659	Chromosome01	25591825	25591914	+	exon_number "4"	XM_002531465	EEF30865	RCOM_0291720	hypothetical protein
8286659	Chromosome01	25592025	25592125	+	exon_number "5"	XM_002531465	EEF30865	RCOM_0291720	hypothetical protein
8286659	Chromosome01	25592222	25592335	+	exon_number "6"	XM_002531465	EEF30865	RCOM_0291720	hypothetical protein
8286659	Chromosome01	25592413	25592646	+	exon_number "7"	XM_002531465	EEF30865	RCOM_0291720	hypothetical protein
8286659	Chromosome01	25592739	25592804	+	exon_number "8"	XM_002531465	EEF30865	RCOM_0291720	hypothetical protein
8286659	Chromosome01	25598071	25598639	+	exon_number "9"	XM_002531465	EEF30865	RCOM_0291720	hypothetical protein
8287389	Chromosome02	1620468	1620668	+	exon_number "1"	XM_002509768	EEF51201	RCOM_1687020	Minor histocompatibility antigen H13, putative
8287389	Chromosome02	1620910	1620980	+	exon_number "2"	XM_002509768	EEF51201	RCOM_1687020	Minor histocompatibility antigen H13, putative
8287389	Chromosome02	1621067	1621150	+	exon_number "3"	XM_002509768	EEF51201	RCOM_1687020	Minor histocompatibility antigen H13, putative
8287389	Chromosome02	1621259	1621367	+	exon_number "4"	XM_002509768	EEF51201	RCOM_1687020	Minor histocompatibility antigen H13, putative
8258020	Chromosome02	2937794	2937937	+	exon_number "1"	XM_002526039	EEF36279	RCOM_0524530	glycogen phosphorylase, putative
8258020	Chromosome02	2938018	2938293	+	exon_number "2"	XM_002526039	EEF36279	RCOM_0524530	glycogen phosphorylase, putative
8258020	Chromosome02	2938479	2938750	+	exon_number "3"	XM_002526039	EEF36279	RCOM_0524530	glycogen phosphorylase, putative
8258020	Chromosome02	2939370	2939387	+	exon_number "4"	XM_002526039	EEF36279	RCOM_0524530	glycogen phosphorylase, putative
8258020	Chromosome02	3965695	3965821	+	exon_number "1"	XM_002526039	EEF36279	RCOM_0524530	glycogen phosphorylase, putative
8258020	Chromosome02	3966095	3966286	+	exon_number "2"	XM_002526039	EEF36279	RCOM_0524530	glycogen phosphorylase, putative
778259	Chromosome02	16059615	16061491	+	exon_number "1"	DQ020654	AAY89360	RPD1	RNA polymerase IV largest subunit
100254727	Chromosome02	24473754	24474121	+	exon_number "1"	XM_002264343	XP_002264379	LOC100254727	UPF0176 protein pc0378-like
100254727	Chromosome02	24474343	24474396	+	exon_number "2"	XM_002264343	XP_002264379	LOC100254727	UPF0176 protein pc0378-like
100254727	Chromosome02	24475771	24476166	+	exon_number "3"	XM_002264343	XP_002264379	LOC100254727	UPF0176 protein pc0378-like
7493924	Chromosome02	25753543	25754223	+	exon_number "1"	XM_002319761	EEE95720	POPTRDRAFT_1097187	hypothetical protein
101291825	Chromosome02	28833375	28833584	+	exon_number "1"	XM_004299431	XP_004299479	LOC101291825	protein argonaute 1-like
100243340	Chromosome02	1432871	1433195	-	exon_number "1"	XM_002278723	XP_002278759	LOC100243340	40S ribosomal protein S10-like
100243340	Chromosome02	1433723	1433829	-	exon_number "2"	XM_002278723	XP_002278759	LOC100243340	40S ribosomal protein S10-like
8285074	Chromosome02	4127468	4127898	-	exon_number "1"	XM_002526074	EEF36314	RCOM_0526780	alpha-amylase, putative
8285074	Chromosome02	4127994	4128062	-	exon_number "2"	XM_002526074	EEF36314	RCOM_0526780	alpha-amylase, putative
8285074	Chromosome02	4128530	4128664	-	exon_number "3"	XM_002526074	EEF36314	RCOM_0526780	alpha-amylase, putative
8285074	Chromosome02	4130068	4130079	-	exon_number "4"	XM_002526074	EEF36314	RCOM_0526780	alpha-amylase, putative
7470841	Chromosome02	25433786	25434100	-	exon_number "1"	XM_002331890	EEF11729	POPTRDRAFT_828609	hypothetical protein
7470841	Chromosome02	25434225	25435170	-	exon_number "2"	XM_002331890	EEF11729	POPTRDRAFT_828609	hypothetical protein
7473172	Chromosome02	7016427	7016587	+	exon_number "1"	EF146859	EEE90677	POPTRDRAFT_655300	hypothetical protein
7473172	Chromosome02	7016831	7017752	+	exon_number "2"	EF146859	EEE90677	POPTRDRAFT_655300	hypothetical protein
8262762	Chromosome02	16538390	16539448	+	exon_number "1"	XM_002521089	EEF41286	RCOM_1721670	Receptor protein kinase CLAVATA1 precursor, putative
8269352	Chromosome02	5154039	5154458	-	exon_number "1"	XM_002531264	EEF31082	RCOM_1056370	tRNA-specific adenosine deaminase subunit TAD2, putative
8269352	Chromosome02	5154566	5154872	-	exon_number "2"	XM_002531264	EEF31082	RCOM_1056370	tRNA-specific adenosine deaminase subunit TAD2, putative
8268741	Chromosome02	8338697	8339092	-	exon_number "1"	XM_002521640	EEF40673	RCOM_0872210	NAC domain-containing protein, putative
8268741	Chromosome02	8339214	8339482	-	exon_number "2"	XM_002521640	EEF40673	RCOM_0872210	NAC domain-containing protein, putative
8268741	Chromosome02	8339563	8339728	-	exon_number "3"	XM_002521640	EEF40673	RCOM_0872210	NAC domain-containing protein, putative
7460527	Chromosome02	16538537	16538918	-	exon_number "1"	XM_002297787	EEE82628	POPTRDRAFT_750861	hypothetical protein
8258239	Chromosome02	10197747	10197986	-	exon_number "1"	XM_002526021	EEF36344	RCOM_1479050	hypothetical protein
8258239	Chromosome02	10199446	10199757	-	exon_number "2"	XM_002526021	EEF36344	RCOM_1479050	hypothetical protein
8262224	Chromosome02	32143513	32143825	+	exon_number "1"	XM_002519546	EEF42803	RCOM_1222910	Alcohol dehydrogenase, putative
8262224	Chromosome02	32143903	32144511	+	exon_number "2"	XM_002519546	EEF42803	RCOM_1222910	Alcohol dehydrogenase, putative
8262989	Chromosome02	11937420	11938326	-	exon_number "1"	XM_002513792	EEF48421	RCOM_1032900	myst histone acetyltransferase, putative
8267704	Chromosome02	8251328	8251635	+	exon_number "1"	XM_002530593	EEF31747	RCOM_0782880	DNA-directed RNA polymerase II largest subunit, putative
8267704	Chromosome02	8251735	8252322	+	exon_number "2"	XM_002530593	EEF31747	RCOM_0782880	DNA-directed RNA polymerase II largest subunit, putative
8267704	Chromosome02	8252399	8252845	+	exon_number "3"	XM_002530593	EEF31747	RCOM_0782880	DNA-directed RNA polymerase II largest subunit, putative
8268665	Chromosome02	24129448	24129789	-	exon_number "1"	XM_002532632	EEF29706	RCOM_0050560	carboxyphosphonoenolpyruvate mutase, putative
8268665	Chromosome02	24130399	24130471	-	exon_number "2"	XM_002532632	EEF29706	RCOM_0050560	carboxyphosphonoenolpyruvate mutase, putative
7467492	Chromosome02	5543738	5544591	-	exon_number "1"	XM_002311591	EEE88994	POPTRDRAFT_419249	hypothetical protein
8279155	Chromosome02	22690007	22690033	+	exon_number "1"	XM_002518240	EEF44046	RCOM_0815980	hypothetical protein
8279155	Chromosome02	22690515	22690888	+	exon_number "2"	XM_002518240	EEF44046	RCOM_0815980	hypothetical protein
8279155	Chromosome02	22709614	22709649	+	exon_number "3"	XM_002518240	EEF44046	RCOM_0815980	hypothetical protein
8258544	Chromosome03	4404695	4407460	+	exon_number "1"	XM_002516051	EEF46099	RCOM_0706300	hypothetical protein
8260362	Chromosome03	8424907	8425211	+	exon_number "1"	XM_002526931	EEF35404	RCOM_1557940	vacuolar protein sorting, putative
8260362	Chromosome03	8428035	8428519	+	exon_number "2"	XM_002526931	EEF35404	RCOM_1557940	vacuolar protein sorting, putative
8260362	Chromosome03	8428799	8428977	+	exon_number "3"	XM_002526931	EEF35404	RCOM_1557940	vacuolar protein sorting, putative
8260362	Chromosome03	8424907	8425211	+	exon_number "1"	XM_002526931	EEF35404	RCOM_1557940	vacuolar protein sorting, putative
8260362	Chromosome03	8428035	8428115	+	exon_number "2"	XM_002526931	EEF35404	RCOM_1557940	vacuolar protein sorting, putative
8260362	Chromosome03	8428264	8428519	+	exon_number "3"	XM_002526931	EEF35404	RCOM_1557940	vacuolar protein sorting, putative
8260362	Chromosome03	8429987	8430233	+	exon_number "4"	XM_002526931	EEF35404	RCOM_1557940	vacuolar protein sorting, putative
8277205	Chromosome03	8741726	8743727	+	exon_number "1"	XM_002528125	EEF34222	RCOM_0239260	rubisco subunit binding-protein alpha subunit, ruba, putative
8277205	Chromosome03	8743825	8744032	+	exon_number "2"	XM_002528125	EEF34222	RCOM_0239260	rubisco subunit binding-protein alpha subunit, ruba, putative
8277205	Chromosome03	8744122	8744267	+	exon_number "3"	XM_002528125	EEF34222	RCOM_0239260	rubisco subunit binding-protein alpha subunit, ruba, putative
8277205	Chromosome03	8744771	8744925	+	exon_number "4"	XM_002528125	EEF34222	RCOM_0239260	rubisco subunit binding-protein alpha subunit, ruba, putative
8277205	Chromosome03	8743683	8743737	+	exon_number "1"	XM_002528125	EEF34222	RCOM_0239260	rubisco subunit binding-protein alpha subunit, ruba, putative
8277205	Chromosome03	8743825	8744032	+	exon_number "2"	XM_002528125	EEF34222	RCOM_0239260	rubisco subunit binding-protein alpha subunit, ruba, putative
8277205	Chromosome03	8744122	8744267	+	exon_number "3"	XM_002528125	EEF34222	RCOM_0239260	rubisco subunit binding-protein alpha subunit, ruba, putative
8277205	Chromosome03	8744771	8744925	+	exon_number "4"	XM_002528125	EEF34222	RCOM_0239260	rubisco subunit binding-protein alpha subunit, ruba, putative
8277205	Chromosome03	8743728	8744032	+	exon_number "1"	XM_002528125	EEF34222	RCOM_0239260	rubisco subunit binding-protein alpha subunit, ruba, putative
8277205	Chromosome03	8744122	8744267	+	exon_number "2"	XM_002528125	EEF34222	RCOM_0239260	rubisco subunit binding-protein alpha subunit, ruba, putative
8277205	Chromosome03	8744771	8744925	+	exon_number "3"	XM_002528125	EEF34222	RCOM_0239260	rubisco subunit binding-protein alpha subunit, ruba, putative
7455527	Chromosome03	12170303	12171946	+	exon_number "1"	XM_002315342	EEF01549	PtrMTP7	metal tolerance protein
7455527	Chromosome03	12172024	12173102	+	exon_number "2"	XM_002315342	EEF01549	PtrMTP7	metal tolerance protein
11443624	Chromosome03	12300371	12300547	+	exon_number "1"	XM_003607153	AES89398	MTR_4g074440	Transcription elongation regulator
11443624	Chromosome03	12300835	12300897	+	exon_number "2"	XM_003607153	AES89398	MTR_4g074440	Transcription elongation regulator
11443624	Chromosome03	12300915	12300982	+	exon_number "3"	XM_003607153	AES89398	MTR_4g074440	Transcription elongation regulator
11443624	Chromosome03	12301538	12302177	+	exon_number "4"	XM_003607153	AES89398	MTR_4g074440	Transcription elongation regulator
11443624	Chromosome03	12302295	12302520	+	exon_number "5"	XM_003607153	AES89398	MTR_4g074440	Transcription elongation regulator
7474180	Chromosome03	26468604	26468623	+	exon_number "1"	XM_002314636	EEF00843	POPTRDRAFT_566205	hypothetical protein
7474180	Chromosome03	26468847	26469084	+	exon_number "2"	XM_002314636	EEF00843	POPTRDRAFT_566205	hypothetical protein
7474180	Chromosome03	26469402	26471637	+	exon_number "3"	XM_002314636	EEF00843	POPTRDRAFT_566205	hypothetical protein
8265088	Chromosome03	2422808	2423196	-	exon_number "1"	XM_002514113	EEF48113	RCOM_1048110	protein arginine n-methyltransferase 1, putative
100254724	Chromosome03	5595161	5596144	-	exon_number "1"	XM_002275862	XP_002275898	LOC100254724	DNA-directed RNA polymerase D subunit 1-like
100255540	Chromosome03	8557728	8558591	-	exon_number "1"	XM_002282873	XP_002282909	LOC100255540	glutamate receptor 2.7-like
8258192	Chromosome03	23665495	23666502	-	exon_number "1"	XM_002525975	EEF36361	RCOM_0843160	Vitellogenic carboxypeptidase, putative
8269334	Chromosome03	121940	122793	-	exon_number "1"	XM_002531247	EEF31106	RCOM_0484610	hypothetical protein
8274193	Chromosome03	773378	773589	+	exon_number "1"	XM_002515389	EEF46884	RCOM_0921590	protein with unknown function
8274193	Chromosome03	773957	774038	+	exon_number "2"	XM_002515389	EEF46884	RCOM_0921590	protein with unknown function
8274193	Chromosome03	774129	774208	+	exon_number "3"	XM_002515389	EEF46884	RCOM_0921590	protein with unknown function
8274193	Chromosome03	774333	774423	+	exon_number "4"	XM_002515389	EEF46884	RCOM_0921590	protein with unknown function
8274193	Chromosome03	774504	774560	+	exon_number "5"	XM_002515389	EEF46884	RCOM_0921590	protein with unknown function
8274193	Chromosome03	774934	775010	+	exon_number "6"	XM_002515389	EEF46884	RCOM_0921590	protein with unknown function
8274193	Chromosome03	775102	775708	+	exon_number "7"	XM_002515389	EEF46884	RCOM_0921590	protein with unknown function
8274193	Chromosome03	775829	775976	+	exon_number "8"	XM_002515389	EEF46884	RCOM_0921590	protein with unknown function
8274193	Chromosome03	776612	776769	+	exon_number "9"	XM_002515389	EEF46884	RCOM_0921590	protein with unknown function
8274193	Chromosome03	776923	776987	+	exon_number "10"	XM_002515389	EEF46884	RCOM_0921590	protein with unknown function
8274193	Chromosome03	777075	778236	+	exon_number "11"	XM_002515389	EEF46884	RCOM_0921590	protein with unknown function
8274193	Chromosome03	774565	775010	+	exon_number "1"	XM_002515389	EEF46884	RCOM_0921590	protein with unknown function
8274193	Chromosome03	775102	775205	+	exon_number "2"	XM_002515389	EEF46884	RCOM_0921590	protein with unknown function
8274193	Chromosome03	775612	775708	+	exon_number "3"	XM_002515389	EEF46884	RCOM_0921590	protein with unknown function
8274193	Chromosome03	775829	775976	+	exon_number "4"	XM_002515389	EEF46884	RCOM_0921590	protein with unknown function
8274193	Chromosome03	776612	776769	+	exon_number "5"	XM_002515389	EEF46884	RCOM_0921590	protein with unknown function
8274193	Chromosome03	776923	778236	+	exon_number "6"	XM_002515389	EEF46884	RCOM_0921590	protein with unknown function
101503229	Chromosome03	8396277	8398178	-	exon_number "1"	XR_190020	-	LOC101503229	uncharacterized LOC101503229
101503229	Chromosome03	8398498	8398734	-	exon_number "2"	XR_190020	-	LOC101503229	uncharacterized LOC101503229
7481593	Chromosome03	12300343	12300547	+	exon_number "1"	XM_002315023	EEF01230	POPTRDRAFT_567061	hypothetical protein
7481593	Chromosome03	12300835	12300893	+	exon_number "2"	XM_002315023	EEF01230	POPTRDRAFT_567061	hypothetical protein
7481593	Chromosome03	12300918	12300982	+	exon_number "3"	XM_002315023	EEF01230	POPTRDRAFT_567061	hypothetical protein
7481593	Chromosome03	12301538	12302517	+	exon_number "4"	XM_002315023	EEF01230	POPTRDRAFT_567061	hypothetical protein
8266746	Chromosome03	23351572	23351869	-	exon_number "1"	XM_002532986	EEF29340	RCOM_0423490	multidrug resistance-associated protein 2, 6 (mrp2, 6), abc-transoprter, putative
8266746	Chromosome03	23351958	23352044	-	exon_number "2"	XM_002532986	EEF29340	RCOM_0423490	multidrug resistance-associated protein 2, 6 (mrp2, 6), abc-transoprter, putative
8266746	Chromosome03	23352244	23353737	-	exon_number "3"	XM_002532986	EEF29340	RCOM_0423490	multidrug resistance-associated protein 2, 6 (mrp2, 6), abc-transoprter, putative
8273738	Chromosome03	20098165	20098210	-	exon_number "1"	XM_002533505	EEF28831	RCOM_0073590	ubiquitin ligase protein cop1, putative
8273738	Chromosome03	20102632	20103945	-	exon_number "2"	XM_002533505	EEF28831	RCOM_0073590	ubiquitin ligase protein cop1, putative
8273738	Chromosome03	20104335	20104782	-	exon_number "3"	XM_002533505	EEF28831	RCOM_0073590	ubiquitin ligase protein cop1, putative
8279860	Chromosome03	5996105	5996282	-	exon_number "1"	XM_002532529	EEF29809	RCOM_0195650	multicopper oxidase, putative
8279860	Chromosome03	5996411	5996852	-	exon_number "2"	XM_002532529	EEF29809	RCOM_0195650	multicopper oxidase, putative
8279860	Chromosome03	5996105	5996852	-	exon_number "1"	XM_002532529	EEF29809	RCOM_0195650	multicopper oxidase, putative
8284852	Chromosome03	1484604	1485353	+	exon_number "1"	XM_002514315	EEF48315	RCOM_1053850	hypothetical protein
8284852	Chromosome03	1486203	1486276	+	exon_number "2"	XM_002514315	EEF48315	RCOM_1053850	hypothetical protein
8284852	Chromosome03	1486364	1486865	+	exon_number "3"	XM_002514315	EEF48315	RCOM_1053850	hypothetical protein
100254535	Chromosome03	26468730	26468763	+	exon_number "1"	XM_002283086	XP_002283122	LOC100254535	uncharacterized LOC100254535
100254535	Chromosome03	26468847	26469084	+	exon_number "2"	XM_002283086	XP_002283122	LOC100254535	uncharacterized LOC100254535
100254535	Chromosome03	26469402	26470481	+	exon_number "3"	XM_002283086	XP_002283122	LOC100254535	uncharacterized LOC100254535
100817047	Chromosome03	11953978	11954938	+	exon_number "1"	XM_003528681	XP_003528729	LOC100817047	type I inositol-1,4,5-trisphosphate 5-phosphatase 12-like
101509361	Chromosome03	24175105	24175458	+	exon_number "1"	XM_004511148	XP_004511205	LOC101509361	G-type lectin S-receptor-like serine/threonine-protein kinase CES101-like
11422159	Chromosome04	3477340	3477518	+	exon_number "1"	XM_003597284	ABO80209	MTR_2g096450	hypothetical protein
11422159	Chromosome04	3477614	3477801	+	exon_number "2"	XM_003597284	ABO80209	MTR_2g096450	hypothetical protein
11422159	Chromosome04	3481234	3482569	+	exon_number "3"	XM_003597284	ABO80209	MTR_2g096450	hypothetical protein
11422159	Chromosome04	3477396	3477518	+	exon_number "1"	XM_003597284	ABO80209	MTR_2g096450	hypothetical protein
11422159	Chromosome04	3477618	3477801	+	exon_number "2"	XM_003597284	ABO80209	MTR_2g096450	hypothetical protein
11422159	Chromosome04	3481234	3482569	+	exon_number "3"	XM_003597284	ABO80209	MTR_2g096450	hypothetical protein
11422159	Chromosome04	3481251	3481264	+	exon_number "1"	XM_003597284	ABO80209	MTR_2g096450	hypothetical protein
11422159	Chromosome04	3481395	3482569	+	exon_number "2"	XM_003597284	ABO80209	MTR_2g096450	hypothetical protein
8279115	Chromosome04	9047648	9048123	+	exon_number "1"	XM_002521456	EEF40773	RCOM_0533080	ADP-ribosylation factor, putative
8279115	Chromosome04	9050338	9050706	+	exon_number "2"	XM_002521456	EEF40773	RCOM_0533080	ADP-ribosylation factor, putative
8279115	Chromosome04	9049921	9050706	+	exon_number "1"	XM_002521456	EEF40773	RCOM_0533080	ADP-ribosylation factor, putative
8283402	Chromosome04	27876269	27876773	+	exon_number "1"	XM_002529939	EEF32390	RCOM_1264440	orf protein, putative
8283402	Chromosome04	27877464	27877622	+	exon_number "2"	XM_002529939	EEF32390	RCOM_1264440	orf protein, putative
8283402	Chromosome04	27878011	27878051	+	exon_number "3"	XM_002529939	EEF32390	RCOM_1264440	orf protein, putative
8283402	Chromosome04	27877347	27877995	+	exon_number "1"	XM_002529939	EEF32390	RCOM_1264440	orf protein, putative
101295121	Chromosome04	28443566	28445607	+	exon_number "1"	XR_184393	-	LOC101295121	uncharacterized LOC101295121
8264300	Chromosome04	6685898	6685904	-	exon_number "1"	XM_002529715	EEF32627	RCOM_0574890	hypothetical protein
8264300	Chromosome04	6686531	6687121	-	exon_number "2"	XM_002529715	EEF32627	RCOM_0574890	hypothetical protein
8264300	Chromosome04	6685898	6685904	-	exon_number "1"	XM_002529715	EEF32627	RCOM_0574890	hypothetical protein
8264300	Chromosome04	6686531	6686760	-	exon_number "2"	XM_002529715	EEF32627	RCOM_0574890	hypothetical protein
8264300	Chromosome04	6687135	6687632	-	exon_number "3"	XM_002529715	EEF32627	RCOM_0574890	hypothetical protein
8269745	Chromosome04	7403148	7409964	-	exon_number "1"	XM_002530503	EEF31840	RCOM_1267040	isopropylmalate synthase, putative
8269745	Chromosome04	7410176	7410257	-	exon_number "2"	XM_002530503	EEF31840	RCOM_1267040	isopropylmalate synthase, putative
8269745	Chromosome04	7410359	7410451	-	exon_number "3"	XM_002530503	EEF31840	RCOM_1267040	isopropylmalate synthase, putative
8269745	Chromosome04	7411721	7411801	-	exon_number "4"	XM_002530503	EEF31840	RCOM_1267040	isopropylmalate synthase, putative
8269745	Chromosome04	7411885	7412098	-	exon_number "5"	XM_002530503	EEF31840	RCOM_1267040	isopropylmalate synthase, putative
8269745	Chromosome04	7417604	7418507	-	exon_number "6"	XM_002530503	EEF31840	RCOM_1267040	isopropylmalate synthase, putative
8269745	Chromosome04	7403148	7408774	-	exon_number "1"	XM_002530503	EEF31840	RCOM_1267040	isopropylmalate synthase, putative
8269745	Chromosome04	7409246	7409296	-	exon_number "2"	XM_002530503	EEF31840	RCOM_1267040	isopropylmalate synthase, putative
8269745	Chromosome04	7410171	7410257	-	exon_number "3"	XM_002530503	EEF31840	RCOM_1267040	isopropylmalate synthase, putative
8269745	Chromosome04	7410359	7410451	-	exon_number "4"	XM_002530503	EEF31840	RCOM_1267040	isopropylmalate synthase, putative
8269745	Chromosome04	7411721	7411801	-	exon_number "5"	XM_002530503	EEF31840	RCOM_1267040	isopropylmalate synthase, putative
8269745	Chromosome04	7411885	7412098	-	exon_number "6"	XM_002530503	EEF31840	RCOM_1267040	isopropylmalate synthase, putative
8269745	Chromosome04	7417604	7418507	-	exon_number "7"	XM_002530503	EEF31840	RCOM_1267040	isopropylmalate synthase, putative
8269745	Chromosome04	7409977	7410257	-	exon_number "1"	XM_002530503	EEF31840	RCOM_1267040	isopropylmalate synthase, putative
8269745	Chromosome04	7410359	7410451	-	exon_number "2"	XM_002530503	EEF31840	RCOM_1267040	isopropylmalate synthase, putative
8269745	Chromosome04	7411721	7411801	-	exon_number "3"	XM_002530503	EEF31840	RCOM_1267040	isopropylmalate synthase, putative
8269745	Chromosome04	7411885	7412098	-	exon_number "4"	XM_002530503	EEF31840	RCOM_1267040	isopropylmalate synthase, putative
8269745	Chromosome04	7417604	7418507	-	exon_number "5"	XM_002530503	EEF31840	RCOM_1267040	isopropylmalate synthase, putative
8266663	Chromosome04	12271281	12274133	-	exon_number "1"	XM_002526452	EEF35889	RCOM_0658780	hypothetical protein
8289537	Chromosome04	17390529	17391774	-	exon_number "1"	XM_002527514	EEF34812	RCOM_0737410	hypothetical protein
8289537	Chromosome04	17390529	17391433	-	exon_number "1"	XM_002527514	EEF34812	RCOM_0737410	hypothetical protein
8289537	Chromosome04	17391800	17392979	-	exon_number "2"	XM_002527514	EEF34812	RCOM_0737410	hypothetical protein
8289537	Chromosome04	17390529	17391433	-	exon_number "1"	XM_002527514	EEF34812	RCOM_0737410	hypothetical protein
8289537	Chromosome04	17391800	17392229	-	exon_number "2"	XM_002527514	EEF34812	RCOM_0737410	hypothetical protein
8289537	Chromosome04	17393275	17393715	-	exon_number "3"	XM_002527514	EEF34812	RCOM_0737410	hypothetical protein
8289537	Chromosome04	17394291	17394933	-	exon_number "4"	XM_002527514	EEF34812	RCOM_0737410	hypothetical protein
8264174	Chromosome04	20511626	20512018	-	exon_number "1"	XM_002525044	EEF37337	RCOM_0746010	kinase, putative
8285320	Chromosome04	22608751	22609547	-	exon_number "1"	XM_002512864	EEF49413	RCOM_1447170	metal abc transporter, putative
8285320	Chromosome04	22610189	22610485	-	exon_number "2"	XM_002512864	EEF49413	RCOM_1447170	metal abc transporter, putative
101509800	Chromosome04	23154846	23155654	-	exon_number "1"	XM_004492030	XP_004492087	LOC101509800	60S ribosomal protein L23a-2-like
7458819	Chromosome04	2324219	2324529	-	exon_number "1"	XM_002326040	EEF00458	POPTRDRAFT_574492	hypothetical protein
7470461	Chromosome04	4810774	4811005	-	exon_number "1"	XM_002326859	EEE73645	POPTRDRAFT_740257	hypothetical protein
8282407	Chromosome04	19794389	19794406	-	exon_number "1"	XM_002525694	EEF36639	RCOM_0806290	NAC domain-containing protein, putative
8282407	Chromosome04	19794829	19795097	-	exon_number "2"	XM_002525694	EEF36639	RCOM_0806290	NAC domain-containing protein, putative
8282407	Chromosome04	19795189	19795506	-	exon_number "3"	XM_002525694	EEF36639	RCOM_0806290	NAC domain-containing protein, putative
100253210	Chromosome04	27390334	27390687	-	exon_number "1"	XM_002272165	XP_002272201	LOC100253210	3-oxoacyl-[acyl-carrier-protein] synthase II, chloroplastic-like
100253210	Chromosome04	27390829	27391826	-	exon_number "2"	XM_002272165	XP_002272201	LOC100253210	3-oxoacyl-[acyl-carrier-protein] synthase II, chloroplastic-like
7460085	Chromosome04	8800175	8801221	+	exon_number "1"	XM_002312806	EEE86797	POPTRDRAFT_556851	hypothetical protein
8265414	Chromosome04	12754731	12755373	-	exon_number "1"	XM_002509667	EEF51100	RCOM_1684370	(S)-N-methylcoclaurine 3'-hydroxylase isozyme, putative
8270645	Chromosome05	3279549	3279998	+	exon_number "1"	XM_002511681	EEF50396	RCOM_1612250	PLE, putative
8270645	Chromosome05	3280103	3280300	+	exon_number "2"	XM_002511681	EEF50396	RCOM_1612250	PLE, putative
8270645	Chromosome05	3280371	3280628	+	exon_number "3"	XM_002511681	EEF50396	RCOM_1612250	PLE, putative
8270645	Chromosome05	3281023	3281232	+	exon_number "4"	XM_002511681	EEF50396	RCOM_1612250	PLE, putative
8270645	Chromosome05	3281333	3281488	+	exon_number "5"	XM_002511681	EEF50396	RCOM_1612250	PLE, putative
8270645	Chromosome05	3281607	3281766	+	exon_number "6"	XM_002511681	EEF50396	RCOM_1612250	PLE, putative
8270645	Chromosome05	3281976	3282124	+	exon_number "7"	XM_002511681	EEF50396	RCOM_1612250	PLE, putative
8270645	Chromosome05	3282205	3282300	+	exon_number "8"	XM_002511681	EEF50396	RCOM_1612250	PLE, putative
8269990	Chromosome05	14473111	14473301	+	exon_number "1"	XM_002510731	EEF52964	RCOM_1602850	hypothetical protein
8269990	Chromosome05	14485359	14486429	+	exon_number "2"	XM_002510731	EEF52964	RCOM_1602850	hypothetical protein
8269990	Chromosome05	14473111	14473301	+	exon_number "1"	XM_002510731	EEF52964	RCOM_1602850	hypothetical protein
8269990	Chromosome05	14485359	14485834	+	exon_number "2"	XM_002510731	EEF52964	RCOM_1602850	hypothetical protein
8269990	Chromosome05	14516724	14516734	+	exon_number "3"	XM_002510731	EEF52964	RCOM_1602850	hypothetical protein
8286368	Chromosome05	16462260	16462544	+	exon_number "1"	XM_002524816	EEF37486	RCOM_0723200	hypothetical protein
8286368	Chromosome05	16463266	16463353	+	exon_number "2"	XM_002524816	EEF37486	RCOM_0723200	hypothetical protein
8286368	Chromosome05	16469425	16470023	+	exon_number "3"	XM_002524816	EEF37486	RCOM_0723200	hypothetical protein
8286368	Chromosome05	16472255	16472387	+	exon_number "4"	XM_002524816	EEF37486	RCOM_0723200	hypothetical protein
8286368	Chromosome05	16477924	16479137	+	exon_number "5"	XM_002524816	EEF37486	RCOM_0723200	hypothetical protein
8286368	Chromosome05	16481127	16481225	+	exon_number "6"	XM_002524816	EEF37486	RCOM_0723200	hypothetical protein
8286368	Chromosome05	16481425	16481595	+	exon_number "7"	XM_002524816	EEF37486	RCOM_0723200	hypothetical protein
8286368	Chromosome05	16484125	16484367	+	exon_number "8"	XM_002524816	EEF37486	RCOM_0723200	hypothetical protein
8286368	Chromosome05	16485509	16485949	+	exon_number "9"	XM_002524816	EEF37486	RCOM_0723200	hypothetical protein
8286368	Chromosome05	16497244	16498080	+	exon_number "10"	XM_002524816	EEF37486	RCOM_0723200	hypothetical protein
8286368	Chromosome05	16504482	16504701	+	exon_number "11"	XM_002524816	EEF37486	RCOM_0723200	hypothetical protein
8275412	Chromosome05	6129538	6130783	-	exon_number "1"	XM_002524688	EEF37577	RCOM_0646210	hypothetical protein
8275412	Chromosome05	6131251	6131655	-	exon_number "2"	XM_002524688	EEF37577	RCOM_0646210	hypothetical protein
8281834	Chromosome05	9044211	9044790	-	exon_number "1"	XM_002522420	EEF39958	RCOM_0837530	NAC domain-containing protein, putative
8281834	Chromosome05	9044889	9045169	-	exon_number "2"	XM_002522420	EEF39958	RCOM_0837530	NAC domain-containing protein, putative
8281834	Chromosome05	9045276	9045552	-	exon_number "3"	XM_002522420	EEF39958	RCOM_0837530	NAC domain-containing protein, putative
8281834	Chromosome05	9044211	9044790	-	exon_number "1"	XM_002522420	EEF39958	RCOM_0837530	NAC domain-containing protein, putative
8281834	Chromosome05	9044889	9045552	-	exon_number "2"	XM_002522420	EEF39958	RCOM_0837530	NAC domain-containing protein, putative
8269973	Chromosome05	10643968	10645236	-	exon_number "1"	XM_002510714	EEF52947	RCOM_1602580	hypothetical protein
8278873	Chromosome05	23994731	23994741	-	exon_number "1"	XM_002510174	EEF52407	RCOM_1590670	Protein CYPRO4, putative
8278873	Chromosome05	23995376	23997056	-	exon_number "2"	XM_002510174	EEF52407	RCOM_1590670	Protein CYPRO4, putative
8288094	Chromosome05	25438849	25439133	-	exon_number "1"	XM_002509979	EEF52212	RCOM_1585070	hydrolase, hydrolyzing O-glycosyl compounds, putative
8288094	Chromosome05	25439616	25439793	-	exon_number "2"	XM_002509979	EEF52212	RCOM_1585070	hydrolase, hydrolyzing O-glycosyl compounds, putative
8288094	Chromosome05	25441733	25442130	-	exon_number "3"	XM_002509979	EEF52212	RCOM_1585070	hydrolase, hydrolyzing O-glycosyl compounds, putative
8288094	Chromosome05	25442223	25442382	-	exon_number "4"	XM_002509979	EEF52212	RCOM_1585070	hydrolase, hydrolyzing O-glycosyl compounds, putative
8288094	Chromosome05	25442466	25443388	-	exon_number "5"	XM_002509979	EEF52212	RCOM_1585070	hydrolase, hydrolyzing O-glycosyl compounds, putative
8288094	Chromosome05	25443663	25443731	-	exon_number "6"	XM_002509979	EEF52212	RCOM_1585070	hydrolase, hydrolyzing O-glycosyl compounds, putative
8288094	Chromosome05	25443833	25443892	-	exon_number "7"	XM_002509979	EEF52212	RCOM_1585070	hydrolase, hydrolyzing O-glycosyl compounds, putative
8288094	Chromosome05	25443979	25444012	-	exon_number "8"	XM_002509979	EEF52212	RCOM_1585070	hydrolase, hydrolyzing O-glycosyl compounds, putative
7481807	Chromosome05	28249673	28249810	-	exon_number "1"	XM_002321788	EEF05951	POPTRDRAFT_575649	hypothetical protein
835234	Chromosome05	3279986	3279998	+	exon_number "1"	NM_124539	AED96102	PLE	microtubule associated protein MAP65-3
835234	Chromosome05	3280103	3280300	+	exon_number "2"	NM_124539	AED96102	PLE	microtubule associated protein MAP65-3
835234	Chromosome05	3280371	3280628	+	exon_number "3"	NM_124539	AED96102	PLE	microtubule associated protein MAP65-3
835234	Chromosome05	3281023	3281232	+	exon_number "4"	NM_124539	AED96102	PLE	microtubule associated protein MAP65-3
835234	Chromosome05	3281333	3281456	+	exon_number "5"	NM_124539	AED96102	PLE	microtubule associated protein MAP65-3
835234	Chromosome05	3281560	3281594	+	exon_number "6"	NM_124539	AED96102	PLE	microtubule associated protein MAP65-3
7470443	Chromosome05	6659643	6659820	-	exon_number "1"	XM_002305519	EEE86066	POPTRDRAFT_713453	hypothetical protein
7470443	Chromosome05	6659919	6659976	-	exon_number "2"	XM_002305519	EEE86066	POPTRDRAFT_713453	hypothetical protein
7470443	Chromosome05	6665832	6665911	-	exon_number "3"	XM_002305519	EEE86066	POPTRDRAFT_713453	hypothetical protein
8259914	Chromosome05	11478	11961	+	exon_number "1"	XM_002523083	EEF39314	RCOM_1179530	ethylene receptor, putative
100782719	Chromosome05	14485308	14486321	+	exon_number "1"	XM_003534378	XP_003534426	LOC100782719	uncharacterized LOC100782719
7478259	Chromosome05	23995565	23997344	+	exon_number "1"	XM_002327101	EEE73887	POPTRDRAFT_591944	hypothetical protein
7485634	Chromosome05	17883580	17884000	+	exon_number "1"	XM_002307747	EEE94779	POPTRDRAFT_818858	hypothetical protein
8261852	Chromosome05	2663176	2663359	-	exon_number "1"	XM_002511787	EEF50502	RCOM_1614760	Remorin, putative
8261852	Chromosome05	2663672	2664143	-	exon_number "2"	XM_002511787	EEF50502	RCOM_1614760	Remorin, putative
8262834	Chromosome05	21396016	21396587	+	exon_number "1"	XM_002523476	EEF38861	RCOM_0701200	Defective in cullin neddylation protein, putative
8262834	Chromosome05	21396695	21396721	+	exon_number "2"	XM_002523476	EEF38861	RCOM_0701200	Defective in cullin neddylation protein, putative
8276857	Chromosome05	26980015	26980438	+	exon_number "1"	XM_002515626	EEF46724	RCOM_1378890	Aspartic proteinase nepenthesin-1 precursor, putative
8276857	Chromosome05	26980808	26981849	+	exon_number "2"	XM_002515626	EEF46724	RCOM_1378890	Aspartic proteinase nepenthesin-1 precursor, putative
8276857	Chromosome05	26980015	26980937	+	exon_number "1"	XM_002515626	EEF46724	RCOM_1378890	Aspartic proteinase nepenthesin-1 precursor, putative
8276857	Chromosome05	26981055	26981302	+	exon_number "2"	XM_002515626	EEF46724	RCOM_1378890	Aspartic proteinase nepenthesin-1 precursor, putative
8276857	Chromosome05	26990861	26991429	+	exon_number "3"	XM_002515626	EEF46724	RCOM_1378890	Aspartic proteinase nepenthesin-1 precursor, putative
8276857	Chromosome05	26991867	26992970	+	exon_number "1"	XM_002515626	EEF46724	RCOM_1378890	Aspartic proteinase nepenthesin-1 precursor, putative
100781199	Chromosome05	16358613	16361294	+	exon_number "1"	XM_003541471	XP_003541519	LOC100781199	UDP-glycosyltransferase 74E1-like
100838007	Chromosome05	16528789	16530195	+	exon_number "1"	XR_138225	-	LOC100838007	uncharacterized LOC100838007
7484185	Chromosome06	1149405	1149567	+	exon_number "1"	XM_002327686	EEE75200	POPTRDRAFT_679071	hypothetical protein
7484185	Chromosome06	1149750	1150453	+	exon_number "2"	XM_002327686	EEE75200	POPTRDRAFT_679071	hypothetical protein
101310031	Chromosome06	17576167	17577143	+	exon_number "1"	XM_004300899	XP_004300947	LOC101310031	probable ATP-dependent RNA helicase DHX36-like
101310031	Chromosome06	17585961	17587511	+	exon_number "2"	XM_004300899	XP_004300947	LOC101310031	probable ATP-dependent RNA helicase DHX36-like
101310031	Chromosome06	17585867	17586026	+	exon_number "1"	XM_004300899	XP_004300947	LOC101310031	probable ATP-dependent RNA helicase DHX36-like
101310031	Chromosome06	17586221	17587511	+	exon_number "2"	XM_004300899	XP_004300947	LOC101310031	probable ATP-dependent RNA helicase DHX36-like
8263389	Chromosome06	20257618	20258014	+	exon_number "1"	XM_002514670	EEF47822	RCOM_1471040	hypothetical protein
8263389	Chromosome06	20258104	20258249	+	exon_number "2"	XM_002514670	EEF47822	RCOM_1471040	hypothetical protein
8263389	Chromosome06	20258769	20259773	+	exon_number "3"	XM_002514670	EEF47822	RCOM_1471040	hypothetical protein
8263389	Chromosome06	20259851	20260323	+	exon_number "4"	XM_002514670	EEF47822	RCOM_1471040	hypothetical protein
8263389	Chromosome06	20257618	20258014	+	exon_number "1"	XM_002514670	EEF47822	RCOM_1471040	hypothetical protein
8263389	Chromosome06	20258769	20259460	+	exon_number "2"	XM_002514670	EEF47822	RCOM_1471040	hypothetical protein
8263389	Chromosome06	20259545	20259590	+	exon_number "3"	XM_002514670	EEF47822	RCOM_1471040	hypothetical protein
8263389	Chromosome06	20259721	20259773	+	exon_number "4"	XM_002514670	EEF47822	RCOM_1471040	hypothetical protein
8263389	Chromosome06	20259851	20260323	+	exon_number "5"	XM_002514670	EEF47822	RCOM_1471040	hypothetical protein
8263389	Chromosome06	20258256	20258541	+	exon_number "1"	XM_002514670	EEF47822	RCOM_1471040	hypothetical protein
8263389	Chromosome06	20258769	20259460	+	exon_number "2"	XM_002514670	EEF47822	RCOM_1471040	hypothetical protein
8263389	Chromosome06	20259545	20259773	+	exon_number "3"	XM_002514670	EEF47822	RCOM_1471040	hypothetical protein
8263389	Chromosome06	20259851	20260323	+	exon_number "4"	XM_002514670	EEF47822	RCOM_1471040	hypothetical protein
8275490	Chromosome06	23440586	23440947	+	exon_number "1"	XM_002511043	EEF51691	RCOM_1503520	nucleotide binding protein, putative
8275490	Chromosome06	23441989	23442395	+	exon_number "2"	XM_002511043	EEF51691	RCOM_1503520	nucleotide binding protein, putative
8275490	Chromosome06	23442587	23443716	+	exon_number "3"	XM_002511043	EEF51691	RCOM_1503520	nucleotide binding protein, putative
8275490	Chromosome06	23444658	23444823	+	exon_number "4"	XM_002511043	EEF51691	RCOM_1503520	nucleotide binding protein, putative
8275490	Chromosome06	23444958	23445328	+	exon_number "5"	XM_002511043	EEF51691	RCOM_1503520	nucleotide binding protein, putative
8275490	Chromosome06	23445717	23445755	+	exon_number "6"	XM_002511043	EEF51691	RCOM_1503520	nucleotide binding protein, putative
8275490	Chromosome06	23440586	23440947	+	exon_number "1"	XM_002511043	EEF51691	RCOM_1503520	nucleotide binding protein, putative
8275490	Chromosome06	23441996	23442395	+	exon_number "2"	XM_002511043	EEF51691	RCOM_1503520	nucleotide binding protein, putative
8275490	Chromosome06	23442587	23442743	+	exon_number "3"	XM_002511043	EEF51691	RCOM_1503520	nucleotide binding protein, putative
8275490	Chromosome06	23443672	23443716	+	exon_number "4"	XM_002511043	EEF51691	RCOM_1503520	nucleotide binding protein, putative
8275490	Chromosome06	23444658	23444823	+	exon_number "5"	XM_002511043	EEF51691	RCOM_1503520	nucleotide binding protein, putative
8275490	Chromosome06	23444958	23445328	+	exon_number "6"	XM_002511043	EEF51691	RCOM_1503520	nucleotide binding protein, putative
8275490	Chromosome06	23445717	23445755	+	exon_number "7"	XM_002511043	EEF51691	RCOM_1503520	nucleotide binding protein, putative
8275490	Chromosome06	23440586	23440947	+	exon_number "1"	XM_002511043	EEF51691	RCOM_1503520	nucleotide binding protein, putative
8275490	Chromosome06	23441996	23442395	+	exon_number "2"	XM_002511043	EEF51691	RCOM_1503520	nucleotide binding protein, putative
8275490	Chromosome06	23442587	23442743	+	exon_number "3"	XM_002511043	EEF51691	RCOM_1503520	nucleotide binding protein, putative
8275490	Chromosome06	23444658	23444823	+	exon_number "4"	XM_002511043	EEF51691	RCOM_1503520	nucleotide binding protein, putative
8275490	Chromosome06	23444958	23445328	+	exon_number "5"	XM_002511043	EEF51691	RCOM_1503520	nucleotide binding protein, putative
8275490	Chromosome06	23445717	23445755	+	exon_number "6"	XM_002511043	EEF51691	RCOM_1503520	nucleotide binding protein, putative
8258258	Chromosome06	24972483	24973982	+	exon_number "1"	XM_002510756	EEF51404	RCOM_1496400	pre-mRNA cleavage factor im, 25kD subunit, putative
8258258	Chromosome06	24974122	24974516	+	exon_number "2"	XM_002510756	EEF51404	RCOM_1496400	pre-mRNA cleavage factor im, 25kD subunit, putative
8258258	Chromosome06	24975755	24975971	+	exon_number "3"	XM_002510756	EEF51404	RCOM_1496400	pre-mRNA cleavage factor im, 25kD subunit, putative
8258258	Chromosome06	24979852	24980968	+	exon_number "4"	XM_002510756	EEF51404	RCOM_1496400	pre-mRNA cleavage factor im, 25kD subunit, putative
8258258	Chromosome06	24974071	24974516	+	exon_number "1"	XM_002510756	EEF51404	RCOM_1496400	pre-mRNA cleavage factor im, 25kD subunit, putative
8258258	Chromosome06	24975755	24975971	+	exon_number "2"	XM_002510756	EEF51404	RCOM_1496400	pre-mRNA cleavage factor im, 25kD subunit, putative
8258258	Chromosome06	24979852	24980968	+	exon_number "3"	XM_002510756	EEF51404	RCOM_1496400	pre-mRNA cleavage factor im, 25kD subunit, putative
8270008	Chromosome06	25082672	25082740	+	exon_number "1"	XM_002510734	EEF51382	RCOM_1495680	DNA-directed RNA polymerase III 62 kDa polypeptide, putative
8270008	Chromosome06	25082857	25083147	+	exon_number "2"	XM_002510734	EEF51382	RCOM_1495680	DNA-directed RNA polymerase III 62 kDa polypeptide, putative
8270008	Chromosome06	25083239	25083272	+	exon_number "3"	XM_002510734	EEF51382	RCOM_1495680	DNA-directed RNA polymerase III 62 kDa polypeptide, putative
8270008	Chromosome06	25083369	25084735	+	exon_number "4"	XM_002510734	EEF51382	RCOM_1495680	DNA-directed RNA polymerase III 62 kDa polypeptide, putative
8270008	Chromosome06	25085772	25085918	+	exon_number "5"	XM_002510734	EEF51382	RCOM_1495680	DNA-directed RNA polymerase III 62 kDa polypeptide, putative
8270008	Chromosome06	25086024	25086290	+	exon_number "6"	XM_002510734	EEF51382	RCOM_1495680	DNA-directed RNA polymerase III 62 kDa polypeptide, putative
8270008	Chromosome06	25082672	25082740	+	exon_number "1"	XM_002510734	EEF51382	RCOM_1495680	DNA-directed RNA polymerase III 62 kDa polypeptide, putative
8270008	Chromosome06	25082857	25083147	+	exon_number "2"	XM_002510734	EEF51382	RCOM_1495680	DNA-directed RNA polymerase III 62 kDa polypeptide, putative
8270008	Chromosome06	25083239	25083272	+	exon_number "3"	XM_002510734	EEF51382	RCOM_1495680	DNA-directed RNA polymerase III 62 kDa polypeptide, putative
8270008	Chromosome06	25083369	25083502	+	exon_number "4"	XM_002510734	EEF51382	RCOM_1495680	DNA-directed RNA polymerase III 62 kDa polypeptide, putative
8270008	Chromosome06	25083727	25084048	+	exon_number "5"	XM_002510734	EEF51382	RCOM_1495680	DNA-directed RNA polymerase III 62 kDa polypeptide, putative
8270008	Chromosome06	25084624	25084735	+	exon_number "6"	XM_002510734	EEF51382	RCOM_1495680	DNA-directed RNA polymerase III 62 kDa polypeptide, putative
8270008	Chromosome06	25085772	25085918	+	exon_number "7"	XM_002510734	EEF51382	RCOM_1495680	DNA-directed RNA polymerase III 62 kDa polypeptide, putative
8270008	Chromosome06	25086024	25086290	+	exon_number "8"	XM_002510734	EEF51382	RCOM_1495680	DNA-directed RNA polymerase III 62 kDa polypeptide, putative
8270008	Chromosome06	25084603	25085151	+	exon_number "1"	XM_002510734	EEF51382	RCOM_1495680	DNA-directed RNA polymerase III 62 kDa polypeptide, putative
8263895	Chromosome06	897057	897640	-	exon_number "1"	XM_002530752	EEF31599	RCOM_0569900	hypothetical protein
8263895	Chromosome06	897807	898558	-	exon_number "2"	XM_002530752	EEF31599	RCOM_0569900	hypothetical protein
8263895	Chromosome06	900851	901171	-	exon_number "3"	XM_002530752	EEF31599	RCOM_0569900	hypothetical protein
8263895	Chromosome06	897057	897640	-	exon_number "1"	XM_002530752	EEF31599	RCOM_0569900	hypothetical protein
8263895	Chromosome06	897807	898032	-	exon_number "2"	XM_002530752	EEF31599	RCOM_0569900	hypothetical protein
8263895	Chromosome06	898107	898558	-	exon_number "3"	XM_002530752	EEF31599	RCOM_0569900	hypothetical protein
8263895	Chromosome06	900851	901171	-	exon_number "4"	XM_002530752	EEF31599	RCOM_0569900	hypothetical protein
8286634	Chromosome06	1828131	1829448	-	exon_number "1"	XM_002531442	EEF30895	RCOM_0460560	serine/arginine rich splicing factor, putative
8286634	Chromosome06	1829555	1829741	-	exon_number "2"	XM_002531442	EEF30895	RCOM_0460560	serine/arginine rich splicing factor, putative
8286634	Chromosome06	1829879	1830085	-	exon_number "3"	XM_002531442	EEF30895	RCOM_0460560	serine/arginine rich splicing factor, putative
8286634	Chromosome06	1830629	1830700	-	exon_number "4"	XM_002531442	EEF30895	RCOM_0460560	serine/arginine rich splicing factor, putative
8286634	Chromosome06	1830900	1830966	-	exon_number "5"	XM_002531442	EEF30895	RCOM_0460560	serine/arginine rich splicing factor, putative
8286634	Chromosome06	1831047	1831126	-	exon_number "6"	XM_002531442	EEF30895	RCOM_0460560	serine/arginine rich splicing factor, putative
8286634	Chromosome06	1844174	1844252	-	exon_number "7"	XM_002531442	EEF30895	RCOM_0460560	serine/arginine rich splicing factor, putative
8286634	Chromosome06	1853578	1853675	-	exon_number "8"	XM_002531442	EEF30895	RCOM_0460560	serine/arginine rich splicing factor, putative
8277287	Chromosome06	11922899	11923176	-	exon_number "1"	XM_002525891	EEF36457	RCOM_0790710	60S ribosomal protein L7a, putative
8277287	Chromosome06	11923424	11923516	-	exon_number "2"	XM_002525891	EEF36457	RCOM_0790710	60S ribosomal protein L7a, putative
8277287	Chromosome06	11923621	11923749	-	exon_number "3"	XM_002525891	EEF36457	RCOM_0790710	60S ribosomal protein L7a, putative
8277287	Chromosome06	11924110	11924279	-	exon_number "4"	XM_002525891	EEF36457	RCOM_0790710	60S ribosomal protein L7a, putative
8277287	Chromosome06	11924435	11924636	-	exon_number "5"	XM_002525891	EEF36457	RCOM_0790710	60S ribosomal protein L7a, putative
8277287	Chromosome06	11925027	11925074	-	exon_number "6"	XM_002525891	EEF36457	RCOM_0790710	60S ribosomal protein L7a, putative
8277287	Chromosome06	11925764	11925868	-	exon_number "7"	XM_002525891	EEF36457	RCOM_0790710	60S ribosomal protein L7a, putative
100809635	Chromosome06	20524070	20524680	-	exon_number "1"	XM_003550733	XP_003550781	LOC100809635	xylogalacturonan beta-1,3-xylosyltransferase-like
100809635	Chromosome06	20525549	20526281	-	exon_number "2"	XM_003550733	XP_003550781	LOC100809635	xylogalacturonan beta-1,3-xylosyltransferase-like
100809635	Chromosome06	20524070	20524680	-	exon_number "1"	XM_003550733	XP_003550781	LOC100809635	xylogalacturonan beta-1,3-xylosyltransferase-like
100809635	Chromosome06	20525549	20526234	-	exon_number "2"	XM_003550733	XP_003550781	LOC100809635	xylogalacturonan beta-1,3-xylosyltransferase-like
100809635	Chromosome06	20527166	20527216	-	exon_number "3"	XM_003550733	XP_003550781	LOC100809635	xylogalacturonan beta-1,3-xylosyltransferase-like
8289610	Chromosome06	23997721	23997755	-	exon_number "1"	XM_002510917	EEF51565	RCOM_1500520	Structural maintenance of chromosome, putative
8289610	Chromosome06	23998523	23998597	-	exon_number "2"	XM_002510917	EEF51565	RCOM_1500520	Structural maintenance of chromosome, putative
8289610	Chromosome06	23999044	23999270	-	exon_number "3"	XM_002510917	EEF51565	RCOM_1500520	Structural maintenance of chromosome, putative
8289610	Chromosome06	23999685	23999828	-	exon_number "4"	XM_002510917	EEF51565	RCOM_1500520	Structural maintenance of chromosome, putative
8289610	Chromosome06	23999988	24000680	-	exon_number "5"	XM_002510917	EEF51565	RCOM_1500520	Structural maintenance of chromosome, putative
8289610	Chromosome06	24000750	24001028	-	exon_number "6"	XM_002510917	EEF51565	RCOM_1500520	Structural maintenance of chromosome, putative
8289610	Chromosome06	24001344	24001384	-	exon_number "7"	XM_002510917	EEF51565	RCOM_1500520	Structural maintenance of chromosome, putative
8289610	Chromosome06	24001500	24001928	-	exon_number "8"	XM_002510917	EEF51565	RCOM_1500520	Structural maintenance of chromosome, putative
8289610	Chromosome06	23998497	23998597	-	exon_number "1"	XM_002510917	EEF51565	RCOM_1500520	Structural maintenance of chromosome, putative
8289610	Chromosome06	23999044	23999270	-	exon_number "2"	XM_002510917	EEF51565	RCOM_1500520	Structural maintenance of chromosome, putative
8289610	Chromosome06	23999685	23999828	-	exon_number "3"	XM_002510917	EEF51565	RCOM_1500520	Structural maintenance of chromosome, putative
8289610	Chromosome06	23999988	24000428	-	exon_number "4"	XM_002510917	EEF51565	RCOM_1500520	Structural maintenance of chromosome, putative
8289610	Chromosome06	24000505	24000680	-	exon_number "5"	XM_002510917	EEF51565	RCOM_1500520	Structural maintenance of chromosome, putative
8289610	Chromosome06	24000750	24001028	-	exon_number "6"	XM_002510917	EEF51565	RCOM_1500520	Structural maintenance of chromosome, putative
8289610	Chromosome06	24001500	24001928	-	exon_number "7"	XM_002510917	EEF51565	RCOM_1500520	Structural maintenance of chromosome, putative
8277050	Chromosome06	25827909	25828784	-	exon_number "1"	XM_002513556	EEF49005	RCOM_1581310	protein dimerization, putative
8277050	Chromosome06	25829544	25831175	-	exon_number "2"	XM_002513556	EEF49005	RCOM_1581310	protein dimerization, putative
8277050	Chromosome06	25831511	25832257	-	exon_number "3"	XM_002513556	EEF49005	RCOM_1581310	protein dimerization, putative
8277050	Chromosome06	25827909	25828784	-	exon_number "1"	XM_002513556	EEF49005	RCOM_1581310	protein dimerization, putative
8277050	Chromosome06	25829544	25831175	-	exon_number "2"	XM_002513556	EEF49005	RCOM_1581310	protein dimerization, putative
8277050	Chromosome06	25831511	25831546	-	exon_number "3"	XM_002513556	EEF49005	RCOM_1581310	protein dimerization, putative
8277050	Chromosome06	25832261	25832422	-	exon_number "4"	XM_002513556	EEF49005	RCOM_1581310	protein dimerization, putative
101232437	Chromosome06	13551723	13552235	-	exon_number "1"	XM_004174095	XP_004174143	LOC101232437	uncharacterized LOC101232437
7457577	Chromosome06	23361504	23364892	+	exon_number "1"	XM_002321712	EEF05875	POPTRDRAFT_575451	hypothetical protein
7457577	Chromosome06	23365414	23365461	+	exon_number "2"	XM_002321712	EEF05875	POPTRDRAFT_575451	hypothetical protein
8262624	Chromosome06	2134862	2136354	+	exon_number "1"	XM_002519321	EEF42984	RCOM_1298320	replication factor C / DNA polymerase III gamma-tau subunit, putative
8262624	Chromosome06	2136975	2137018	+	exon_number "2"	XM_002519321	EEF42984	RCOM_1298320	replication factor C / DNA polymerase III gamma-tau subunit, putative
8265641	Chromosome06	25960190	25960789	+	exon_number "1"	XM_002518102	EEF44281	RCOM_1022390	Leucine-rich repeat receptor protein kinase EXS precursor, putative
101507002	Chromosome06	7532137	7532286	-	exon_number "1"	XM_004507742	XP_004507799	LOC101507002	uncharacterized LOC101507002
101507002	Chromosome06	7532867	7532981	-	exon_number "2"	XM_004507742	XP_004507799	LOC101507002	uncharacterized LOC101507002
7462564	Chromosome06	27419542	27420057	+	exon_number "1"	XM_002310644	EEE91130	POPTRDRAFT_562862	hypothetical protein
7462564	Chromosome06	27420152	27420634	+	exon_number "2"	XM_002310644	EEE91130	POPTRDRAFT_562862	hypothetical protein
8281006	Chromosome06	25325756	25325758	-	exon_number "1"	XM_002513646	EEF49095	RCOM_1583420	pectin acetylesterase, putative
8281006	Chromosome06	25325877	25326025	-	exon_number "2"	XM_002513646	EEF49095	RCOM_1583420	pectin acetylesterase, putative
8281006	Chromosome06	25326129	25326234	-	exon_number "3"	XM_002513646	EEF49095	RCOM_1583420	pectin acetylesterase, putative
8281006	Chromosome06	25326338	25326415	-	exon_number "4"	XM_002513646	EEF49095	RCOM_1583420	pectin acetylesterase, putative
8281006	Chromosome06	25326504	25326564	-	exon_number "5"	XM_002513646	EEF49095	RCOM_1583420	pectin acetylesterase, putative
8289652	Chromosome06	23815983	23816249	+	exon_number "1"	XM_002510959	EEF51607	RCOM_1501440	hypothetical protein
100787159	Chromosome06	15905890	15905940	-	exon_number "1"	XM_003534716	XP_003534764	LOC100787159	cleavage and polyadenylation specificity factor CPSF30-like
100787159	Chromosome06	15907345	15907455	-	exon_number "2"	XM_003534716	XP_003534764	LOC100787159	cleavage and polyadenylation specificity factor CPSF30-like
100787159	Chromosome06	15907647	15908534	-	exon_number "3"	XM_003534716	XP_003534764	LOC100787159	cleavage and polyadenylation specificity factor CPSF30-like
101494459	Chromosome06	18746219	18746750	-	exon_number "1"	XM_004496149	XP_004496206	LOC101494459	coiled-coil domain-containing protein 130-like
101494459	Chromosome06	18746837	18746887	-	exon_number "2"	XM_004496149	XP_004496206	LOC101494459	coiled-coil domain-containing protein 130-like
8260081	Chromosome07	1710141	1710578	+	exon_number "1"	XM_002529501	EEF32850	RCOM_0407820	Membralin, putative
8260081	Chromosome07	1711383	1711818	+	exon_number "2"	XM_002529501	EEF32850	RCOM_0407820	Membralin, putative
8260081	Chromosome07	1712937	1713018	+	exon_number "3"	XM_002529501	EEF32850	RCOM_0407820	Membralin, putative
8260081	Chromosome07	1713623	1713739	+	exon_number "4"	XM_002529501	EEF32850	RCOM_0407820	Membralin, putative
8260081	Chromosome07	1713992	1714077	+	exon_number "5"	XM_002529501	EEF32850	RCOM_0407820	Membralin, putative
8260081	Chromosome07	1714245	1714351	+	exon_number "6"	XM_002529501	EEF32850	RCOM_0407820	Membralin, putative
8260081	Chromosome07	1714517	1714608	+	exon_number "7"	XM_002529501	EEF32850	RCOM_0407820	Membralin, putative
8260081	Chromosome07	1714689	1714765	+	exon_number "8"	XM_002529501	EEF32850	RCOM_0407820	Membralin, putative
8260081	Chromosome07	1714973	1715517	+	exon_number "9"	XM_002529501	EEF32850	RCOM_0407820	Membralin, putative
8260081	Chromosome07	1711845	1713392	+	exon_number "1"	XM_002529501	EEF32850	RCOM_0407820	Membralin, putative
8275742	Chromosome07	6774962	6775669	+	exon_number "1"	XM_002532491	EEF29853	RCOM_0594070	Vacuolar protein sorting protein, putative
8275742	Chromosome07	6776259	6776535	+	exon_number "2"	XM_002532491	EEF29853	RCOM_0594070	Vacuolar protein sorting protein, putative
8272259	Chromosome07	7768437	7769108	+	exon_number "1"	XM_002527452	EEF34896	RCOM_0174830	hypothetical protein
8262407	Chromosome07	19131878	19131985	+	exon_number "1"	XM_002516841	EEF45501	RCOM_0680320	tonneau, putative
8262407	Chromosome07	19132095	19132728	+	exon_number "2"	XM_002516841	EEF45501	RCOM_0680320	tonneau, putative
8262407	Chromosome07	19133117	19133333	+	exon_number "3"	XM_002516841	EEF45501	RCOM_0680320	tonneau, putative
8262407	Chromosome07	19132070	19132495	+	exon_number "1"	XM_002516841	EEF45501	RCOM_0680320	tonneau, putative
8262407	Chromosome07	19132592	19133116	+	exon_number "2"	XM_002516841	EEF45501	RCOM_0680320	tonneau, putative
778259	Chromosome07	25108926	25109615	+	exon_number "1"	DQ020654	AAY89360	RPD1	RNA polymerase IV largest subunit
8272259	Chromosome07	27003511	27004543	+	exon_number "1"	XM_002527452	EEF34896	RCOM_0174830	hypothetical protein
8272259	Chromosome07	27006637	27006756	+	exon_number "2"	XM_002527452	EEF34896	RCOM_0174830	hypothetical protein
8272259	Chromosome07	27008498	27008960	+	exon_number "3"	XM_002527452	EEF34896	RCOM_0174830	hypothetical protein
8272259	Chromosome07	27003511	27004543	+	exon_number "1"	XM_002527452	EEF34896	RCOM_0174830	hypothetical protein
8272259	Chromosome07	27006637	27006756	+	exon_number "2"	XM_002527452	EEF34896	RCOM_0174830	hypothetical protein
8272259	Chromosome07	27025452	27025509	+	exon_number "3"	XM_002527452	EEF34896	RCOM_0174830	hypothetical protein
100247724	Chromosome07	595512	596505	-	exon_number "1"	XM_002263310	XP_002263346	LOC100247724	beta-amyrin 24-hydroxylase-like
101313278	Chromosome07	8616602	8617190	-	exon_number "1"	XM_004292080	XP_004292128	LOC101313278	uncharacterized LOC101313278
8275377	Chromosome07	16146829	16147295	-	exon_number "1"	XM_002524654	EEF37719	RCOM_1096430	hypothetical protein
101295121	Chromosome07	17310022	17310747	-	exon_number "1"	XR_184393	-	LOC101295121	uncharacterized LOC101295121
8275317	Chromosome07	18845970	18846350	-	exon_number "1"	XM_002518734	EEF43705	RCOM_0813710	alcohol dehydrogenase, putative
8275317	Chromosome07	18846433	18846519	-	exon_number "2"	XM_002518734	EEF43705	RCOM_0813710	alcohol dehydrogenase, putative
8275317	Chromosome07	18850469	18850555	-	exon_number "3"	XM_002518734	EEF43705	RCOM_0813710	alcohol dehydrogenase, putative
8275317	Chromosome07	18862859	18863088	-	exon_number "4"	XM_002518734	EEF43705	RCOM_0813710	alcohol dehydrogenase, putative
8275317	Chromosome07	18845970	18846350	-	exon_number "1"	XM_002518734	EEF43705	RCOM_0813710	alcohol dehydrogenase, putative
8275317	Chromosome07	18846433	18846519	-	exon_number "2"	XM_002518734	EEF43705	RCOM_0813710	alcohol dehydrogenase, putative
8275317	Chromosome07	18850469	18850555	-	exon_number "3"	XM_002518734	EEF43705	RCOM_0813710	alcohol dehydrogenase, putative
8275317	Chromosome07	18862859	18862936	-	exon_number "4"	XM_002518734	EEF43705	RCOM_0813710	alcohol dehydrogenase, putative
8275317	Chromosome07	18863316	18863603	-	exon_number "5"	XM_002518734	EEF43705	RCOM_0813710	alcohol dehydrogenase, putative
8275317	Chromosome07	18845970	18846350	-	exon_number "1"	XM_002518734	EEF43705	RCOM_0813710	alcohol dehydrogenase, putative
8275317	Chromosome07	18846433	18846519	-	exon_number "2"	XM_002518734	EEF43705	RCOM_0813710	alcohol dehydrogenase, putative
8275317	Chromosome07	18850469	18850555	-	exon_number "3"	XM_002518734	EEF43705	RCOM_0813710	alcohol dehydrogenase, putative
8275317	Chromosome07	18862859	18862936	-	exon_number "4"	XM_002518734	EEF43705	RCOM_0813710	alcohol dehydrogenase, putative
8275317	Chromosome07	18863316	18863354	-	exon_number "5"	XM_002518734	EEF43705	RCOM_0813710	alcohol dehydrogenase, putative
8275317	Chromosome07	18865001	18865119	-	exon_number "6"	XM_002518734	EEF43705	RCOM_0813710	alcohol dehydrogenase, putative
8275317	Chromosome07	18866151	18866340	-	exon_number "7"	XM_002518734	EEF43705	RCOM_0813710	alcohol dehydrogenase, putative
101511850	Chromosome07	18885071	18885488	-	exon_number "1"	XM_004513803	XP_004513860	LOC101511850	gibberellin-regulated protein 14-like
8261034	Chromosome07	25384625	25385107	-	exon_number "1"	XM_002534388	EEF27949	RCOM_0399180	hypothetical protein
8272097	Chromosome07	25957101	25957573	-	exon_number "1"	XM_002520747	EEF41502	RCOM_0687520	ATP-dependent helicase, putative
8272097	Chromosome07	25957668	25959892	-	exon_number "2"	XM_002520747	EEF41502	RCOM_0687520	ATP-dependent helicase, putative
8272097	Chromosome07	25960029	25960115	-	exon_number "3"	XM_002520747	EEF41502	RCOM_0687520	ATP-dependent helicase, putative
8272097	Chromosome07	25960203	25961704	-	exon_number "4"	XM_002520747	EEF41502	RCOM_0687520	ATP-dependent helicase, putative
8272097	Chromosome07	25957101	25957573	-	exon_number "1"	XM_002520747	EEF41502	RCOM_0687520	ATP-dependent helicase, putative
8272097	Chromosome07	25957668	25959203	-	exon_number "2"	XM_002520747	EEF41502	RCOM_0687520	ATP-dependent helicase, putative
8272097	Chromosome07	25959297	25959892	-	exon_number "3"	XM_002520747	EEF41502	RCOM_0687520	ATP-dependent helicase, putative
8272097	Chromosome07	25960029	25961704	-	exon_number "4"	XM_002520747	EEF41502	RCOM_0687520	ATP-dependent helicase, putative
8275345	Chromosome07	17931937	17932552	+	exon_number "1"	XM_002518762	EEF43733	RCOM_0814190	aldo-keto reductase, putative
8278031	Chromosome07	2547516	2547918	+	exon_number "1"	XM_002532761	EEF29564	RCOM_1263960	calcium-transporting atpase 4, endoplasmic reticulum-type, putative
11445504	Chromosome07	26537891	26538248	+	exon_number "1"	XM_003592578	AES62877	MTR_1g110270	Protein kinase-coding resistance protein
101514383	Chromosome07	1710120	1710578	+	exon_number "1"	XM_004485434	XP_004485491	LOC101514383	uncharacterized LOC101514383
101514383	Chromosome07	1711383	1713004	+	exon_number "2"	XM_004485434	XP_004485491	LOC101514383	uncharacterized LOC101514383
8268560	Chromosome07	22216816	22216949	-	exon_number "1"	XM_002530887	EEF31448	RCOM_0481370	arsenical pump-driving atpase, putative
8268560	Chromosome07	22232100	22232198	-	exon_number "2"	XM_002530887	EEF31448	RCOM_0481370	arsenical pump-driving atpase, putative
8268560	Chromosome07	22232287	22232354	-	exon_number "3"	XM_002530887	EEF31448	RCOM_0481370	arsenical pump-driving atpase, putative
7476835	Chromosome07	26537758	26537868	+	exon_number "1"	XM_002299153	EEE83994	POPTRDRAFT_639801	hypothetical protein
7476835	Chromosome07	26538343	26538854	+	exon_number "2"	XM_002299153	EEE83994	POPTRDRAFT_639801	hypothetical protein
8265359	Chromosome07	25560600	25561950	+	exon_number "1"	XM_002528252	EEF34056	RCOM_0838150	tryptophan biosynthesis protein, putative
8265359	Chromosome07	25593162	25593391	+	exon_number "2"	XM_002528252	EEF34056	RCOM_0838150	tryptophan biosynthesis protein, putative
8265359	Chromosome07	25594513	25594661	+	exon_number "3"	XM_002528252	EEF34056	RCOM_0838150	tryptophan biosynthesis protein, putative
8267770	Chromosome07	24432864	24433789	-	exon_number "1"	XM_002530810	EEF31530	RCOM_1207100	protein with unknown function
8267770	Chromosome07	24433889	24434319	-	exon_number "2"	XM_002530810	EEF31530	RCOM_1207100	protein with unknown function
8275693	Chromosome07	23744825	23745193	-	exon_number "1"	XM_002532441	EEF29911	RCOM_0281100	hypothetical protein
8277534	Chromosome07	1313133	1313304	-	exon_number "1"	XM_002528957	EEF33373	RCOM_1374500	separase, putative
8277534	Chromosome07	1314038	1314148	-	exon_number "2"	XM_002528957	EEF33373	RCOM_1374500	separase, putative
8277534	Chromosome07	1314222	1314399	-	exon_number "3"	XM_002528957	EEF33373	RCOM_1374500	separase, putative
8277534	Chromosome07	1315293	1316016	-	exon_number "4"	XM_002528957	EEF33373	RCOM_1374500	separase, putative
101206449	Chromosome07	25798437	25798604	+	exon_number "1"	XM_004142459	XP_004142507	LOC101206449	monocopper oxidase-like protein SKU5-like
101206449	Chromosome07	25798757	25799623	+	exon_number "2"	XM_004142459	XP_004142507	LOC101206449	monocopper oxidase-like protein SKU5-like
8266423	Chromosome07	22512637	22513351	+	exon_number "1"	XM_002534097	EEF28236	RCOM_0092810	protein binding protein, putative
8266423	Chromosome07	22514149	22514267	+	exon_number "2"	XM_002534097	EEF28236	RCOM_0092810	protein binding protein, putative
8288099	Chromosome07	10888205	10888532	+	exon_number "1"	XM_002518614	EEF43585	RCOM_0810900	terminal deoxycytidyl transferase rev1, putative
8288099	Chromosome07	10888753	10888897	+	exon_number "2"	XM_002518614	EEF43585	RCOM_0810900	terminal deoxycytidyl transferase rev1, putative
8288099	Chromosome07	10889165	10889280	+	exon_number "3"	XM_002518614	EEF43585	RCOM_0810900	terminal deoxycytidyl transferase rev1, putative
8288099	Chromosome07	10889366	10889442	+	exon_number "4"	XM_002518614	EEF43585	RCOM_0810900	terminal deoxycytidyl transferase rev1, putative
8288099	Chromosome07	10890076	10890091	+	exon_number "5"	XM_002518614	EEF43585	RCOM_0810900	terminal deoxycytidyl transferase rev1, putative
101309415	Chromosome07	19132238	19132495	+	exon_number "1"	XM_004309647	XP_004309695	LOC101309415	tubby-like F-box protein 3-like
101309415	Chromosome07	19132593	19132731	+	exon_number "2"	XM_004309647	XP_004309695	LOC101309415	tubby-like F-box protein 3-like
101309415	Chromosome07	19133120	19133368	+	exon_number "3"	XM_004309647	XP_004309695	LOC101309415	tubby-like F-box protein 3-like
101309415	Chromosome07	19183679	19183686	+	exon_number "4"	XM_004309647	XP_004309695	LOC101309415	tubby-like F-box protein 3-like
100788705	Chromosome08	245241	245967	+	exon_number "1"	XM_003545677	XP_003545725	LOC100788705	uncharacterized LOC100788705
100788705	Chromosome08	246051	246147	+	exon_number "2"	XM_003545677	XP_003545725	LOC100788705	uncharacterized LOC100788705
100788705	Chromosome08	246309	246416	+	exon_number "3"	XM_003545677	XP_003545725	LOC100788705	uncharacterized LOC100788705
100788705	Chromosome08	246514	246670	+	exon_number "4"	XM_003545677	XP_003545725	LOC100788705	uncharacterized LOC100788705
8274871	Chromosome08	1474445	1475401	+	exon_number "1"	XM_002528581	EEF33730	RCOM_0840110	ubiquitin-protein ligase, putative
101500559	Chromosome08	7803685	7804012	+	exon_number "1"	XM_004504660	XP_004504717	LOC101500559	probable N-acetylglucosaminyl-phosphatidylinositol de-N-acetylase-like
101500559	Chromosome08	7805444	7805631	+	exon_number "2"	XM_004504660	XP_004504717	LOC101500559	probable N-acetylglucosaminyl-phosphatidylinositol de-N-acetylase-like
101500559	Chromosome08	7805719	7805779	+	exon_number "3"	XM_004504660	XP_004504717	LOC101500559	probable N-acetylglucosaminyl-phosphatidylinositol de-N-acetylase-like
101500559	Chromosome08	7806119	7806189	+	exon_number "4"	XM_004504660	XP_004504717	LOC101500559	probable N-acetylglucosaminyl-phosphatidylinositol de-N-acetylase-like
101500559	Chromosome08	7807335	7807387	+	exon_number "5"	XM_004504660	XP_004504717	LOC101500559	probable N-acetylglucosaminyl-phosphatidylinositol de-N-acetylase-like
8260246	Chromosome08	20130433	20138663	+	exon_number "1"	XM_002530943	EEF31401	RCOM_0761610	Mitochondrial respiratory chain complexes assembly protein AFG3, putative
8260246	Chromosome08	20130433	20138431	+	exon_number "1"	XM_002530943	EEF31401	RCOM_0761610	Mitochondrial respiratory chain complexes assembly protein AFG3, putative
8260246	Chromosome08	20138710	20139419	+	exon_number "2"	XM_002530943	EEF31401	RCOM_0761610	Mitochondrial respiratory chain complexes assembly protein AFG3, putative
7481700	Chromosome08	27723328	27723556	+	exon_number "1"	XM_002318919	EEE94878	POPTRDRAFT_893898	hypothetical protein
7481700	Chromosome08	27724109	27724907	+	exon_number "2"	XM_002318919	EEE94878	POPTRDRAFT_893898	hypothetical protein
8267322	Chromosome08	266646	268937	-	exon_number "1"	XM_002515216	EEF47246	RCOM_1346550	hypothetical protein
8282693	Chromosome08	6004011	6004461	-	exon_number "1"	XM_002517627	EEF44837	RCOM_0901410	formamidopyrimidine-DNA glycosylase, putative
8259803	Chromosome08	20619364	20619394	-	exon_number "1"	XM_002524062	EEF38318	RCOM_0422850	hypothetical protein
8259803	Chromosome08	20619503	20620157	-	exon_number "2"	XM_002524062	EEF38318	RCOM_0422850	hypothetical protein
8275014	Chromosome08	26952943	26953285	-	exon_number "1"	XM_002512586	EEF50084	RCOM_1437600	NAC domain-containing protein, putative
8275014	Chromosome08	26953386	26953672	-	exon_number "2"	XM_002512586	EEF50084	RCOM_1437600	NAC domain-containing protein, putative
8275014	Chromosome08	26953796	26954471	-	exon_number "3"	XM_002512586	EEF50084	RCOM_1437600	NAC domain-containing protein, putative
8269834	Chromosome08	27589225	27589586	-	exon_number "1"	XM_002512477	EEF49975	RCOM_1435490	2-deoxyglucose-6-phosphate phosphatase, putative
8269834	Chromosome08	27590167	27590770	-	exon_number "2"	XM_002512477	EEF49975	RCOM_1435490	2-deoxyglucose-6-phosphate phosphatase, putative
8269834	Chromosome08	27591236	27592087	-	exon_number "3"	XM_002512477	EEF49975	RCOM_1435490	2-deoxyglucose-6-phosphate phosphatase, putative
8269834	Chromosome08	27592250	27594290	-	exon_number "4"	XM_002512477	EEF49975	RCOM_1435490	2-deoxyglucose-6-phosphate phosphatase, putative
8269834	Chromosome08	27594983	27595288	-	exon_number "5"	XM_002512477	EEF49975	RCOM_1435490	2-deoxyglucose-6-phosphate phosphatase, putative
8269834	Chromosome08	27589225	27590770	-	exon_number "1"	XM_002512477	EEF49975	RCOM_1435490	2-deoxyglucose-6-phosphate phosphatase, putative
8269834	Chromosome08	27591236	27592511	-	exon_number "2"	XM_002512477	EEF49975	RCOM_1435490	2-deoxyglucose-6-phosphate phosphatase, putative
8269834	Chromosome08	27592727	27594290	-	exon_number "3"	XM_002512477	EEF49975	RCOM_1435490	2-deoxyglucose-6-phosphate phosphatase, putative
8269834	Chromosome08	27594983	27595288	-	exon_number "4"	XM_002512477	EEF49975	RCOM_1435490	2-deoxyglucose-6-phosphate phosphatase, putative
8269834	Chromosome08	27590842	27591182	-	exon_number "1"	XM_002512477	EEF49975	RCOM_1435490	2-deoxyglucose-6-phosphate phosphatase, putative
8269834	Chromosome08	27591648	27591903	-	exon_number "2"	XM_002512477	EEF49975	RCOM_1435490	2-deoxyglucose-6-phosphate phosphatase, putative
8269834	Chromosome08	27592051	27592087	-	exon_number "3"	XM_002512477	EEF49975	RCOM_1435490	2-deoxyglucose-6-phosphate phosphatase, putative
8269834	Chromosome08	27592250	27592511	-	exon_number "4"	XM_002512477	EEF49975	RCOM_1435490	2-deoxyglucose-6-phosphate phosphatase, putative
8269834	Chromosome08	27592727	27594399	-	exon_number "5"	XM_002512477	EEF49975	RCOM_1435490	2-deoxyglucose-6-phosphate phosphatase, putative
8258653	Chromosome08	30728181	30728815	-	exon_number "1"	XM_002521959	EEF40409	RCOM_0610090	hypothetical protein
8276512	Chromosome08	30956123	30957186	-	exon_number "1"	XM_002525387	EEF36923	RCOM_1121710	galactose-1-phosphate uridylyltransferase, putative
8276512	Chromosome08	30958049	30958481	-	exon_number "2"	XM_002525387	EEF36923	RCOM_1121710	galactose-1-phosphate uridylyltransferase, putative
8278085	Chromosome08	33225008	33225027	-	exon_number "1"	XM_002532816	EEF29516	RCOM_0376710	hypothetical protein
8278085	Chromosome08	33226675	33228187	-	exon_number "2"	XM_002532816	EEF29516	RCOM_0376710	hypothetical protein
7463550	Chromosome08	12205765	12206961	+	exon_number "1"	XM_002334457	EEF09925	POPTRDRAFT_790772	hypothetical protein
8258679	Chromosome08	31183842	31183884	-	exon_number "1"	XM_002521985	EEF40435	RCOM_0611050	o-linked n-acetylglucosamine transferase, ogt, putative
8258679	Chromosome08	31184003	31184074	-	exon_number "2"	XM_002521985	EEF40435	RCOM_0611050	o-linked n-acetylglucosamine transferase, ogt, putative
8258679	Chromosome08	31184260	31184356	-	exon_number "3"	XM_002521985	EEF40435	RCOM_0611050	o-linked n-acetylglucosamine transferase, ogt, putative
8258679	Chromosome08	31184585	31184787	-	exon_number "4"	XM_002521985	EEF40435	RCOM_0611050	o-linked n-acetylglucosamine transferase, ogt, putative
8258679	Chromosome08	31184949	31185057	-	exon_number "5"	XM_002521985	EEF40435	RCOM_0611050	o-linked n-acetylglucosamine transferase, ogt, putative
8278956	Chromosome08	4585331	4585886	-	exon_number "1"	EU591533	EEF35644	RCOM_0090060	lysophosphatidic acid acyltransferase, putative
8278956	Chromosome08	4586016	4586102	-	exon_number "2"	EU591533	EEF35644	RCOM_0090060	lysophosphatidic acid acyltransferase, putative
8278956	Chromosome08	4586283	4586375	-	exon_number "3"	EU591533	EEF35644	RCOM_0090060	lysophosphatidic acid acyltransferase, putative
8278956	Chromosome08	4591621	4591707	-	exon_number "4"	EU591533	EEF35644	RCOM_0090060	lysophosphatidic acid acyltransferase, putative
8278956	Chromosome08	4596548	4596776	-	exon_number "5"	EU591533	EEF35644	RCOM_0090060	lysophosphatidic acid acyltransferase, putative
8286298	Chromosome08	5018575	5019940	-	exon_number "1"	XM_002532025	EEF30305	RCOM_0373320	s-adenosyl-l-methionine:delta24-sterol-C-methyltransferase, putative
7466483	Chromosome08	12205693	12206887	+	exon_number "1"	XM_002334051	EEE77931	POPTRDRAFT_828976	hypothetical protein
7488064	Chromosome08	20619111	20619393	-	exon_number "1"	XM_002322724	EEF04521	POPTRDRAFT_735172	hypothetical protein
7488064	Chromosome08	20619502	20619948	-	exon_number "2"	XM_002322724	EEF04521	POPTRDRAFT_735172	hypothetical protein
7488064	Chromosome08	20620064	20620249	-	exon_number "3"	XM_002322724	EEF04521	POPTRDRAFT_735172	hypothetical protein
8260242	Chromosome08	585669	585800	-	exon_number "1"	XM_002530939	EEF31397	RCOM_0760970	pentatricopeptide repeat-containing protein, putative
8260242	Chromosome08	586034	587985	-	exon_number "2"	XM_002530939	EEF31397	RCOM_0760970	pentatricopeptide repeat-containing protein, putative
101230515	Chromosome08	20139141	20139443	+	exon_number "1"	XM_004164575	XP_004164623	LOC101230515	ATP-dependent zinc metalloprotease FTSH 10, mitochondrial-like
101230515	Chromosome08	20140083	20140474	+	exon_number "2"	XM_004164575	XP_004164623	LOC101230515	ATP-dependent zinc metalloprotease FTSH 10, mitochondrial-like
8268587	Chromosome08	31505750	31506573	+	exon_number "1"	XM_002530914	EEF31432	RCOM_0845410	multidrug resistance pump, putative
8271416	Chromosome08	14960415	14961754	+	exon_number "1"	XM_002509435	EEF50868	RCOM_1675080	adenylyl cyclase-associated protein, putative
8274953	Chromosome08	27376593	27376839	+	exon_number "1"	XM_002512525	EEF50023	RCOM_1436380	Interleukin-1 receptor-associated kinase, putative
8279024	Chromosome08	9887313	9887957	+	exon_number "1"	XM_002532668	EEF29663	RCOM_0401100	hypothetical protein
8279024	Chromosome08	9890302	9891037	+	exon_number "2"	XM_002532668	EEF29663	RCOM_0401100	hypothetical protein
8279024	Chromosome08	9891070	9891469	+	exon_number "3"	XM_002532668	EEF29663	RCOM_0401100	hypothetical protein
8283894	Chromosome08	16898398	16898488	+	exon_number "1"	XM_002529826	EEF32522	RCOM_1158010	aldo-keto reductase, putative
8283894	Chromosome08	16898578	16898826	+	exon_number "2"	XM_002529826	EEF32522	RCOM_1158010	aldo-keto reductase, putative
8283894	Chromosome08	16898953	16899236	+	exon_number "3"	XM_002529826	EEF32522	RCOM_1158010	aldo-keto reductase, putative
8267530	Chromosome08	23133094	23133234	-	exon_number "1"	XM_002528074	EEF34299	RCOM_0644920	ATP binding protein, putative
8267530	Chromosome08	23133340	23133553	-	exon_number "2"	XM_002528074	EEF34299	RCOM_0644920	ATP binding protein, putative
8265542	Chromosome09	17598483	17598799	+	exon_number "1"	XM_002523099	EEF39176	RCOM_1334340	nucleic acid binding protein, putative
8265542	Chromosome09	17598916	17599043	+	exon_number "2"	XM_002523099	EEF39176	RCOM_1334340	nucleic acid binding protein, putative
8265542	Chromosome09	17599744	17599811	+	exon_number "3"	XM_002523099	EEF39176	RCOM_1334340	nucleic acid binding protein, putative
8265542	Chromosome09	17600204	17600277	+	exon_number "4"	XM_002523099	EEF39176	RCOM_1334340	nucleic acid binding protein, putative
8265542	Chromosome09	17600352	17600473	+	exon_number "5"	XM_002523099	EEF39176	RCOM_1334340	nucleic acid binding protein, putative
8265542	Chromosome09	17600760	17600815	+	exon_number "6"	XM_002523099	EEF39176	RCOM_1334340	nucleic acid binding protein, putative
8265542	Chromosome09	17600920	17600971	+	exon_number "7"	XM_002523099	EEF39176	RCOM_1334340	nucleic acid binding protein, putative
8265542	Chromosome09	17601069	17601171	+	exon_number "8"	XM_002523099	EEF39176	RCOM_1334340	nucleic acid binding protein, putative
8265542	Chromosome09	17602797	17602877	+	exon_number "9"	XM_002523099	EEF39176	RCOM_1334340	nucleic acid binding protein, putative
8265542	Chromosome09	17604315	17604395	+	exon_number "10"	XM_002523099	EEF39176	RCOM_1334340	nucleic acid binding protein, putative
8265542	Chromosome09	17614431	17614496	+	exon_number "11"	XM_002523099	EEF39176	RCOM_1334340	nucleic acid binding protein, putative
8265542	Chromosome09	17614613	17614729	+	exon_number "12"	XM_002523099	EEF39176	RCOM_1334340	nucleic acid binding protein, putative
8265542	Chromosome09	17615090	17615137	+	exon_number "13"	XM_002523099	EEF39176	RCOM_1334340	nucleic acid binding protein, putative
8265542	Chromosome09	17615269	17615316	+	exon_number "14"	XM_002523099	EEF39176	RCOM_1334340	nucleic acid binding protein, putative
8265542	Chromosome09	17616060	17616120	+	exon_number "15"	XM_002523099	EEF39176	RCOM_1334340	nucleic acid binding protein, putative
8265542	Chromosome09	17617593	17618184	+	exon_number "16"	XM_002523099	EEF39176	RCOM_1334340	nucleic acid binding protein, putative
8265542	Chromosome09	17598483	17598799	+	exon_number "1"	XM_002523099	EEF39176	RCOM_1334340	nucleic acid binding protein, putative
8265542	Chromosome09	17598916	17599043	+	exon_number "2"	XM_002523099	EEF39176	RCOM_1334340	nucleic acid binding protein, putative
8265542	Chromosome09	17599744	17599811	+	exon_number "3"	XM_002523099	EEF39176	RCOM_1334340	nucleic acid binding protein, putative
8265542	Chromosome09	17600135	17600277	+	exon_number "4"	XM_002523099	EEF39176	RCOM_1334340	nucleic acid binding protein, putative
8265542	Chromosome09	17600352	17600473	+	exon_number "5"	XM_002523099	EEF39176	RCOM_1334340	nucleic acid binding protein, putative
8265542	Chromosome09	17600760	17600815	+	exon_number "6"	XM_002523099	EEF39176	RCOM_1334340	nucleic acid binding protein, putative
8265542	Chromosome09	17600920	17600971	+	exon_number "7"	XM_002523099	EEF39176	RCOM_1334340	nucleic acid binding protein, putative
8265542	Chromosome09	17601069	17601179	+	exon_number "8"	XM_002523099	EEF39176	RCOM_1334340	nucleic acid binding protein, putative
8265542	Chromosome09	17602797	17602877	+	exon_number "9"	XM_002523099	EEF39176	RCOM_1334340	nucleic acid binding protein, putative
8265542	Chromosome09	17604315	17604395	+	exon_number "10"	XM_002523099	EEF39176	RCOM_1334340	nucleic acid binding protein, putative
8265542	Chromosome09	17614431	17614496	+	exon_number "11"	XM_002523099	EEF39176	RCOM_1334340	nucleic acid binding protein, putative
8265542	Chromosome09	17614613	17614729	+	exon_number "12"	XM_002523099	EEF39176	RCOM_1334340	nucleic acid binding protein, putative
8265542	Chromosome09	17615090	17615137	+	exon_number "13"	XM_002523099	EEF39176	RCOM_1334340	nucleic acid binding protein, putative
8265542	Chromosome09	17615231	17615316	+	exon_number "14"	XM_002523099	EEF39176	RCOM_1334340	nucleic acid binding protein, putative
8265542	Chromosome09	17616060	17616120	+	exon_number "15"	XM_002523099	EEF39176	RCOM_1334340	nucleic acid binding protein, putative
8265542	Chromosome09	17617593	17618184	+	exon_number "16"	XM_002523099	EEF39176	RCOM_1334340	nucleic acid binding protein, putative
8265542	Chromosome09	17599664	17600277	+	exon_number "1"	XM_002523099	EEF39176	RCOM_1334340	nucleic acid binding protein, putative
8265542	Chromosome09	17600352	17600473	+	exon_number "2"	XM_002523099	EEF39176	RCOM_1334340	nucleic acid binding protein, putative
8265542	Chromosome09	17600760	17600815	+	exon_number "3"	XM_002523099	EEF39176	RCOM_1334340	nucleic acid binding protein, putative
8265542	Chromosome09	17600920	17600971	+	exon_number "4"	XM_002523099	EEF39176	RCOM_1334340	nucleic acid binding protein, putative
8265542	Chromosome09	17601069	17601179	+	exon_number "5"	XM_002523099	EEF39176	RCOM_1334340	nucleic acid binding protein, putative
8265542	Chromosome09	17602797	17602877	+	exon_number "6"	XM_002523099	EEF39176	RCOM_1334340	nucleic acid binding protein, putative
8265542	Chromosome09	17604315	17604395	+	exon_number "7"	XM_002523099	EEF39176	RCOM_1334340	nucleic acid binding protein, putative
8265542	Chromosome09	17614431	17614496	+	exon_number "8"	XM_002523099	EEF39176	RCOM_1334340	nucleic acid binding protein, putative
8265542	Chromosome09	17614613	17614729	+	exon_number "9"	XM_002523099	EEF39176	RCOM_1334340	nucleic acid binding protein, putative
8265542	Chromosome09	17615090	17615316	+	exon_number "10"	XM_002523099	EEF39176	RCOM_1334340	nucleic acid binding protein, putative
8265542	Chromosome09	17616060	17616120	+	exon_number "11"	XM_002523099	EEF39176	RCOM_1334340	nucleic acid binding protein, putative
8265542	Chromosome09	17617593	17618184	+	exon_number "12"	XM_002523099	EEF39176	RCOM_1334340	nucleic acid binding protein, putative
100820162	Chromosome09	28119088	28119606	+	exon_number "1"	XM_003520753	XP_003520801	LOC100820162	heparan-alpha-glucosaminide N-acetyltransferase-like
100820162	Chromosome09	28119841	28119958	+	exon_number "2"	XM_003520753	XP_003520801	LOC100820162	heparan-alpha-glucosaminide N-acetyltransferase-like
100820162	Chromosome09	28120448	28120892	+	exon_number "3"	XM_003520753	XP_003520801	LOC100820162	heparan-alpha-glucosaminide N-acetyltransferase-like
100820162	Chromosome09	28119088	28119606	+	exon_number "1"	XM_003520753	XP_003520801	LOC100820162	heparan-alpha-glucosaminide N-acetyltransferase-like
100820162	Chromosome09	28119841	28119958	+	exon_number "2"	XM_003520753	XP_003520801	LOC100820162	heparan-alpha-glucosaminide N-acetyltransferase-like
100820162	Chromosome09	28120448	28120563	+	exon_number "3"	XM_003520753	XP_003520801	LOC100820162	heparan-alpha-glucosaminide N-acetyltransferase-like
100820162	Chromosome09	28120983	28121052	+	exon_number "4"	XM_003520753	XP_003520801	LOC100820162	heparan-alpha-glucosaminide N-acetyltransferase-like
100820162	Chromosome09	28121310	28121853	+	exon_number "5"	XM_003520753	XP_003520801	LOC100820162	heparan-alpha-glucosaminide N-acetyltransferase-like
100820162	Chromosome09	28121971	28122117	+	exon_number "6"	XM_003520753	XP_003520801	LOC100820162	heparan-alpha-glucosaminide N-acetyltransferase-like
100820162	Chromosome09	28122594	28122872	+	exon_number "7"	XM_003520753	XP_003520801	LOC100820162	heparan-alpha-glucosaminide N-acetyltransferase-like
8260146	Chromosome09	3464462	3465010	-	exon_number "1"	XM_002529565	EEF32756	RCOM_0750130	hypothetical protein
8260146	Chromosome09	3465163	3465360	-	exon_number "2"	XM_002529565	EEF32756	RCOM_0750130	hypothetical protein
8260146	Chromosome09	3465602	3465930	-	exon_number "3"	XM_002529565	EEF32756	RCOM_0750130	hypothetical protein
8260146	Chromosome09	3466037	3466234	-	exon_number "4"	XM_002529565	EEF32756	RCOM_0750130	hypothetical protein
8260146	Chromosome09	3466430	3466557	-	exon_number "5"	XM_002529565	EEF32756	RCOM_0750130	hypothetical protein
8260146	Chromosome09	3469121	3469196	-	exon_number "6"	XM_002529565	EEF32756	RCOM_0750130	hypothetical protein
8260146	Chromosome09	3469737	3469886	-	exon_number "7"	XM_002529565	EEF32756	RCOM_0750130	hypothetical protein
8260146	Chromosome09	3480213	3480623	-	exon_number "8"	XM_002529565	EEF32756	RCOM_0750130	hypothetical protein
8260146	Chromosome09	3480707	3480856	-	exon_number "9"	XM_002529565	EEF32756	RCOM_0750130	hypothetical protein
8260146	Chromosome09	3481056	3481348	-	exon_number "10"	XM_002529565	EEF32756	RCOM_0750130	hypothetical protein
8260146	Chromosome09	3481543	3481739	-	exon_number "11"	XM_002529565	EEF32756	RCOM_0750130	hypothetical protein
8260146	Chromosome09	3481856	3482064	-	exon_number "12"	XM_002529565	EEF32756	RCOM_0750130	hypothetical protein
8260146	Chromosome09	3484908	3484955	-	exon_number "13"	XM_002529565	EEF32756	RCOM_0750130	hypothetical protein
8260146	Chromosome09	3486568	3486696	-	exon_number "14"	XM_002529565	EEF32756	RCOM_0750130	hypothetical protein
8260146	Chromosome09	3486816	3486930	-	exon_number "15"	XM_002529565	EEF32756	RCOM_0750130	hypothetical protein
8260146	Chromosome09	3487749	3487864	-	exon_number "16"	XM_002529565	EEF32756	RCOM_0750130	hypothetical protein
8260146	Chromosome09	3488167	3488241	-	exon_number "17"	XM_002529565	EEF32756	RCOM_0750130	hypothetical protein
8260146	Chromosome09	3489288	3489585	-	exon_number "18"	XM_002529565	EEF32756	RCOM_0750130	hypothetical protein
8260146	Chromosome09	3489836	3489943	-	exon_number "19"	XM_002529565	EEF32756	RCOM_0750130	hypothetical protein
8260146	Chromosome09	3464462	3465010	-	exon_number "1"	XM_002529565	EEF32756	RCOM_0750130	hypothetical protein
8260146	Chromosome09	3465163	3465360	-	exon_number "2"	XM_002529565	EEF32756	RCOM_0750130	hypothetical protein
8260146	Chromosome09	3465602	3465930	-	exon_number "3"	XM_002529565	EEF32756	RCOM_0750130	hypothetical protein
8260146	Chromosome09	3466037	3466234	-	exon_number "4"	XM_002529565	EEF32756	RCOM_0750130	hypothetical protein
8260146	Chromosome09	3466430	3466557	-	exon_number "5"	XM_002529565	EEF32756	RCOM_0750130	hypothetical protein
8260146	Chromosome09	3469121	3469196	-	exon_number "6"	XM_002529565	EEF32756	RCOM_0750130	hypothetical protein
8260146	Chromosome09	3469737	3469886	-	exon_number "7"	XM_002529565	EEF32756	RCOM_0750130	hypothetical protein
8260146	Chromosome09	3480213	3480623	-	exon_number "8"	XM_002529565	EEF32756	RCOM_0750130	hypothetical protein
8260146	Chromosome09	3480707	3480856	-	exon_number "9"	XM_002529565	EEF32756	RCOM_0750130	hypothetical protein
8260146	Chromosome09	3481056	3481348	-	exon_number "10"	XM_002529565	EEF32756	RCOM_0750130	hypothetical protein
8260146	Chromosome09	3481543	3481739	-	exon_number "11"	XM_002529565	EEF32756	RCOM_0750130	hypothetical protein
8260146	Chromosome09	3481856	3482064	-	exon_number "12"	XM_002529565	EEF32756	RCOM_0750130	hypothetical protein
8260146	Chromosome09	3484908	3484955	-	exon_number "13"	XM_002529565	EEF32756	RCOM_0750130	hypothetical protein
8260146	Chromosome09	3486568	3486696	-	exon_number "14"	XM_002529565	EEF32756	RCOM_0750130	hypothetical protein
8260146	Chromosome09	3486816	3486930	-	exon_number "15"	XM_002529565	EEF32756	RCOM_0750130	hypothetical protein
8260146	Chromosome09	3487749	3487841	-	exon_number "16"	XM_002529565	EEF32756	RCOM_0750130	hypothetical protein
8260146	Chromosome09	3488167	3488241	-	exon_number "17"	XM_002529565	EEF32756	RCOM_0750130	hypothetical protein
8260146	Chromosome09	3489288	3489585	-	exon_number "18"	XM_002529565	EEF32756	RCOM_0750130	hypothetical protein
8260146	Chromosome09	3489836	3489943	-	exon_number "19"	XM_002529565	EEF32756	RCOM_0750130	hypothetical protein
7486510	Chromosome09	4211776	4211803	-	exon_number "1"	XM_002323457	EEF05254	POPTRDRAFT_1103946	hypothetical protein
7486510	Chromosome09	4212736	4212902	-	exon_number "2"	XM_002323457	EEF05254	POPTRDRAFT_1103946	hypothetical protein
7486510	Chromosome09	4213000	4213059	-	exon_number "3"	XM_002323457	EEF05254	POPTRDRAFT_1103946	hypothetical protein
8273261	Chromosome09	21735007	21736037	-	exon_number "1"	XM_002534170	EEF28167	RCOM_0406040	ATP binding protein, putative
8273261	Chromosome09	21737578	21738126	-	exon_number "2"	XM_002534170	EEF28167	RCOM_0406040	ATP binding protein, putative
101492849	Chromosome09	26312172	26312894	-	exon_number "1"	XM_004494705	XP_004494762	LOC101492849	protein PIR-like
101492849	Chromosome09	26313221	26313633	-	exon_number "2"	XM_004494705	XP_004494762	LOC101492849	protein PIR-like
101203247	Chromosome09	8542799	8542959	-	exon_number "1"	XM_004143232	XP_004143280	LOC101203247	serine/threonine protein phosphatase 2A 57 kDa regulatory subunit B' alpha isoform-like
101203247	Chromosome09	8543060	8543666	-	exon_number "2"	XM_004143232	XP_004143280	LOC101203247	serine/threonine protein phosphatase 2A 57 kDa regulatory subunit B' alpha isoform-like
101203247	Chromosome09	8542799	8543666	-	exon_number "1"	XM_004143232	XP_004143280	LOC101203247	serine/threonine protein phosphatase 2A 57 kDa regulatory subunit B' alpha isoform-like
7479607	Chromosome09	10295199	10295210	-	exon_number "1"	XM_002307880	EEE91439	POPTRDRAFT_831772	hypothetical protein
7479607	Chromosome09	10295754	10295828	-	exon_number "2"	XM_002307880	EEE91439	POPTRDRAFT_831772	hypothetical protein
7479607	Chromosome09	10296017	10296071	-	exon_number "3"	XM_002307880	EEE91439	POPTRDRAFT_831772	hypothetical protein
7479607	Chromosome09	10296378	10296451	-	exon_number "4"	XM_002307880	EEE91439	POPTRDRAFT_831772	hypothetical protein
7479607	Chromosome09	10313236	10313445	-	exon_number "5"	XM_002307880	EEE91439	POPTRDRAFT_831772	hypothetical protein
7479607	Chromosome09	10314239	10314458	-	exon_number "6"	XM_002307880	EEE91439	POPTRDRAFT_831772	hypothetical protein
8258792	Chromosome09	6130933	6131069	-	exon_number "1"	XM_002519156	EEF43066	RCOM_1000010	hypothetical protein
8258792	Chromosome09	6134505	6134685	-	exon_number "2"	XM_002519156	EEF43066	RCOM_1000010	hypothetical protein
8267581	Chromosome09	12462411	12462637	+	exon_number "1"	XM_002528124	EEF34221	RCOM_0239250	hypothetical protein
8267581	Chromosome09	12463286	12464461	+	exon_number "2"	XM_002528124	EEF34221	RCOM_0239250	hypothetical protein
8267581	Chromosome09	12471210	12471354	+	exon_number "3"	XM_002528124	EEF34221	RCOM_0239250	hypothetical protein
8267581	Chromosome09	12471733	12472530	+	exon_number "4"	XM_002528124	EEF34221	RCOM_0239250	hypothetical protein
8267581	Chromosome09	12462433	12462637	+	exon_number "1"	XM_002528124	EEF34221	RCOM_0239250	hypothetical protein
8267581	Chromosome09	12463286	12464461	+	exon_number "2"	XM_002528124	EEF34221	RCOM_0239250	hypothetical protein
8267581	Chromosome09	12471733	12472530	+	exon_number "3"	XM_002528124	EEF34221	RCOM_0239250	hypothetical protein
8275745	Chromosome09	6235427	6235969	+	exon_number "1"	XM_002532494	EEF29834	RCOM_0437400	syntaxin, plant, putative
8287278	Chromosome09	15933985	15933997	-	exon_number "1"	XM_002530380	EEF31957	RCOM_1146630	SEC14 cytosolic factor, putative
8287278	Chromosome09	15934155	15934781	-	exon_number "2"	XM_002530380	EEF31957	RCOM_1146630	SEC14 cytosolic factor, putative
8287278	Chromosome09	15934893	15934952	-	exon_number "3"	XM_002530380	EEF31957	RCOM_1146630	SEC14 cytosolic factor, putative
8287278	Chromosome09	15935080	15935133	-	exon_number "4"	XM_002530380	EEF31957	RCOM_1146630	SEC14 cytosolic factor, putative
8287278	Chromosome09	15935245	15935322	-	exon_number "5"	XM_002530380	EEF31957	RCOM_1146630	SEC14 cytosolic factor, putative
8287278	Chromosome09	15935865	15935918	-	exon_number "6"	XM_002530380	EEF31957	RCOM_1146630	SEC14 cytosolic factor, putative
8287278	Chromosome09	15936033	15936116	-	exon_number "7"	XM_002530380	EEF31957	RCOM_1146630	SEC14 cytosolic factor, putative
8287278	Chromosome09	15943255	15943283	-	exon_number "8"	XM_002530380	EEF31957	RCOM_1146630	SEC14 cytosolic factor, putative
8287278	Chromosome09	15943396	15943761	-	exon_number "9"	XM_002530380	EEF31957	RCOM_1146630	SEC14 cytosolic factor, putative
101262479	Chromosome09	27337438	27338048	+	exon_number "1"	XM_004233040	XP_004233088	LOC101262479	probable purine permease 9-like
7453730	Chromosome09	10295978	10296071	-	exon_number "1"	XM_002322518	EEF04315	POPTRDRAFT_1102694	hypothetical protein
7453730	Chromosome09	10296378	10296451	-	exon_number "2"	XM_002322518	EEF04315	POPTRDRAFT_1102694	hypothetical protein
7453730	Chromosome09	10313236	10313445	-	exon_number "3"	XM_002322518	EEF04315	POPTRDRAFT_1102694	hypothetical protein
7453730	Chromosome09	10314239	10314456	-	exon_number "4"	XM_002322518	EEF04315	POPTRDRAFT_1102694	hypothetical protein
7468978	Chromosome09	3464456	3465010	-	exon_number "1"	XM_002322678	EEF04475	POPTRDRAFT_825112	hypothetical protein
7468978	Chromosome09	3465163	3465360	-	exon_number "2"	XM_002322678	EEF04475	POPTRDRAFT_825112	hypothetical protein
7468978	Chromosome09	3465602	3466234	-	exon_number "3"	XM_002322678	EEF04475	POPTRDRAFT_825112	hypothetical protein
7468978	Chromosome09	3466430	3466557	-	exon_number "4"	XM_002322678	EEF04475	POPTRDRAFT_825112	hypothetical protein
7468978	Chromosome09	3469737	3469886	-	exon_number "5"	XM_002322678	EEF04475	POPTRDRAFT_825112	hypothetical protein
7468978	Chromosome09	3480213	3480623	-	exon_number "6"	XM_002322678	EEF04475	POPTRDRAFT_825112	hypothetical protein
7468978	Chromosome09	3480707	3480928	-	exon_number "7"	XM_002322678	EEF04475	POPTRDRAFT_825112	hypothetical protein
7468978	Chromosome09	3481056	3481348	-	exon_number "8"	XM_002322678	EEF04475	POPTRDRAFT_825112	hypothetical protein
7468978	Chromosome09	3481543	3481739	-	exon_number "9"	XM_002322678	EEF04475	POPTRDRAFT_825112	hypothetical protein
7468978	Chromosome09	3481870	3482066	-	exon_number "10"	XM_002322678	EEF04475	POPTRDRAFT_825112	hypothetical protein
7468978	Chromosome09	3484910	3484955	-	exon_number "11"	XM_002322678	EEF04475	POPTRDRAFT_825112	hypothetical protein
7468978	Chromosome09	3486568	3486696	-	exon_number "12"	XM_002322678	EEF04475	POPTRDRAFT_825112	hypothetical protein
7468978	Chromosome09	3486816	3486930	-	exon_number "13"	XM_002322678	EEF04475	POPTRDRAFT_825112	hypothetical protein
7468978	Chromosome09	3487749	3487841	-	exon_number "14"	XM_002322678	EEF04475	POPTRDRAFT_825112	hypothetical protein
7468978	Chromosome09	3489288	3489585	-	exon_number "15"	XM_002322678	EEF04475	POPTRDRAFT_825112	hypothetical protein
7468978	Chromosome09	3489836	3489934	-	exon_number "16"	XM_002322678	EEF04475	POPTRDRAFT_825112	hypothetical protein
7495644	Chromosome09	11353828	11353844	+	exon_number "1"	XM_002308796	EEE92355	POPTRDRAFT_761894	hypothetical protein
7495644	Chromosome09	11353954	11354014	+	exon_number "2"	XM_002308796	EEE92355	POPTRDRAFT_761894	hypothetical protein
7495644	Chromosome09	11354086	11354141	+	exon_number "3"	XM_002308796	EEE92355	POPTRDRAFT_761894	hypothetical protein
7495644	Chromosome09	11354241	11354297	+	exon_number "4"	XM_002308796	EEE92355	POPTRDRAFT_761894	hypothetical protein
7495644	Chromosome09	11354386	11354506	+	exon_number "5"	XM_002308796	EEE92355	POPTRDRAFT_761894	hypothetical protein
7495644	Chromosome09	11354903	11355188	+	exon_number "6"	XM_002308796	EEE92355	POPTRDRAFT_761894	hypothetical protein
8266802	Chromosome09	11337111	11337522	+	exon_number "1"	XM_002522547	EEF39794	RCOM_0973340	hypothetical protein
8266802	Chromosome09	11337620	11337723	+	exon_number "2"	XM_002522547	EEF39794	RCOM_0973340	hypothetical protein
8266802	Chromosome09	11339087	11339552	+	exon_number "3"	XM_002522547	EEF39794	RCOM_0973340	hypothetical protein
8266802	Chromosome09	11341166	11341201	+	exon_number "4"	XM_002522547	EEF39794	RCOM_0973340	hypothetical protein
8266802	Chromosome09	11341308	11341509	+	exon_number "5"	XM_002522547	EEF39794	RCOM_0973340	hypothetical protein
8266802	Chromosome09	11342834	11342967	+	exon_number "6"	XM_002522547	EEF39794	RCOM_0973340	hypothetical protein
8266802	Chromosome09	11343066	11343246	+	exon_number "7"	XM_002522547	EEF39794	RCOM_0973340	hypothetical protein
8266802	Chromosome09	11343366	11343595	+	exon_number "8"	XM_002522547	EEF39794	RCOM_0973340	hypothetical protein
8266802	Chromosome09	11343696	11343791	+	exon_number "9"	XM_002522547	EEF39794	RCOM_0973340	hypothetical protein
8266802	Chromosome09	11353411	11353433	+	exon_number "10"	XM_002522547	EEF39794	RCOM_0973340	hypothetical protein
100255302	Chromosome09	213542	213896	+	exon_number "1"	XM_002272446	CBI36599	LOC100255302	5'-nucleotidase domain-containing protein DDB_G0275467-like
100255302	Chromosome09	223713	224128	+	exon_number "2"	XM_002272446	CBI36599	LOC100255302	5'-nucleotidase domain-containing protein DDB_G0275467-like
100255472	Chromosome09	3464456	3465010	-	exon_number "1"	XM_002277834	XP_002277870	LOC100255472	uncharacterized LOC100255472
100255472	Chromosome09	3465163	3465360	-	exon_number "2"	XM_002277834	XP_002277870	LOC100255472	uncharacterized LOC100255472
100255472	Chromosome09	3465602	3465727	-	exon_number "3"	XM_002277834	XP_002277870	LOC100255472	uncharacterized LOC100255472
100255472	Chromosome09	3465826	3465930	-	exon_number "4"	XM_002277834	XP_002277870	LOC100255472	uncharacterized LOC100255472
100255472	Chromosome09	3466037	3466234	-	exon_number "5"	XM_002277834	XP_002277870	LOC100255472	uncharacterized LOC100255472
100255472	Chromosome09	3466430	3466557	-	exon_number "6"	XM_002277834	XP_002277870	LOC100255472	uncharacterized LOC100255472
100255472	Chromosome09	3469121	3469196	-	exon_number "7"	XM_002277834	XP_002277870	LOC100255472	uncharacterized LOC100255472
100255472	Chromosome09	3469737	3469886	-	exon_number "8"	XM_002277834	XP_002277870	LOC100255472	uncharacterized LOC100255472
100255472	Chromosome09	3480213	3480623	-	exon_number "9"	XM_002277834	XP_002277870	LOC100255472	uncharacterized LOC100255472
100255472	Chromosome09	3480707	3480856	-	exon_number "10"	XM_002277834	XP_002277870	LOC100255472	uncharacterized LOC100255472
100255472	Chromosome09	3481056	3481348	-	exon_number "11"	XM_002277834	XP_002277870	LOC100255472	uncharacterized LOC100255472
100255472	Chromosome09	3481543	3481739	-	exon_number "12"	XM_002277834	XP_002277870	LOC100255472	uncharacterized LOC100255472
100255472	Chromosome09	3481856	3482064	-	exon_number "13"	XM_002277834	XP_002277870	LOC100255472	uncharacterized LOC100255472
100255472	Chromosome09	3484908	3484955	-	exon_number "14"	XM_002277834	XP_002277870	LOC100255472	uncharacterized LOC100255472
100255472	Chromosome09	3486568	3486930	-	exon_number "15"	XM_002277834	XP_002277870	LOC100255472	uncharacterized LOC100255472
100255472	Chromosome09	3487749	3487864	-	exon_number "16"	XM_002277834	XP_002277870	LOC100255472	uncharacterized LOC100255472
100255472	Chromosome09	3488167	3488241	-	exon_number "17"	XM_002277834	XP_002277870	LOC100255472	uncharacterized LOC100255472
100255472	Chromosome09	3489288	3489729	-	exon_number "18"	XM_002277834	XP_002277870	LOC100255472	uncharacterized LOC100255472
7454662	Chromosome09	4211702	4211803	-	exon_number "1"	XM_002326186	EEE71892	POPTRDRAFT_1109417	hypothetical protein
7454662	Chromosome09	4212736	4212920	-	exon_number "2"	XM_002326186	EEE71892	POPTRDRAFT_1109417	hypothetical protein
8259815	Chromosome09	5571382	5571630	+	exon_number "1"	XM_002524074	EEF38330	RCOM_0423090	Ubiquitin carboxyl-terminal hydrolase, putative
8259815	Chromosome09	5571917	5571980	+	exon_number "2"	XM_002524074	EEF38330	RCOM_0423090	Ubiquitin carboxyl-terminal hydrolase, putative
8259815	Chromosome09	5572164	5572311	+	exon_number "3"	XM_002524074	EEF38330	RCOM_0423090	Ubiquitin carboxyl-terminal hydrolase, putative
8259815	Chromosome09	5572420	5572577	+	exon_number "4"	XM_002524074	EEF38330	RCOM_0423090	Ubiquitin carboxyl-terminal hydrolase, putative
8259815	Chromosome09	5573489	5573754	+	exon_number "5"	XM_002524074	EEF38330	RCOM_0423090	Ubiquitin carboxyl-terminal hydrolase, putative
8259815	Chromosome09	5573843	5574061	+	exon_number "6"	XM_002524074	EEF38330	RCOM_0423090	Ubiquitin carboxyl-terminal hydrolase, putative
8259815	Chromosome09	5574136	5574445	+	exon_number "7"	XM_002524074	EEF38330	RCOM_0423090	Ubiquitin carboxyl-terminal hydrolase, putative
8259815	Chromosome09	5574921	5575019	+	exon_number "8"	XM_002524074	EEF38330	RCOM_0423090	Ubiquitin carboxyl-terminal hydrolase, putative
8259815	Chromosome09	5575186	5575295	+	exon_number "9"	XM_002524074	EEF38330	RCOM_0423090	Ubiquitin carboxyl-terminal hydrolase, putative
8259815	Chromosome09	5575980	5576054	+	exon_number "10"	XM_002524074	EEF38330	RCOM_0423090	Ubiquitin carboxyl-terminal hydrolase, putative
8259815	Chromosome09	5576310	5576388	+	exon_number "11"	XM_002524074	EEF38330	RCOM_0423090	Ubiquitin carboxyl-terminal hydrolase, putative
8259815	Chromosome09	5576475	5576621	+	exon_number "12"	XM_002524074	EEF38330	RCOM_0423090	Ubiquitin carboxyl-terminal hydrolase, putative
8259815	Chromosome09	5576700	5576780	+	exon_number "13"	XM_002524074	EEF38330	RCOM_0423090	Ubiquitin carboxyl-terminal hydrolase, putative
8259815	Chromosome09	5576890	5577011	+	exon_number "14"	XM_002524074	EEF38330	RCOM_0423090	Ubiquitin carboxyl-terminal hydrolase, putative
8259815	Chromosome09	5577243	5577243	+	exon_number "15"	XM_002524074	EEF38330	RCOM_0423090	Ubiquitin carboxyl-terminal hydrolase, putative
8288383	Chromosome09	8081954	8082397	-	exon_number "1"	XM_002528541	EEF33795	RCOM_0383000	DNA binding protein, putative
8275929	Chromosome10	3028372	3028767	+	exon_number "1"	XM_002531937	EEF30419	RCOM_0190610	RNA binding protein, putative
8275929	Chromosome10	3031609	3032658	+	exon_number "2"	XM_002531937	EEF30419	RCOM_0190610	RNA binding protein, putative
8272129	Chromosome10	4155424	4155984	+	exon_number "1"	XM_002509545	EEF50978	RCOM_1679910	DNA binding protein, putative
8272129	Chromosome10	4157667	4159397	+	exon_number "2"	XM_002509545	EEF50978	RCOM_1679910	DNA binding protein, putative
8272129	Chromosome10	4160231	4160602	+	exon_number "3"	XM_002509545	EEF50978	RCOM_1679910	DNA binding protein, putative
8276608	Chromosome10	5598578	5599048	+	exon_number "1"	XM_002532955	EEF29376	RCOM_0294310	Bipolar kinesin KRP-130, putative
8276608	Chromosome10	5600316	5600422	+	exon_number "2"	XM_002532955	EEF29376	RCOM_0294310	Bipolar kinesin KRP-130, putative
8276608	Chromosome10	5600597	5600746	+	exon_number "3"	XM_002532955	EEF29376	RCOM_0294310	Bipolar kinesin KRP-130, putative
8276608	Chromosome10	5598578	5599048	+	exon_number "1"	XM_002532955	EEF29376	RCOM_0294310	Bipolar kinesin KRP-130, putative
8276608	Chromosome10	5600316	5600746	+	exon_number "2"	XM_002532955	EEF29376	RCOM_0294310	Bipolar kinesin KRP-130, putative
8280980	Chromosome10	12223030	12223636	+	exon_number "1"	XM_002518601	EEF43572	RCOM_0810470	nucleotide binding protein, putative
8280980	Chromosome10	12224368	12224808	+	exon_number "2"	XM_002518601	EEF43572	RCOM_0810470	nucleotide binding protein, putative
8280980	Chromosome10	12235471	12235665	+	exon_number "3"	XM_002518601	EEF43572	RCOM_0810470	nucleotide binding protein, putative
8280980	Chromosome10	12243942	12243998	+	exon_number "4"	XM_002518601	EEF43572	RCOM_0810470	nucleotide binding protein, putative
8280980	Chromosome10	12244525	12244587	+	exon_number "5"	XM_002518601	EEF43572	RCOM_0810470	nucleotide binding protein, putative
8280980	Chromosome10	12244688	12244699	+	exon_number "6"	XM_002518601	EEF43572	RCOM_0810470	nucleotide binding protein, putative
101488541	Chromosome10	19763616	19763633	+	exon_number "1"	XM_004504804	XP_004504861	LOC101488541	uncharacterized LOC101488541
101488541	Chromosome10	19763763	19763828	+	exon_number "2"	XM_004504804	XP_004504861	LOC101488541	uncharacterized LOC101488541
101488541	Chromosome10	19763952	19764002	+	exon_number "3"	XM_004504804	XP_004504861	LOC101488541	uncharacterized LOC101488541
101488541	Chromosome10	19765039	19765101	+	exon_number "4"	XM_004504804	XP_004504861	LOC101488541	uncharacterized LOC101488541
101488541	Chromosome10	19765261	19765332	+	exon_number "5"	XM_004504804	XP_004504861	LOC101488541	uncharacterized LOC101488541
101488541	Chromosome10	19766272	19766358	+	exon_number "6"	XM_004504804	XP_004504861	LOC101488541	uncharacterized LOC101488541
101488541	Chromosome10	19766490	19766563	+	exon_number "7"	XM_004504804	XP_004504861	LOC101488541	uncharacterized LOC101488541
101488541	Chromosome10	19767464	19767763	+	exon_number "8"	XM_004504804	XP_004504861	LOC101488541	uncharacterized LOC101488541
101488541	Chromosome10	19767891	19767941	+	exon_number "9"	XM_004504804	XP_004504861	LOC101488541	uncharacterized LOC101488541
101488541	Chromosome10	19768041	19768248	+	exon_number "10"	XM_004504804	XP_004504861	LOC101488541	uncharacterized LOC101488541
101488541	Chromosome10	19768590	19768898	+	exon_number "11"	XM_004504804	XP_004504861	LOC101488541	uncharacterized LOC101488541
8267043	Chromosome10	23531118	23532200	+	exon_number "1"	XM_002530624	EEF31701	RCOM_0320830	phospholipase d beta, putative
8279115	Chromosome10	5615704	5615979	-	exon_number "1"	XM_002521456	EEF40773	RCOM_0533080	ADP-ribosylation factor, putative
101313417	Chromosome10	7985379	7986492	-	exon_number "1"	XM_004300526	XP_004300574	LOC101313417	cold-regulated 413 plasma membrane protein 2-like
8260581	Chromosome10	7985379	7986150	-	exon_number "1"	XM_002522339	EEF40069	RCOM_0603940	COR413-PM2, putative
8260581	Chromosome10	7986251	7986358	-	exon_number "2"	XM_002522339	EEF40069	RCOM_0603940	COR413-PM2, putative
8260581	Chromosome10	7986876	7987189	-	exon_number "3"	XM_002522339	EEF40069	RCOM_0603940	COR413-PM2, putative
8268863	Chromosome10	18452000	18452493	-	exon_number "1"	XM_002522006	EEF40252	RCOM_1381600	Transaminase mtnE, putative
8268863	Chromosome10	18452585	18452785	-	exon_number "2"	XM_002522006	EEF40252	RCOM_1381600	Transaminase mtnE, putative
7469666	Chromosome10	18463572	18463887	-	exon_number "1"	XM_002313168	EEE87159	POPTRDRAFT_202265	hypothetical protein
7469666	Chromosome10	18464813	18464863	-	exon_number "2"	XM_002313168	EEE87159	POPTRDRAFT_202265	hypothetical protein
7469666	Chromosome10	18464977	18465081	-	exon_number "3"	XM_002313168	EEE87159	POPTRDRAFT_202265	hypothetical protein
7469666	Chromosome10	18465408	18465470	-	exon_number "4"	XM_002313168	EEE87159	POPTRDRAFT_202265	hypothetical protein
7469666	Chromosome10	18465776	18465892	-	exon_number "5"	XM_002313168	EEE87159	POPTRDRAFT_202265	hypothetical protein
7469666	Chromosome10	18466826	18466893	-	exon_number "6"	XM_002313168	EEE87159	POPTRDRAFT_202265	hypothetical protein
7469666	Chromosome10	18467027	18467103	-	exon_number "7"	XM_002313168	EEE87159	POPTRDRAFT_202265	hypothetical protein
7469666	Chromosome10	18467195	18467234	-	exon_number "8"	XM_002313168	EEE87159	POPTRDRAFT_202265	hypothetical protein
100260031	Chromosome10	18724581	18724736	-	exon_number "1"	XM_002271623	CBI25077	LOC100260031	squalene monooxygenase-like
100260031	Chromosome10	18724829	18724997	-	exon_number "2"	XM_002271623	CBI25077	LOC100260031	squalene monooxygenase-like
100260031	Chromosome10	18725090	18725803	-	exon_number "3"	XM_002271623	CBI25077	LOC100260031	squalene monooxygenase-like
8289287	Chromosome10	26067058	26067312	-	exon_number "1"	XM_002512104	EEF50184	RCOM_1771090	hypothetical protein
8276331	Chromosome10	26121287	26121532	-	exon_number "1"	XM_002525527	EEF36832	RCOM_0622010	Exportin-7, putative
8276331	Chromosome10	26121603	26122099	-	exon_number "2"	XM_002525527	EEF36832	RCOM_0622010	Exportin-7, putative
8276331	Chromosome10	26122299	26122867	-	exon_number "3"	XM_002525527	EEF36832	RCOM_0622010	Exportin-7, putative
8276331	Chromosome10	26123042	26123162	-	exon_number "4"	XM_002525527	EEF36832	RCOM_0622010	Exportin-7, putative
8276331	Chromosome10	26123277	26123328	-	exon_number "5"	XM_002525527	EEF36832	RCOM_0622010	Exportin-7, putative
8269834	Chromosome10	26121287	26121532	-	exon_number "1"	XM_002512477	EEF49975	RCOM_1435490	2-deoxyglucose-6-phosphate phosphatase, putative
8269834	Chromosome10	26121603	26122867	-	exon_number "2"	XM_002512477	EEF49975	RCOM_1435490	2-deoxyglucose-6-phosphate phosphatase, putative
8269834	Chromosome10	26123042	26123161	-	exon_number "3"	XM_002512477	EEF49975	RCOM_1435490	2-deoxyglucose-6-phosphate phosphatase, putative
8269834	Chromosome10	26123277	26123328	-	exon_number "4"	XM_002512477	EEF49975	RCOM_1435490	2-deoxyglucose-6-phosphate phosphatase, putative
8276331	Chromosome10	26121287	26121735	-	exon_number "1"	XM_002525527	EEF36832	RCOM_0622010	Exportin-7, putative
8276331	Chromosome10	26121973	26122099	-	exon_number "2"	XM_002525527	EEF36832	RCOM_0622010	Exportin-7, putative
8276331	Chromosome10	26122299	26122867	-	exon_number "3"	XM_002525527	EEF36832	RCOM_0622010	Exportin-7, putative
8276331	Chromosome10	26123042	26123161	-	exon_number "4"	XM_002525527	EEF36832	RCOM_0622010	Exportin-7, putative
8276331	Chromosome10	26123277	26123328	-	exon_number "5"	XM_002525527	EEF36832	RCOM_0622010	Exportin-7, putative
7463465	Chromosome10	5346420	5346817	+	exon_number "1"	EF145394	EEF01507	NAC040	NAC domain protein, IPR003441
7463465	Chromosome10	5347357	5347634	+	exon_number "2"	EF145394	EEF01507	NAC040	NAC domain protein, IPR003441
7463465	Chromosome10	5347978	5348602	+	exon_number "3"	EF145394	EEF01507	NAC040	NAC domain protein, IPR003441
8276377	Chromosome10	17455271	17455667	-	exon_number "1"	XM_002525565	EEF36729	RCOM_0611550	WD-repeat protein, putative
8276377	Chromosome10	17457713	17457795	-	exon_number "2"	XM_002525565	EEF36729	RCOM_0611550	WD-repeat protein, putative
8276377	Chromosome10	17457931	17457997	-	exon_number "3"	XM_002525565	EEF36729	RCOM_0611550	WD-repeat protein, putative
8276377	Chromosome10	17455271	17455667	-	exon_number "1"	XM_002525565	EEF36729	RCOM_0611550	WD-repeat protein, putative
8276377	Chromosome10	17457292	17458858	-	exon_number "2"	XM_002525565	EEF36729	RCOM_0611550	WD-repeat protein, putative
8281969	Chromosome10	3640703	3642365	+	exon_number "1"	XM_002523878	EEF38493	RCOM_1070440	Regulator of nonsense transcripts, putative
101298766	Chromosome10	14476339	14477022	+	exon_number "1"	XM_004291039	XP_004291087	LOC101298766	polyadenylate-binding protein 2-like
7461537	Chromosome10	23438909	23439627	+	exon_number "1"	XM_002304024	EEE79039	POPTRDRAFT_645657	hypothetical protein
100244650	Chromosome10	18464994	18465081	-	exon_number "1"	XM_002272269	CAV32562	LOC100244650	LL-diaminopimelate aminotransferase, chloroplastic-like
100244650	Chromosome10	18465408	18465472	-	exon_number "2"	XM_002272269	CAV32562	LOC100244650	LL-diaminopimelate aminotransferase, chloroplastic-like
100244650	Chromosome10	18465778	18465892	-	exon_number "3"	XM_002272269	CAV32562	LOC100244650	LL-diaminopimelate aminotransferase, chloroplastic-like
100244650	Chromosome10	18466826	18466893	-	exon_number "4"	XM_002272269	CAV32562	LOC100244650	LL-diaminopimelate aminotransferase, chloroplastic-like
100244650	Chromosome10	18467027	18467103	-	exon_number "5"	XM_002272269	CAV32562	LOC100244650	LL-diaminopimelate aminotransferase, chloroplastic-like
100244650	Chromosome10	18467195	18467226	-	exon_number "6"	XM_002272269	CAV32562	LOC100244650	LL-diaminopimelate aminotransferase, chloroplastic-like
8264739	Chromosome10	10332308	10333284	-	exon_number "1"	XM_002524930	EEF37383	RCOM_1084510	Multidrug resistance protein mdtG, putative
8264739	Chromosome10	10333387	10333414	-	exon_number "2"	XM_002524930	EEF37383	RCOM_1084510	Multidrug resistance protein mdtG, putative
8275210	Chromosome10	6817492	6818250	-	exon_number "1"	XM_002523645	EEF38631	RCOM_0472860	ATP-binding cassette transporter, putative
8275266	Chromosome10	4727670	4728071	+	exon_number "1"	XM_002523701	EEF38687	RCOM_0476140	hypothetical protein
8275266	Chromosome10	4728144	4728724	+	exon_number "2"	XM_002523701	EEF38687	RCOM_0476140	hypothetical protein
100807796	Chromosome10	18452008	18452793	-	exon_number "1"	XM_003530955	XP_003531003	LOC100807796	LL-diaminopimelate aminotransferase, chloroplastic-like
7485592	Chromosome10	17456552	17456982	-	exon_number "1"	XM_002316622	EEE97270	POPTRDRAFT_234148	hypothetical protein
7485592	Chromosome10	17457059	17457201	-	exon_number "2"	XM_002316622	EEE97270	POPTRDRAFT_234148	hypothetical protein
7485592	Chromosome10	17457292	17457503	-	exon_number "3"	XM_002316622	EEE97270	POPTRDRAFT_234148	hypothetical protein
8272253	Chromosome10	15664701	15664887	+	exon_number "1"	XM_002527446	EEF34890	RCOM_0174770	Protein SYM1, putative
8272253	Chromosome10	15677501	15677625	+	exon_number "2"	XM_002527446	EEF34890	RCOM_0174770	Protein SYM1, putative
8272253	Chromosome10	15677753	15678053	+	exon_number "3"	XM_002527446	EEF34890	RCOM_0174770	Protein SYM1, putative
8285662	Chromosome10	7417182	7421739	+	exon_number "1"	XM_002524950	EEF37403	RCOM_1086810	bile acid:sodium symporter, putative
8285662	Chromosome10	7421874	7423433	+	exon_number "2"	XM_002524950	EEF37403	RCOM_1086810	bile acid:sodium symporter, putative
8287487	Chromosome10	1752339	1753470	+	exon_number "1"	XM_002524193	EEF38163	RCOM_1482450	hypothetical protein
8283411	Chromosome11	768678	768698	+	exon_number "1"	XM_002529948	EEF32399	RCOM_1264730	hypothetical protein
8283411	Chromosome11	768804	768886	+	exon_number "2"	XM_002529948	EEF32399	RCOM_1264730	hypothetical protein
8283411	Chromosome11	770189	770766	+	exon_number "3"	XM_002529948	EEF32399	RCOM_1264730	hypothetical protein
8283411	Chromosome11	780640	780815	+	exon_number "4"	XM_002529948	EEF32399	RCOM_1264730	hypothetical protein
8283411	Chromosome11	780978	781846	+	exon_number "5"	XM_002529948	EEF32399	RCOM_1264730	hypothetical protein
778259	Chromosome11	1540904	1541434	+	exon_number "1"	DQ020654	AAY89360	RPD1	RNA polymerase IV largest subunit
8272248	Chromosome11	6357370	6358305	+	exon_number "1"	XM_002527441	EEF34885	RCOM_0174720	hypothetical protein
100264919	Chromosome11	6863446	6863903	+	exon_number "1"	XM_002267488	XP_002267524	LOC100264919	putative nuclease HARBI1-like
100264919	Chromosome11	6864023	6865268	+	exon_number "2"	XM_002267488	XP_002267524	LOC100264919	putative nuclease HARBI1-like
100264919	Chromosome11	6865354	6865585	+	exon_number "3"	XM_002267488	XP_002267524	LOC100264919	putative nuclease HARBI1-like
100264919	Chromosome11	6866595	6867171	+	exon_number "4"	XM_002267488	XP_002267524	LOC100264919	putative nuclease HARBI1-like
100264919	Chromosome11	6863446	6863903	+	exon_number "1"	XM_002267488	XP_002267524	LOC100264919	putative nuclease HARBI1-like
100264919	Chromosome11	6864023	6864337	+	exon_number "2"	XM_002267488	XP_002267524	LOC100264919	putative nuclease HARBI1-like
100264919	Chromosome11	6864784	6865268	+	exon_number "3"	XM_002267488	XP_002267524	LOC100264919	putative nuclease HARBI1-like
100264919	Chromosome11	6865354	6865585	+	exon_number "4"	XM_002267488	XP_002267524	LOC100264919	putative nuclease HARBI1-like
100264919	Chromosome11	6866595	6867171	+	exon_number "5"	XM_002267488	XP_002267524	LOC100264919	putative nuclease HARBI1-like
8286558	Chromosome11	8651857	8652718	+	exon_number "1"	XM_002515780	EEF46568	RCOM_1662980	peroxisomal abc transporter, putative
8272491	Chromosome11	17887830	17888915	+	exon_number "1"	XM_002509629	EEF51062	RCOM_1682480	hypothetical protein
7474966	Chromosome11	19485909	19486088	+	exon_number "1"	XM_002313644	EEE87635	NAC072	NAC domain protein, IPR003441
7474966	Chromosome11	19486179	19486453	+	exon_number "2"	XM_002313644	EEE87635	NAC072	NAC domain protein, IPR003441
7474966	Chromosome11	19486635	19487075	+	exon_number "3"	XM_002313644	EEE87635	NAC072	NAC domain protein, IPR003441
7474966	Chromosome11	19485914	19486453	+	exon_number "1"	XM_002313644	EEE87635	NAC072	NAC domain protein, IPR003441
7474966	Chromosome11	19486635	19487075	+	exon_number "2"	XM_002313644	EEE87635	NAC072	NAC domain protein, IPR003441
8278033	Chromosome11	24942193	24942365	+	exon_number "1"	XM_002532763	EEF29566	RCOM_1263980	protein with unknown function
8278033	Chromosome11	24942463	24942521	+	exon_number "2"	XM_002532763	EEF29566	RCOM_1263980	protein with unknown function
8278033	Chromosome11	24942630	24945391	+	exon_number "3"	XM_002532763	EEF29566	RCOM_1263980	protein with unknown function
8278033	Chromosome11	24945882	24945915	+	exon_number "4"	XM_002532763	EEF29566	RCOM_1263980	protein with unknown function
8278033	Chromosome11	24942193	24942365	+	exon_number "1"	XM_002532763	EEF29566	RCOM_1263980	protein with unknown function
8278033	Chromosome11	24942463	24942521	+	exon_number "2"	XM_002532763	EEF29566	RCOM_1263980	protein with unknown function
8278033	Chromosome11	24942630	24942702	+	exon_number "3"	XM_002532763	EEF29566	RCOM_1263980	protein with unknown function
8278033	Chromosome11	24943838	24944575	+	exon_number "4"	XM_002532763	EEF29566	RCOM_1263980	protein with unknown function
8278033	Chromosome11	24944684	24944906	+	exon_number "5"	XM_002532763	EEF29566	RCOM_1263980	protein with unknown function
8278033	Chromosome11	24944983	24945391	+	exon_number "6"	XM_002532763	EEF29566	RCOM_1263980	protein with unknown function
8278033	Chromosome11	24945882	24945915	+	exon_number "7"	XM_002532763	EEF29566	RCOM_1263980	protein with unknown function
7475373	Chromosome11	25313144	25314043	+	exon_number "1"	XM_002314422	EEF00629	POPTRDRAFT_1089355	carbamoyl-phosphate synthase
7475373	Chromosome11	25315185	25315544	+	exon_number "2"	XM_002314422	EEF00629	POPTRDRAFT_1089355	carbamoyl-phosphate synthase
7475373	Chromosome11	25316067	25316834	+	exon_number "3"	XM_002314422	EEF00629	POPTRDRAFT_1089355	carbamoyl-phosphate synthase
7475373	Chromosome11	25316923	25318289	+	exon_number "4"	XM_002314422	EEF00629	POPTRDRAFT_1089355	carbamoyl-phosphate synthase
7475373	Chromosome11	25318410	25318481	+	exon_number "5"	XM_002314422	EEF00629	POPTRDRAFT_1089355	carbamoyl-phosphate synthase
7475373	Chromosome11	25319357	25321199	+	exon_number "6"	XM_002314422	EEF00629	POPTRDRAFT_1089355	carbamoyl-phosphate synthase
7475373	Chromosome11	25313144	25314043	+	exon_number "1"	XM_002314422	EEF00629	POPTRDRAFT_1089355	carbamoyl-phosphate synthase
7475373	Chromosome11	25314690	25314816	+	exon_number "2"	XM_002314422	EEF00629	POPTRDRAFT_1089355	carbamoyl-phosphate synthase
7475373	Chromosome11	25315185	25315544	+	exon_number "3"	XM_002314422	EEF00629	POPTRDRAFT_1089355	carbamoyl-phosphate synthase
7475373	Chromosome11	25316067	25316834	+	exon_number "4"	XM_002314422	EEF00629	POPTRDRAFT_1089355	carbamoyl-phosphate synthase
7475373	Chromosome11	25316923	25318289	+	exon_number "5"	XM_002314422	EEF00629	POPTRDRAFT_1089355	carbamoyl-phosphate synthase
7475373	Chromosome11	25318410	25318481	+	exon_number "6"	XM_002314422	EEF00629	POPTRDRAFT_1089355	carbamoyl-phosphate synthase
7475373	Chromosome11	25319357	25321199	+	exon_number "7"	XM_002314422	EEF00629	POPTRDRAFT_1089355	carbamoyl-phosphate synthase
7475373	Chromosome11	25313144	25314043	+	exon_number "1"	XM_002314422	EEF00629	POPTRDRAFT_1089355	carbamoyl-phosphate synthase
7475373	Chromosome11	25315185	25315544	+	exon_number "2"	XM_002314422	EEF00629	POPTRDRAFT_1089355	carbamoyl-phosphate synthase
7475373	Chromosome11	25316067	25316834	+	exon_number "3"	XM_002314422	EEF00629	POPTRDRAFT_1089355	carbamoyl-phosphate synthase
7475373	Chromosome11	25316923	25318289	+	exon_number "4"	XM_002314422	EEF00629	POPTRDRAFT_1089355	carbamoyl-phosphate synthase
7475373	Chromosome11	25318410	25321199	+	exon_number "5"	XM_002314422	EEF00629	POPTRDRAFT_1089355	carbamoyl-phosphate synthase
7491163	Chromosome11	26159206	26160211	+	exon_number "1"	XM_002313495	EEE87486	POPTRDRAFT_876331	hypothetical protein
7491163	Chromosome11	26160652	26160664	+	exon_number "2"	XM_002313495	EEE87486	POPTRDRAFT_876331	hypothetical protein
7476855	Chromosome11	532167	533227	-	exon_number "1"	XM_002299177	EEE84018	POPTRDRAFT_639844	f-box family protein
7476855	Chromosome11	532167	532750	-	exon_number "1"	XM_002299177	EEE84018	POPTRDRAFT_639844	f-box family protein
7476855	Chromosome11	533544	533651	-	exon_number "2"	XM_002299177	EEE84018	POPTRDRAFT_639844	f-box family protein
7476855	Chromosome11	533892	534053	-	exon_number "3"	XM_002299177	EEE84018	POPTRDRAFT_639844	f-box family protein
8270853	Chromosome11	726841	728163	-	exon_number "1"	XM_002512984	EEF49533	RCOM_1452000	ankyrin-repeat containing protein, putative
8270853	Chromosome11	728563	728865	-	exon_number "2"	XM_002512984	EEF49533	RCOM_1452000	ankyrin-repeat containing protein, putative
8270853	Chromosome11	731013	731562	-	exon_number "3"	XM_002512984	EEF49533	RCOM_1452000	ankyrin-repeat containing protein, putative
8270853	Chromosome11	732208	735246	-	exon_number "4"	XM_002512984	EEF49533	RCOM_1452000	ankyrin-repeat containing protein, putative
8270853	Chromosome11	735361	735465	-	exon_number "5"	XM_002512984	EEF49533	RCOM_1452000	ankyrin-repeat containing protein, putative
8270853	Chromosome11	735651	735775	-	exon_number "6"	XM_002512984	EEF49533	RCOM_1452000	ankyrin-repeat containing protein, putative
8270853	Chromosome11	742295	743334	-	exon_number "7"	XM_002512984	EEF49533	RCOM_1452000	ankyrin-repeat containing protein, putative
8270853	Chromosome11	731985	735247	-	exon_number "1"	XM_002512984	EEF49533	RCOM_1452000	ankyrin-repeat containing protein, putative
8270853	Chromosome11	735362	735465	-	exon_number "2"	XM_002512984	EEF49533	RCOM_1452000	ankyrin-repeat containing protein, putative
8270853	Chromosome11	735651	735775	-	exon_number "3"	XM_002512984	EEF49533	RCOM_1452000	ankyrin-repeat containing protein, putative
8270853	Chromosome11	742295	742643	-	exon_number "4"	XM_002512984	EEF49533	RCOM_1452000	ankyrin-repeat containing protein, putative
8270853	Chromosome11	742758	743334	-	exon_number "5"	XM_002512984	EEF49533	RCOM_1452000	ankyrin-repeat containing protein, putative
8274509	Chromosome11	4075582	4075884	-	exon_number "1"	XM_002516011	EEF46477	RCOM_1494510	kif4, putative
8274509	Chromosome11	4075971	4076130	-	exon_number "2"	XM_002516011	EEF46477	RCOM_1494510	kif4, putative
8274509	Chromosome11	4076524	4076605	-	exon_number "3"	XM_002516011	EEF46477	RCOM_1494510	kif4, putative
8274509	Chromosome11	4076712	4076789	-	exon_number "4"	XM_002516011	EEF46477	RCOM_1494510	kif4, putative
8274509	Chromosome11	4077257	4077358	-	exon_number "5"	XM_002516011	EEF46477	RCOM_1494510	kif4, putative
8274509	Chromosome11	4077474	4077668	-	exon_number "6"	XM_002516011	EEF46477	RCOM_1494510	kif4, putative
8274509	Chromosome11	4077943	4078164	-	exon_number "7"	XM_002516011	EEF46477	RCOM_1494510	kif4, putative
8274509	Chromosome11	4078524	4078963	-	exon_number "8"	XM_002516011	EEF46477	RCOM_1494510	kif4, putative
8285296	Chromosome11	9910668	9911008	-	exon_number "1"	XM_002512840	EEF49389	RCOM_1446420	transcription factor, putative
8285296	Chromosome11	9911134	9911396	-	exon_number "2"	XM_002512840	EEF49389	RCOM_1446420	transcription factor, putative
8285296	Chromosome11	9911607	9912130	-	exon_number "3"	XM_002512840	EEF49389	RCOM_1446420	transcription factor, putative
8285296	Chromosome11	9911095	9912130	-	exon_number "1"	XM_002512840	EEF49389	RCOM_1446420	transcription factor, putative
7478915	Chromosome11	15644441	15656463	-	exon_number "1"	XM_002318931	EEE94890	POPTRDRAFT_240413	40S ribosomal protein S4 (RPS4A)
8279765	Chromosome11	18380023	18380853	-	exon_number "1"	XM_002520358	EEF41959	RCOM_1397010	hypothetical protein
8279765	Chromosome11	18380934	18381706	-	exon_number "2"	XM_002520358	EEF41959	RCOM_1397010	hypothetical protein
8279765	Chromosome11	18382050	18382194	-	exon_number "3"	XM_002520358	EEF41959	RCOM_1397010	hypothetical protein
8279765	Chromosome11	18382274	18382370	-	exon_number "4"	XM_002520358	EEF41959	RCOM_1397010	hypothetical protein
8279765	Chromosome11	18383316	18383431	-	exon_number "5"	XM_002520358	EEF41959	RCOM_1397010	hypothetical protein
8279765	Chromosome11	18383520	18384167	-	exon_number "6"	XM_002520358	EEF41959	RCOM_1397010	hypothetical protein
7466177	Chromosome11	21915292	21915663	-	exon_number "1"	XM_002301598	EEE80907	POPTRDRAFT_1072847	hypothetical protein
7466177	Chromosome11	21916232	21916354	-	exon_number "2"	XM_002301598	EEE80907	POPTRDRAFT_1072847	hypothetical protein
7466177	Chromosome11	21917466	21917747	-	exon_number "3"	XM_002301598	EEE80907	POPTRDRAFT_1072847	hypothetical protein
7466177	Chromosome11	21918615	21919263	-	exon_number "4"	XM_002301598	EEE80907	POPTRDRAFT_1072847	hypothetical protein
7466177	Chromosome11	21915292	21915663	-	exon_number "1"	XM_002301598	EEE80907	POPTRDRAFT_1072847	hypothetical protein
7466177	Chromosome11	21916232	21916354	-	exon_number "2"	XM_002301598	EEE80907	POPTRDRAFT_1072847	hypothetical protein
7466177	Chromosome11	21917466	21917747	-	exon_number "3"	XM_002301598	EEE80907	POPTRDRAFT_1072847	hypothetical protein
7466177	Chromosome11	21918615	21918826	-	exon_number "4"	XM_002301598	EEE80907	POPTRDRAFT_1072847	hypothetical protein
7466177	Chromosome11	21920390	21920747	-	exon_number "5"	XM_002301598	EEE80907	POPTRDRAFT_1072847	hypothetical protein
8269568	Chromosome11	24603535	24604757	-	exon_number "1"	XM_002535101	EEF27235	RCOM_0387610	hypothetical protein
8269568	Chromosome11	24607765	24607945	-	exon_number "2"	XM_002535101	EEF27235	RCOM_0387610	hypothetical protein
8269568	Chromosome11	24608367	24608455	-	exon_number "3"	XM_002535101	EEF27235	RCOM_0387610	hypothetical protein
8263346	Chromosome11	27206783	27208269	-	exon_number "1"	XM_002523807	EEF38579	RCOM_1282280	hypothetical protein
7453744	Chromosome11	5625217	5625524	-	exon_number "1"	XM_002322542	EEF04339	POPTRDRAFT_667207	hypothetical protein
7453744	Chromosome11	5625631	5626425	-	exon_number "2"	XM_002322542	EEF04339	POPTRDRAFT_667207	hypothetical protein
7462175	Chromosome11	27295741	27296291	+	exon_number "1"	XM_002329710	EEF07785	POPTRDRAFT_925563	hypothetical protein
8285006	Chromosome11	6863423	6863903	+	exon_number "1"	XM_002517976	EEF44540	RCOM_1176900	hypothetical protein
8285006	Chromosome11	6864023	6864649	+	exon_number "2"	XM_002517976	EEF44540	RCOM_1176900	hypothetical protein
100250181	Chromosome11	27082831	27083710	-	exon_number "1"	XM_002273455	XP_002273491	LOC100250181	germin-like protein 9-3
7472117	Chromosome11	1638669	1639159	-	exon_number "1"	XM_002313673	EEE87664	POPTRDRAFT_1086474	hypothetical protein
7479243	Chromosome11	17887743	17888049	+	exon_number "1"	XM_002303517	EEE78532	POPTRDRAFT_646529	hypothetical protein
7481690	Chromosome11	20472479	20472736	+	exon_number "1"	XM_002312768	EEE86759	POPTRDRAFT_721264	cholesterol transport protein
7481690	Chromosome11	20473042	20473100	+	exon_number "2"	XM_002312768	EEE86759	POPTRDRAFT_721264	cholesterol transport protein
7481690	Chromosome11	20473719	20473818	+	exon_number "3"	XM_002312768	EEE86759	POPTRDRAFT_721264	cholesterol transport protein
7481690	Chromosome11	20487534	20487641	+	exon_number "4"	XM_002312768	EEE86759	POPTRDRAFT_721264	cholesterol transport protein
7481690	Chromosome11	20488338	20488454	+	exon_number "5"	XM_002312768	EEE86759	POPTRDRAFT_721264	cholesterol transport protein
7481690	Chromosome11	20489079	20489229	+	exon_number "6"	XM_002312768	EEE86759	POPTRDRAFT_721264	cholesterol transport protein
7481690	Chromosome11	20491843	20492090	+	exon_number "7"	XM_002312768	EEE86759	POPTRDRAFT_721264	cholesterol transport protein
7481690	Chromosome11	20492289	20492465	+	exon_number "8"	XM_002312768	EEE86759	POPTRDRAFT_721264	cholesterol transport protein
7481690	Chromosome11	20496325	20496386	+	exon_number "9"	XM_002312768	EEE86759	POPTRDRAFT_721264	cholesterol transport protein
7481690	Chromosome11	20496457	20496574	+	exon_number "10"	XM_002312768	EEE86759	POPTRDRAFT_721264	cholesterol transport protein
7481690	Chromosome11	20497057	20497140	+	exon_number "11"	XM_002312768	EEE86759	POPTRDRAFT_721264	cholesterol transport protein
7481690	Chromosome11	20501618	20501713	+	exon_number "12"	XM_002312768	EEE86759	POPTRDRAFT_721264	cholesterol transport protein
7481690	Chromosome11	20501941	20502042	+	exon_number "13"	XM_002312768	EEE86759	POPTRDRAFT_721264	cholesterol transport protein
7481690	Chromosome11	20502350	20502418	+	exon_number "14"	XM_002312768	EEE86759	POPTRDRAFT_721264	cholesterol transport protein
7481690	Chromosome11	20506907	20507002	+	exon_number "15"	XM_002312768	EEE86759	POPTRDRAFT_721264	cholesterol transport protein
7481690	Chromosome11	20507083	20507184	+	exon_number "16"	XM_002312768	EEE86759	POPTRDRAFT_721264	cholesterol transport protein
7481690	Chromosome11	20508887	20509000	+	exon_number "17"	XM_002312768	EEE86759	POPTRDRAFT_721264	cholesterol transport protein
7481690	Chromosome11	20509156	20509239	+	exon_number "18"	XM_002312768	EEE86759	POPTRDRAFT_721264	cholesterol transport protein
7481690	Chromosome11	20511083	20511211	+	exon_number "19"	XM_002312768	EEE86759	POPTRDRAFT_721264	cholesterol transport protein
7481690	Chromosome11	20511986	20512184	+	exon_number "20"	XM_002312768	EEE86759	POPTRDRAFT_721264	cholesterol transport protein
7481690	Chromosome11	20512273	20512416	+	exon_number "21"	XM_002312768	EEE86759	POPTRDRAFT_721264	cholesterol transport protein
7481690	Chromosome11	20512547	20512590	+	exon_number "22"	XM_002312768	EEE86759	POPTRDRAFT_721264	cholesterol transport protein
7481690	Chromosome11	20513025	20513108	+	exon_number "23"	XM_002312768	EEE86759	POPTRDRAFT_721264	cholesterol transport protein
7481690	Chromosome11	20513213	20513281	+	exon_number "24"	XM_002312768	EEE86759	POPTRDRAFT_721264	cholesterol transport protein
7481690	Chromosome11	20513389	20513465	+	exon_number "25"	XM_002312768	EEE86759	POPTRDRAFT_721264	cholesterol transport protein
7481690	Chromosome11	20519169	20519240	+	exon_number "26"	XM_002312768	EEE86759	POPTRDRAFT_721264	cholesterol transport protein
7481690	Chromosome11	20523419	20523567	+	exon_number "27"	XM_002312768	EEE86759	POPTRDRAFT_721264	cholesterol transport protein
7481690	Chromosome11	20531414	20531479	+	exon_number "28"	XM_002312768	EEE86759	POPTRDRAFT_721264	cholesterol transport protein
7481690	Chromosome11	20531671	20531815	+	exon_number "29"	XM_002312768	EEE86759	POPTRDRAFT_721264	cholesterol transport protein
7481690	Chromosome11	20531921	20532095	+	exon_number "30"	XM_002312768	EEE86759	POPTRDRAFT_721264	cholesterol transport protein
8283092	Chromosome11	6398762	6399734	+	exon_number "1"	XM_002530405	EEF31921	RCOM_0010990	brca1-associated protein, putative
8285152	Chromosome11	13029675	13033631	-	exon_number "1"	XM_002529211	EEF33135	RCOM_0661520	Chalcone synthase, putative
100786592	Chromosome11	8651982	8652605	+	exon_number "1"	XM_003532780	XP_003532828	LOC100786592	ABC transporter D family member 1-like
8281558	Chromosome11	18779541	18780365	-	exon_number "1"	XM_002515830	EEF46545	RCOM_0955780	Ubiquitin carboxyl-terminal hydrolase, putative
8281558	Chromosome11	18780449	18780508	-	exon_number "2"	XM_002515830	EEF46545	RCOM_0955780	Ubiquitin carboxyl-terminal hydrolase, putative
8281558	Chromosome11	18787076	18787217	-	exon_number "3"	XM_002515830	EEF46545	RCOM_0955780	Ubiquitin carboxyl-terminal hydrolase, putative
8281558	Chromosome11	18787512	18787766	-	exon_number "4"	XM_002515830	EEF46545	RCOM_0955780	Ubiquitin carboxyl-terminal hydrolase, putative
8281558	Chromosome11	18788149	18788295	-	exon_number "5"	XM_002515830	EEF46545	RCOM_0955780	Ubiquitin carboxyl-terminal hydrolase, putative
11417852	Chromosome11	728269	728865	-	exon_number "1"	XM_003598423	AES68722	MTR_3g014090	A subunit of NADH dehydrogenase
11417852	Chromosome11	731013	731212	-	exon_number "2"	XM_003598423	AES68722	MTR_3g014090	A subunit of NADH dehydrogenase
11417852	Chromosome11	731316	731562	-	exon_number "3"	XM_003598423	AES68722	MTR_3g014090	A subunit of NADH dehydrogenase
11417852	Chromosome11	735022	735465	-	exon_number "4"	XM_003598423	AES68722	MTR_3g014090	A subunit of NADH dehydrogenase
11417852	Chromosome11	735651	737574	-	exon_number "5"	XM_003598423	AES68722	MTR_3g014090	A subunit of NADH dehydrogenase
101299809	Chromosome11	726842	727383	-	exon_number "1"	XM_004307041	XP_004307089	LOC101299809	E3 ubiquitin-protein ligase KEG-like
101489954	Chromosome11	735722	735775	-	exon_number "1"	XM_004498630	XP_004498687	LOC101489954	E3 ubiquitin-protein ligase KEG-like
101489954	Chromosome11	742295	742635	-	exon_number "2"	XM_004498630	XP_004498687	LOC101489954	E3 ubiquitin-protein ligase KEG-like
101489954	Chromosome11	742750	743341	-	exon_number "3"	XM_004498630	XP_004498687	LOC101489954	E3 ubiquitin-protein ligase KEG-like
8267449	Chromosome12	2326	2554	+	exon_number "1"	XM_002518347	EEF43780	RCOM_0902510	vacuolar protein sorting-associated protein, putative
8267449	Chromosome12	2734	2811	+	exon_number "2"	XM_002518347	EEF43780	RCOM_0902510	vacuolar protein sorting-associated protein, putative
8267449	Chromosome12	2903	3018	+	exon_number "3"	XM_002518347	EEF43780	RCOM_0902510	vacuolar protein sorting-associated protein, putative
8267449	Chromosome12	3162	3255	+	exon_number "4"	XM_002518347	EEF43780	RCOM_0902510	vacuolar protein sorting-associated protein, putative
8267449	Chromosome12	3568	4056	+	exon_number "5"	XM_002518347	EEF43780	RCOM_0902510	vacuolar protein sorting-associated protein, putative
100254724	Chromosome12	3860596	3861021	+	exon_number "1"	XM_002275862	XP_002275898	LOC100254724	DNA-directed RNA polymerase D subunit 1-like
7455970	Chromosome12	5001827	5002555	+	exon_number "1"	XM_002320461	EEE98812	POPTRDRAFT_573037	hypothetical protein
7455970	Chromosome12	5002638	5003114	+	exon_number "2"	XM_002320461	EEE98812	POPTRDRAFT_573037	hypothetical protein
7469004	Chromosome12	30903190	30904147	+	exon_number "1"	XM_002331997	EEF12389	POPTRDRAFT_586812	hypothetical protein
7465943	Chromosome12	14271240	14272695	-	exon_number "1"	XM_002325302	EEE99719	POPTRDRAFT_780065	hypothetical protein
7490184	Chromosome12	30070125	30070832	-	exon_number "1"	XM_002310504	EEE90990	POPTRDRAFT_802680	hypothetical protein
8282875	Chromosome12	30070125	30070347	-	exon_number "1"	XM_002522881	EEF39470	RCOM_1698530	beta-galactosidase, putative
8282875	Chromosome12	30070859	30071176	-	exon_number "2"	XM_002522881	EEF39470	RCOM_1698530	beta-galactosidase, putative
8282875	Chromosome12	30172195	30172769	-	exon_number "1"	XM_002522881	EEF39470	RCOM_1698530	beta-galactosidase, putative
8282875	Chromosome12	30174258	30174367	-	exon_number "2"	XM_002522881	EEF39470	RCOM_1698530	beta-galactosidase, putative
8282875	Chromosome12	30174757	30174953	-	exon_number "3"	XM_002522881	EEF39470	RCOM_1698530	beta-galactosidase, putative
8282875	Chromosome12	30176343	30176507	-	exon_number "4"	XM_002522881	EEF39470	RCOM_1698530	beta-galactosidase, putative
8282875	Chromosome12	30177622	30177740	-	exon_number "5"	XM_002522881	EEF39470	RCOM_1698530	beta-galactosidase, putative
8282875	Chromosome12	30178005	30178022	-	exon_number "6"	XM_002522881	EEF39470	RCOM_1698530	beta-galactosidase, putative
8282875	Chromosome12	30173475	30174367	-	exon_number "1"	XM_002522881	EEF39470	RCOM_1698530	beta-galactosidase, putative
8282875	Chromosome12	30174757	30174953	-	exon_number "2"	XM_002522881	EEF39470	RCOM_1698530	beta-galactosidase, putative
8282875	Chromosome12	30176343	30176507	-	exon_number "3"	XM_002522881	EEF39470	RCOM_1698530	beta-galactosidase, putative
8282875	Chromosome12	30177622	30177740	-	exon_number "4"	XM_002522881	EEF39470	RCOM_1698530	beta-galactosidase, putative
8282875	Chromosome12	30178005	30178022	-	exon_number "5"	XM_002522881	EEF39470	RCOM_1698530	beta-galactosidase, putative
8282875	Chromosome12	30179935	30179985	-	exon_number "1"	XM_002522881	EEF39470	RCOM_1698530	beta-galactosidase, putative
8282875	Chromosome12	30180498	30180641	-	exon_number "2"	XM_002522881	EEF39470	RCOM_1698530	beta-galactosidase, putative
8282875	Chromosome12	30182229	30182321	-	exon_number "3"	XM_002522881	EEF39470	RCOM_1698530	beta-galactosidase, putative
8282875	Chromosome12	30182438	30182504	-	exon_number "4"	XM_002522881	EEF39470	RCOM_1698530	beta-galactosidase, putative
8282875	Chromosome12	30182635	30182755	-	exon_number "5"	XM_002522881	EEF39470	RCOM_1698530	beta-galactosidase, putative
7466772	Chromosome12	30331651	30332436	-	exon_number "1"	XM_002309909	EEE90395	NAC045	NAC domain protein, IPR003441
7466772	Chromosome12	30332530	30332804	-	exon_number "2"	XM_002309909	EEE90395	NAC045	NAC domain protein, IPR003441
7466772	Chromosome12	30333252	30333550	-	exon_number "3"	XM_002309909	EEE90395	NAC045	NAC domain protein, IPR003441
7469004	Chromosome12	30903363	30903999	-	exon_number "1"	XM_002331997	EEF12389	POPTRDRAFT_586812	hypothetical protein
8258865	Chromosome12	28417262	28417863	-	exon_number "1"	XM_002533925	EEF28409	RCOM_0063710	clathrin assembly protein, putative
8258865	Chromosome12	28417944	28418494	-	exon_number "2"	XM_002533925	EEF28409	RCOM_0063710	clathrin assembly protein, putative
8258865	Chromosome12	28417262	28417863	-	exon_number "1"	XM_002533925	EEF28409	RCOM_0063710	clathrin assembly protein, putative
8258865	Chromosome12	28417952	28418494	-	exon_number "2"	XM_002533925	EEF28409	RCOM_0063710	clathrin assembly protein, putative
8273483	Chromosome12	1862865	1864072	+	exon_number "1"	XM_002527859	EEF34462	RCOM_0024330	pentatricopeptide repeat-containing protein, putative
7463382	Chromosome12	3580588	3580900	+	exon_number "1"	XM_002321208	EEE99559	POPTRDRAFT_1100231	hypothetical protein
7463382	Chromosome12	3583067	3583114	+	exon_number "2"	XM_002321208	EEE99559	POPTRDRAFT_1100231	hypothetical protein
7463382	Chromosome12	3583207	3583433	+	exon_number "3"	XM_002321208	EEE99559	POPTRDRAFT_1100231	hypothetical protein
8277573	Chromosome12	23869542	23871861	+	exon_number "1"	XM_002528996	EEF33353	RCOM_0046620	hypothetical protein
100247797	Chromosome12	6515330	6515532	+	exon_number "1"	XM_002264040	XP_002264076	LOC100247797	probable glycosyltransferase At5g03795-like
100247797	Chromosome12	6516139	6516488	+	exon_number "2"	XM_002264040	XP_002264076	LOC100247797	probable glycosyltransferase At5g03795-like
8258627	Chromosome12	14272211	14272695	-	exon_number "1"	XM_002521933	EEF40383	RCOM_0609410	pentatricopeptide repeat-containing protein, putative
11410946	Chromosome12	28183191	28183404	.	exon_number "1"	XM_003613030	AES96036	MTR_5g032420	Mitochondrial 2-oxoglutarate/malate carrier protein
100243998	Chromosome12	9267069	9267227	-	exon_number "1"	XM_002273451	XP_002273487	LOC100243998	uncharacterized LOC100243998
100243998	Chromosome12	9274280	9274354	-	exon_number "2"	XM_002273451	XP_002273487	LOC100243998	uncharacterized LOC100243998
100243998	Chromosome12	9274469	9277533	-	exon_number "3"	XM_002273451	XP_002273487	LOC100243998	uncharacterized LOC100243998
100248257	Chromosome12	4653120	4653678	+	exon_number "1"	XM_002263331	XP_002263367	LOC100248257	uncharacterized LOC100248257
101210402	Chromosome12	3465565	3466019	+	exon_number "1"	JW939286	XP_004133732	LOC101210402	guanine nucleotide-binding protein-like 3 homolog
101314825	Chromosome12	3189397	3190450	+	exon_number "1"	XM_004292202	XP_004292250	LOC101314825	uncharacterized LOC101314825
8262794	Chromosome12	3472883	3472917	+	exon_number "1"	XM_002521064	EEF41261	RCOM_1721220	GTP-binding protein-plant, putative
8262794	Chromosome12	3474040	3474380	+	exon_number "2"	XM_002521064	EEF41261	RCOM_1721220	GTP-binding protein-plant, putative
8266711	Chromosome12	2896141	2896775	-	exon_number "1"	XM_002526499	EEF35823	RCOM_0542300	Ras-GTPase-activating protein-binding protein, putative
101305858	Chromosome12	29399032	29399765	-	exon_number "1"	XM_004302165	XP_004302213	LOC101305858	alanine--glyoxylate aminotransferase 2 homolog 1, mitochondrial-like
101305858	Chromosome12	29399866	29400383	-	exon_number "2"	XM_004302165	XP_004302213	LOC101305858	alanine--glyoxylate aminotransferase 2 homolog 1, mitochondrial-like
7456243	Chromosome13	939146	939492	+	exon_number "1"	XM_002300081	EEE84922	POPTRDRAFT_844612	hypothetical protein
7456243	Chromosome13	950029	950089	+	exon_number "2"	XM_002300081	EEE84922	POPTRDRAFT_844612	hypothetical protein
101214372	Chromosome13	2921608	2922286	+	exon_number "1"	XM_004135193	XP_004135241	LOC101214372	uncharacterized LOC101214372
101214372	Chromosome13	2922599	2922681	+	exon_number "2"	XM_004135193	XP_004135241	LOC101214372	uncharacterized LOC101214372
101214372	Chromosome13	2922916	2922947	+	exon_number "3"	XM_004135193	XP_004135241	LOC101214372	uncharacterized LOC101214372
7479747	Chromosome13	3228748	3229530	+	exon_number "1"	EF145680	EEE81313	POPTRDRAFT_816080	hypothetical protein
7479747	Chromosome13	3228748	3229285	+	exon_number "1"	EF145680	EEE81313	POPTRDRAFT_816080	hypothetical protein
7479747	Chromosome13	3230560	3230755	+	exon_number "2"	EF145680	EEE81313	POPTRDRAFT_816080	hypothetical protein
7479747	Chromosome13	3231008	3231069	+	exon_number "3"	EF145680	EEE81313	POPTRDRAFT_816080	hypothetical protein
7479747	Chromosome13	3228748	3229285	+	exon_number "1"	EF145680	EEE81313	POPTRDRAFT_816080	hypothetical protein
7479747	Chromosome13	3230520	3230755	+	exon_number "2"	EF145680	EEE81313	POPTRDRAFT_816080	hypothetical protein
7479747	Chromosome13	3231008	3231069	+	exon_number "3"	EF145680	EEE81313	POPTRDRAFT_816080	hypothetical protein
7479747	Chromosome13	3228748	3229285	+	exon_number "1"	EF145680	EEE81313	POPTRDRAFT_816080	hypothetical protein
7479747	Chromosome13	3230546	3230755	+	exon_number "2"	EF145680	EEE81313	POPTRDRAFT_816080	hypothetical protein
7479747	Chromosome13	3231008	3231069	+	exon_number "3"	EF145680	EEE81313	POPTRDRAFT_816080	hypothetical protein
8259706	Chromosome13	6004553	6005456	+	exon_number "1"	XM_002527221	EEF35111	RCOM_1627360	Calmodulin, putative
7493944	Chromosome13	8918393	8918923	+	exon_number "1"	EF147761	EEE94695	POPTRDRAFT_715360	hypothetical protein
7493944	Chromosome13	8920052	8920151	+	exon_number "2"	EF147761	EEE94695	POPTRDRAFT_715360	hypothetical protein
7493944	Chromosome13	8920596	8920604	+	exon_number "3"	EF147761	EEE94695	POPTRDRAFT_715360	hypothetical protein
8274917	Chromosome13	11727736	11727862	+	exon_number "1"	XM_002528626	EEF33711	RCOM_0666070	protein binding protein, putative
8274917	Chromosome13	11728073	11729766	+	exon_number "2"	XM_002528626	EEF33711	RCOM_0666070	protein binding protein, putative
8274917	Chromosome13	11736151	11736975	+	exon_number "3"	XM_002528626	EEF33711	RCOM_0666070	protein binding protein, putative
8274917	Chromosome13	11739152	11739312	+	exon_number "4"	XM_002528626	EEF33711	RCOM_0666070	protein binding protein, putative
8274917	Chromosome13	11740954	11741092	+	exon_number "5"	XM_002528626	EEF33711	RCOM_0666070	protein binding protein, putative
8274917	Chromosome13	11741628	11741711	+	exon_number "6"	XM_002528626	EEF33711	RCOM_0666070	protein binding protein, putative
8274917	Chromosome13	11746600	11746878	+	exon_number "7"	XM_002528626	EEF33711	RCOM_0666070	protein binding protein, putative
8274917	Chromosome13	11746974	11747105	+	exon_number "8"	XM_002528626	EEF33711	RCOM_0666070	protein binding protein, putative
8274917	Chromosome13	11747752	11747951	+	exon_number "9"	XM_002528626	EEF33711	RCOM_0666070	protein binding protein, putative
8274917	Chromosome13	11748420	11748624	+	exon_number "10"	XM_002528626	EEF33711	RCOM_0666070	protein binding protein, putative
8274917	Chromosome13	11758584	11758944	+	exon_number "11"	XM_002528626	EEF33711	RCOM_0666070	protein binding protein, putative
8274917	Chromosome13	11759623	11761243	+	exon_number "12"	XM_002528626	EEF33711	RCOM_0666070	protein binding protein, putative
8274917	Chromosome13	11741466	11741711	+	exon_number "1"	XM_002528626	EEF33711	RCOM_0666070	protein binding protein, putative
8274917	Chromosome13	11746600	11746878	+	exon_number "2"	XM_002528626	EEF33711	RCOM_0666070	protein binding protein, putative
8274917	Chromosome13	11746974	11747105	+	exon_number "3"	XM_002528626	EEF33711	RCOM_0666070	protein binding protein, putative
8274917	Chromosome13	11747752	11747951	+	exon_number "4"	XM_002528626	EEF33711	RCOM_0666070	protein binding protein, putative
8274917	Chromosome13	11748420	11748624	+	exon_number "5"	XM_002528626	EEF33711	RCOM_0666070	protein binding protein, putative
8274917	Chromosome13	11758581	11759194	+	exon_number "6"	XM_002528626	EEF33711	RCOM_0666070	protein binding protein, putative
8280375	Chromosome13	12105281	12105930	+	exon_number "1"	XM_002527345	EEF34998	RCOM_1519060	prokaryotic DNA topoisomerase, putative
8280375	Chromosome13	12118657	12118835	+	exon_number "2"	XM_002527345	EEF34998	RCOM_1519060	prokaryotic DNA topoisomerase, putative
8280375	Chromosome13	12118943	12119015	+	exon_number "3"	XM_002527345	EEF34998	RCOM_1519060	prokaryotic DNA topoisomerase, putative
8280375	Chromosome13	12119294	12119416	+	exon_number "4"	XM_002527345	EEF34998	RCOM_1519060	prokaryotic DNA topoisomerase, putative
8280375	Chromosome13	12119514	12119635	+	exon_number "5"	XM_002527345	EEF34998	RCOM_1519060	prokaryotic DNA topoisomerase, putative
8280375	Chromosome13	12119725	12119797	+	exon_number "6"	XM_002527345	EEF34998	RCOM_1519060	prokaryotic DNA topoisomerase, putative
8280375	Chromosome13	12119896	12120012	+	exon_number "7"	XM_002527345	EEF34998	RCOM_1519060	prokaryotic DNA topoisomerase, putative
8280375	Chromosome13	12120489	12120572	+	exon_number "8"	XM_002527345	EEF34998	RCOM_1519060	prokaryotic DNA topoisomerase, putative
8280375	Chromosome13	12122894	12123073	+	exon_number "9"	XM_002527345	EEF34998	RCOM_1519060	prokaryotic DNA topoisomerase, putative
8280375	Chromosome13	12123200	12123328	+	exon_number "10"	XM_002527345	EEF34998	RCOM_1519060	prokaryotic DNA topoisomerase, putative
8280375	Chromosome13	12127363	12127437	+	exon_number "11"	XM_002527345	EEF34998	RCOM_1519060	prokaryotic DNA topoisomerase, putative
8280375	Chromosome13	12141957	12142046	+	exon_number "12"	XM_002527345	EEF34998	RCOM_1519060	prokaryotic DNA topoisomerase, putative
8280375	Chromosome13	12142616	12142720	+	exon_number "13"	XM_002527345	EEF34998	RCOM_1519060	prokaryotic DNA topoisomerase, putative
8280375	Chromosome13	12147458	12147492	+	exon_number "14"	XM_002527345	EEF34998	RCOM_1519060	prokaryotic DNA topoisomerase, putative
8280375	Chromosome13	12148661	12148790	+	exon_number "15"	XM_002527345	EEF34998	RCOM_1519060	prokaryotic DNA topoisomerase, putative
8280375	Chromosome13	12149645	12149697	+	exon_number "16"	XM_002527345	EEF34998	RCOM_1519060	prokaryotic DNA topoisomerase, putative
8280375	Chromosome13	12150025	12150124	+	exon_number "17"	XM_002527345	EEF34998	RCOM_1519060	prokaryotic DNA topoisomerase, putative
8280375	Chromosome13	12154113	12154151	+	exon_number "18"	XM_002527345	EEF34998	RCOM_1519060	prokaryotic DNA topoisomerase, putative
8280375	Chromosome13	12154658	12154736	+	exon_number "19"	XM_002527345	EEF34998	RCOM_1519060	prokaryotic DNA topoisomerase, putative
8280375	Chromosome13	12157138	12157209	+	exon_number "20"	XM_002527345	EEF34998	RCOM_1519060	prokaryotic DNA topoisomerase, putative
8280375	Chromosome13	12161462	12161533	+	exon_number "21"	XM_002527345	EEF34998	RCOM_1519060	prokaryotic DNA topoisomerase, putative
8280375	Chromosome13	12169345	12169509	+	exon_number "22"	XM_002527345	EEF34998	RCOM_1519060	prokaryotic DNA topoisomerase, putative
8280375	Chromosome13	12170569	12170689	+	exon_number "23"	XM_002527345	EEF34998	RCOM_1519060	prokaryotic DNA topoisomerase, putative
8280375	Chromosome13	12170916	12171002	+	exon_number "24"	XM_002527345	EEF34998	RCOM_1519060	prokaryotic DNA topoisomerase, putative
8274400	Chromosome13	2724206	2724641	-	exon_number "1"	XM_002513403	EEF48852	RCOM_1576950	ETHYLENE-INSENSITIVE3 protein, putative
7471961	Chromosome13	3235718	3236328	-	exon_number "1"	XM_002300736	EEE80045	NAC109	NAC domain protein, IPR003441
7471961	Chromosome13	3236711	3236976	-	exon_number "2"	XM_002300736	EEE80045	NAC109	NAC domain protein, IPR003441
7471961	Chromosome13	3238481	3238784	-	exon_number "3"	XM_002300736	EEE80045	NAC109	NAC domain protein, IPR003441
8288326	Chromosome13	6380286	6380550	-	exon_number "1"	XM_002524544	EEF37798	RCOM_1213020	metal ion binding protein, putative
8288326	Chromosome13	6382126	6382250	-	exon_number "2"	XM_002524544	EEF37798	RCOM_1213020	metal ion binding protein, putative
8288326	Chromosome13	6382354	6382432	-	exon_number "3"	XM_002524544	EEF37798	RCOM_1213020	metal ion binding protein, putative
8288326	Chromosome13	6382533	6382692	-	exon_number "4"	XM_002524544	EEF37798	RCOM_1213020	metal ion binding protein, putative
8276184	Chromosome13	7839825	7840583	-	exon_number "1"	XM_002529286	EEF33049	RCOM_1016710	hypothetical protein
8258201	Chromosome13	10110690	10112591	-	exon_number "1"	XM_002525984	EEF36370	RCOM_0843760	hypothetical protein
8258201	Chromosome13	10119442	10119609	-	exon_number "2"	XM_002525984	EEF36370	RCOM_0843760	hypothetical protein
8258201	Chromosome13	10119697	10119901	-	exon_number "3"	XM_002525984	EEF36370	RCOM_0843760	hypothetical protein
8258201	Chromosome13	10121416	10121613	-	exon_number "4"	XM_002525984	EEF36370	RCOM_0843760	hypothetical protein
8258201	Chromosome13	10122804	10124487	-	exon_number "5"	XM_002525984	EEF36370	RCOM_0843760	hypothetical protein
8258201	Chromosome13	10124637	10125301	-	exon_number "6"	XM_002525984	EEF36370	RCOM_0843760	hypothetical protein
8258201	Chromosome13	10116427	10119609	-	exon_number "1"	XM_002525984	EEF36370	RCOM_0843760	hypothetical protein
8258201	Chromosome13	10119697	10119901	-	exon_number "2"	XM_002525984	EEF36370	RCOM_0843760	hypothetical protein
8258201	Chromosome13	10121416	10121613	-	exon_number "3"	XM_002525984	EEF36370	RCOM_0843760	hypothetical protein
8258201	Chromosome13	10122804	10122892	-	exon_number "4"	XM_002525984	EEF36370	RCOM_0843760	hypothetical protein
8258201	Chromosome13	10123010	10124447	-	exon_number "5"	XM_002525984	EEF36370	RCOM_0843760	hypothetical protein
8258201	Chromosome13	10116427	10119609	-	exon_number "1"	XM_002525984	EEF36370	RCOM_0843760	hypothetical protein
8258201	Chromosome13	10119697	10119903	-	exon_number "2"	XM_002525984	EEF36370	RCOM_0843760	hypothetical protein
8258201	Chromosome13	10121417	10121613	-	exon_number "3"	XM_002525984	EEF36370	RCOM_0843760	hypothetical protein
8258201	Chromosome13	10122804	10122892	-	exon_number "4"	XM_002525984	EEF36370	RCOM_0843760	hypothetical protein
8258201	Chromosome13	10123011	10123077	-	exon_number "5"	XM_002525984	EEF36370	RCOM_0843760	hypothetical protein
8258201	Chromosome13	10123499	10123724	-	exon_number "6"	XM_002525984	EEF36370	RCOM_0843760	hypothetical protein
8258201	Chromosome13	10124418	10124455	-	exon_number "7"	XM_002525984	EEF36370	RCOM_0843760	hypothetical protein
8258201	Chromosome13	10116427	10119609	-	exon_number "1"	XM_002525984	EEF36370	RCOM_0843760	hypothetical protein
8258201	Chromosome13	10119697	10119901	-	exon_number "2"	XM_002525984	EEF36370	RCOM_0843760	hypothetical protein
8258201	Chromosome13	10121416	10121613	-	exon_number "3"	XM_002525984	EEF36370	RCOM_0843760	hypothetical protein
8258201	Chromosome13	10122804	10123724	-	exon_number "4"	XM_002525984	EEF36370	RCOM_0843760	hypothetical protein
8258201	Chromosome13	10124637	10125301	-	exon_number "5"	XM_002525984	EEF36370	RCOM_0843760	hypothetical protein
100255878	Chromosome13	23984325	23984478	-	exon_number "1"	FQ384004	CBI33709	LOC100255878	putative formamidase C869.04-like
100255878	Chromosome13	23984952	23985591	-	exon_number "2"	FQ384004	CBI33709	LOC100255878	putative formamidase C869.04-like
100255878	Chromosome13	23985616	23986397	-	exon_number "3"	FQ384004	CBI33709	LOC100255878	putative formamidase C869.04-like
100255878	Chromosome13	23986701	23987808	-	exon_number "4"	FQ384004	CBI33709	LOC100255878	putative formamidase C869.04-like
8285600	Chromosome13	24533723	24533829	-	exon_number "1"	XM_002524888	EEF37431	RCOM_1154320	Nodulation receptor kinase precursor, putative
8285600	Chromosome13	24534084	24534289	-	exon_number "2"	XM_002524888	EEF37431	RCOM_1154320	Nodulation receptor kinase precursor, putative
8285600	Chromosome13	24535854	24535948	-	exon_number "3"	XM_002524888	EEF37431	RCOM_1154320	Nodulation receptor kinase precursor, putative
8285600	Chromosome13	24535976	24536850	-	exon_number "4"	XM_002524888	EEF37431	RCOM_1154320	Nodulation receptor kinase precursor, putative
8285600	Chromosome13	24536974	24537595	-	exon_number "5"	XM_002524888	EEF37431	RCOM_1154320	Nodulation receptor kinase precursor, putative
8285600	Chromosome13	24534254	24534289	-	exon_number "1"	XM_002524888	EEF37431	RCOM_1154320	Nodulation receptor kinase precursor, putative
8285600	Chromosome13	24535854	24535951	-	exon_number "2"	XM_002524888	EEF37431	RCOM_1154320	Nodulation receptor kinase precursor, putative
8285600	Chromosome13	24535976	24536850	-	exon_number "3"	XM_002524888	EEF37431	RCOM_1154320	Nodulation receptor kinase precursor, putative
8285600	Chromosome13	24536974	24537595	-	exon_number "4"	XM_002524888	EEF37431	RCOM_1154320	Nodulation receptor kinase precursor, putative
101291364	Chromosome13	26981518	26982331	-	exon_number "1"	XM_004287011	XP_004287059	LOC101291364	uncharacterized LOC101291364
101291364	Chromosome13	26981518	26982290	-	exon_number "1"	XM_004287011	XP_004287059	LOC101291364	uncharacterized LOC101291364
101291364	Chromosome13	26983860	26984344	-	exon_number "2"	XM_004287011	XP_004287059	LOC101291364	uncharacterized LOC101291364
101291364	Chromosome13	26984537	26984777	-	exon_number "3"	XM_004287011	XP_004287059	LOC101291364	uncharacterized LOC101291364
101291364	Chromosome13	26981518	26982314	-	exon_number "1"	XM_004287011	XP_004287059	LOC101291364	uncharacterized LOC101291364
101291364	Chromosome13	26983860	26983968	-	exon_number "2"	XM_004287011	XP_004287059	LOC101291364	uncharacterized LOC101291364
101291364	Chromosome13	26984174	26984393	-	exon_number "3"	XM_004287011	XP_004287059	LOC101291364	uncharacterized LOC101291364
101291364	Chromosome13	26984537	26984777	-	exon_number "4"	XM_004287011	XP_004287059	LOC101291364	uncharacterized LOC101291364
7457118	Chromosome13	16163762	16164291	-	exon_number "1"	XM_002309966	EEE90452	POPTRDRAFT_1082653	hypothetical protein
7457118	Chromosome13	16166969	16168076	-	exon_number "2"	XM_002309966	EEE90452	POPTRDRAFT_1082653	hypothetical protein
7457118	Chromosome13	16168159	16168356	-	exon_number "3"	XM_002309966	EEE90452	POPTRDRAFT_1082653	hypothetical protein
7484134	Chromosome13	3228832	3229285	+	exon_number "1"	XM_002339452	EEF12398	POPTRDRAFT_586827	hypothetical protein
7484134	Chromosome13	3230546	3230556	+	exon_number "2"	XM_002339452	EEF12398	POPTRDRAFT_586827	hypothetical protein
8284977	Chromosome13	27850459	27851283	-	exon_number "1"	XM_002517947	EEF44511	RCOM_1176410	vacuolar membrane protein pep3, putative
8284977	Chromosome13	27851305	27851742	-	exon_number "2"	XM_002517947	EEF44511	RCOM_1176410	vacuolar membrane protein pep3, putative
100245009	Chromosome13	16516578	16516642	-	exon_number "1"	XM_002265807	XP_002265843	LOC100245009	importin-5-like
100245009	Chromosome13	16516737	16516806	-	exon_number "2"	XM_002265807	XP_002265843	LOC100245009	importin-5-like
100245009	Chromosome13	16516901	16517021	-	exon_number "3"	XM_002265807	XP_002265843	LOC100245009	importin-5-like
100245009	Chromosome13	16517601	16517743	-	exon_number "4"	XM_002265807	XP_002265843	LOC100245009	importin-5-like
100245009	Chromosome13	16517841	16517915	-	exon_number "5"	XM_002265807	XP_002265843	LOC100245009	importin-5-like
100245009	Chromosome13	16518474	16518638	-	exon_number "6"	XM_002265807	XP_002265843	LOC100245009	importin-5-like
100245009	Chromosome13	16518728	16518793	-	exon_number "7"	XM_002265807	XP_002265843	LOC100245009	importin-5-like
100245009	Chromosome13	16518989	16519019	-	exon_number "8"	XM_002265807	XP_002265843	LOC100245009	importin-5-like
100245009	Chromosome13	16520473	16520676	-	exon_number "9"	XM_002265807	XP_002265843	LOC100245009	importin-5-like
100245009	Chromosome13	16520952	16521629	-	exon_number "10"	XM_002265807	XP_002265843	LOC100245009	importin-5-like
100805088	Chromosome13	27416634	27416845	.	exon_number "1"	XM_003541861	XP_003541909	LOC100805088	uncharacterized LOC100805088
7465541	Chromosome13	22861875	22862020	+	exon_number "1"	XM_002310280	EEE90766	POPTRDRAFT_1083906	hypothetical protein
7465541	Chromosome13	22862811	22862861	+	exon_number "2"	XM_002310280	EEE90766	POPTRDRAFT_1083906	hypothetical protein
7465541	Chromosome13	22862958	22863069	+	exon_number "3"	XM_002310280	EEE90766	POPTRDRAFT_1083906	hypothetical protein
7465541	Chromosome13	22863768	22863877	+	exon_number "4"	XM_002310280	EEE90766	POPTRDRAFT_1083906	hypothetical protein
7465541	Chromosome13	22864107	22864275	+	exon_number "5"	XM_002310280	EEE90766	POPTRDRAFT_1083906	hypothetical protein
7465541	Chromosome13	22874077	22874163	+	exon_number "6"	XM_002310280	EEE90766	POPTRDRAFT_1083906	hypothetical protein
7465541	Chromosome13	22874413	22874481	+	exon_number "7"	XM_002310280	EEE90766	POPTRDRAFT_1083906	hypothetical protein
7465541	Chromosome13	22874867	22874980	+	exon_number "8"	XM_002310280	EEE90766	POPTRDRAFT_1083906	hypothetical protein
7465541	Chromosome13	22875320	22875381	+	exon_number "9"	XM_002310280	EEE90766	POPTRDRAFT_1083906	hypothetical protein
7465541	Chromosome13	22875496	22875592	+	exon_number "10"	XM_002310280	EEE90766	POPTRDRAFT_1083906	hypothetical protein
7465541	Chromosome13	22875675	22876026	+	exon_number "11"	XM_002310280	EEE90766	POPTRDRAFT_1083906	hypothetical protein
7476925	Chromosome13	3230225	3230755	+	exon_number "1"	XM_002306822	EEE93854	POPTRDRAFT_715189	hypothetical protein
7476925	Chromosome13	3231008	3231380	+	exon_number "2"	XM_002306822	EEE93854	POPTRDRAFT_715189	hypothetical protein
7476925	Chromosome13	3230810	3231380	+	exon_number "1"	XM_002306822	EEE93854	POPTRDRAFT_715189	hypothetical protein
7479156	Chromosome13	12170011	12171234	-	exon_number "1"	XM_002307011	EEE94043	POPTRDRAFT_861019	hypothetical protein
8261660	Chromosome13	24031228	24031350	+	exon_number "1"	XM_002533112	EEF29217	RCOM_0396200	Root phototropism protein, putative
8261660	Chromosome13	24033044	24033731	+	exon_number "2"	XM_002533112	EEF29217	RCOM_0396200	Root phototropism protein, putative
8266532	Chromosome13	15583085	15585008	-	exon_number "1"	XM_002526562	EEF35767	RCOM_1091910	DNA repair protein xp-E, putative
8266532	Chromosome13	15585190	15585514	-	exon_number "2"	XM_002526562	EEF35767	RCOM_1091910	DNA repair protein xp-E, putative
8266532	Chromosome13	15583085	15583511	-	exon_number "1"	XM_002526562	EEF35767	RCOM_1091910	DNA repair protein xp-E, putative
8266532	Chromosome13	15583697	15585008	-	exon_number "2"	XM_002526562	EEF35767	RCOM_1091910	DNA repair protein xp-E, putative
8266532	Chromosome13	15585190	15585514	-	exon_number "3"	XM_002526562	EEF35767	RCOM_1091910	DNA repair protein xp-E, putative
8266532	Chromosome13	15583085	15583512	-	exon_number "1"	XM_002526562	EEF35767	RCOM_1091910	DNA repair protein xp-E, putative
8266532	Chromosome13	15583698	15585008	-	exon_number "2"	XM_002526562	EEF35767	RCOM_1091910	DNA repair protein xp-E, putative
8266532	Chromosome13	15585190	15585514	-	exon_number "3"	XM_002526562	EEF35767	RCOM_1091910	DNA repair protein xp-E, putative
8274996	Chromosome13	11233139	11233312	+	exon_number "1"	XM_002512568	EEF50066	RCOM_1437420	pelota, putative
8274996	Chromosome13	11233414	11234173	+	exon_number "2"	XM_002512568	EEF50066	RCOM_1437420	pelota, putative
8274996	Chromosome13	11233139	11234173	+	exon_number "1"	XM_002512568	EEF50066	RCOM_1437420	pelota, putative
7460768	Chromosome13	2589617	2590023	+	exon_number "1"	XM_002315646	EEF01853	POPTRDRAFT_658310	hypothetical protein
7460768	Chromosome13	2600421	2600688	+	exon_number "2"	XM_002315646	EEF01853	POPTRDRAFT_658310	hypothetical protein
8266336	Chromosome14	4232105	4232522	+	exon_number "1"	XM_002511175	EEF51823	RCOM_1506860	AMP dependent CoA ligase, putative
8266336	Chromosome14	4232883	4233072	+	exon_number "2"	XM_002511175	EEF51823	RCOM_1506860	AMP dependent CoA ligase, putative
8266336	Chromosome14	4233468	4233763	+	exon_number "3"	XM_002511175	EEF51823	RCOM_1506860	AMP dependent CoA ligase, putative
8266336	Chromosome14	4232105	4232522	+	exon_number "1"	XM_002511175	EEF51823	RCOM_1506860	AMP dependent CoA ligase, putative
8266336	Chromosome14	4232883	4233072	+	exon_number "2"	XM_002511175	EEF51823	RCOM_1506860	AMP dependent CoA ligase, putative
8266336	Chromosome14	4233468	4233613	+	exon_number "3"	XM_002511175	EEF51823	RCOM_1506860	AMP dependent CoA ligase, putative
8266336	Chromosome14	4233724	4233763	+	exon_number "4"	XM_002511175	EEF51823	RCOM_1506860	AMP dependent CoA ligase, putative
101312355	Chromosome14	6212181	6213819	+	exon_number "1"	XM_004301110	XP_004301158	LOC101312355	RINT1-like protein-like
8261741	Chromosome14	15616688	15617178	+	exon_number "1"	XM_002533349	EEF28995	RCOM_0446110	ankyrin repeat-containing protein, putative
8261741	Chromosome14	15617277	15617300	+	exon_number "2"	XM_002533349	EEF28995	RCOM_0446110	ankyrin repeat-containing protein, putative
7496099	Chromosome14	20047065	20047634	+	exon_number "1"	EF144642	EEE92429	POPTRDRAFT_560429	hypothetical protein
7496099	Chromosome14	20048385	20048431	+	exon_number "2"	EF144642	EEE92429	POPTRDRAFT_560429	hypothetical protein
8263895	Chromosome14	23977112	23977465	+	exon_number "1"	XM_002530752	EEF31599	RCOM_0569900	hypothetical protein
8263895	Chromosome14	23979283	23979740	+	exon_number "2"	XM_002530752	EEF31599	RCOM_0569900	hypothetical protein
8263895	Chromosome14	23979816	23980041	+	exon_number "3"	XM_002530752	EEF31599	RCOM_0569900	hypothetical protein
8263895	Chromosome14	23980231	23981209	+	exon_number "4"	XM_002530752	EEF31599	RCOM_0569900	hypothetical protein
8263895	Chromosome14	23977874	23979740	+	exon_number "1"	XM_002530752	EEF31599	RCOM_0569900	hypothetical protein
8263895	Chromosome14	23979816	23980041	+	exon_number "2"	XM_002530752	EEF31599	RCOM_0569900	hypothetical protein
8263895	Chromosome14	23980231	23981209	+	exon_number "3"	XM_002530752	EEF31599	RCOM_0569900	hypothetical protein
101204779	Chromosome14	352815	353176	-	exon_number "1"	JW924421	XP_004142116	LOC101204779	tRNA-specific 2-thiouridylase MnmA-like
101204779	Chromosome14	353725	353801	-	exon_number "2"	JW924421	XP_004142116	LOC101204779	tRNA-specific 2-thiouridylase MnmA-like
101204779	Chromosome14	355164	355213	-	exon_number "3"	JW924421	XP_004142116	LOC101204779	tRNA-specific 2-thiouridylase MnmA-like
101204779	Chromosome14	355438	355817	-	exon_number "4"	JW924421	XP_004142116	LOC101204779	tRNA-specific 2-thiouridylase MnmA-like
101204779	Chromosome14	353552	353619	-	exon_number "1"	JW924421	XP_004142116	LOC101204779	tRNA-specific 2-thiouridylase MnmA-like
101204779	Chromosome14	353725	353801	-	exon_number "2"	JW924421	XP_004142116	LOC101204779	tRNA-specific 2-thiouridylase MnmA-like
101204779	Chromosome14	353891	353974	-	exon_number "3"	JW924421	XP_004142116	LOC101204779	tRNA-specific 2-thiouridylase MnmA-like
101204779	Chromosome14	355164	355213	-	exon_number "4"	JW924421	XP_004142116	LOC101204779	tRNA-specific 2-thiouridylase MnmA-like
101204779	Chromosome14	355438	355817	-	exon_number "5"	JW924421	XP_004142116	LOC101204779	tRNA-specific 2-thiouridylase MnmA-like
101204779	Chromosome14	355152	355817	-	exon_number "1"	JW924421	XP_004142116	LOC101204779	tRNA-specific 2-thiouridylase MnmA-like
8272592	Chromosome14	1026333	1026771	-	exon_number "1"	XM_002513327	EEF48776	RCOM_1574790	dead box ATP-dependent RNA helicase, putative
8272592	Chromosome14	1027222	1027310	-	exon_number "2"	XM_002513327	EEF48776	RCOM_1574790	dead box ATP-dependent RNA helicase, putative
8272592	Chromosome14	1027438	1027549	-	exon_number "3"	XM_002513327	EEF48776	RCOM_1574790	dead box ATP-dependent RNA helicase, putative
8272592	Chromosome14	1028322	1028459	-	exon_number "4"	XM_002513327	EEF48776	RCOM_1574790	dead box ATP-dependent RNA helicase, putative
8272592	Chromosome14	1028570	1028716	-	exon_number "5"	XM_002513327	EEF48776	RCOM_1574790	dead box ATP-dependent RNA helicase, putative
8272592	Chromosome14	1029370	1029444	-	exon_number "6"	XM_002513327	EEF48776	RCOM_1574790	dead box ATP-dependent RNA helicase, putative
8272592	Chromosome14	1029534	1030052	-	exon_number "7"	XM_002513327	EEF48776	RCOM_1574790	dead box ATP-dependent RNA helicase, putative
8272592	Chromosome14	1030139	1030213	-	exon_number "8"	XM_002513327	EEF48776	RCOM_1574790	dead box ATP-dependent RNA helicase, putative
8272592	Chromosome14	1030391	1030437	-	exon_number "9"	XM_002513327	EEF48776	RCOM_1574790	dead box ATP-dependent RNA helicase, putative
8272592	Chromosome14	1030611	1030625	-	exon_number "10"	XM_002513327	EEF48776	RCOM_1574790	dead box ATP-dependent RNA helicase, putative
8272592	Chromosome14	1026887	1027310	-	exon_number "1"	XM_002513327	EEF48776	RCOM_1574790	dead box ATP-dependent RNA helicase, putative
8272592	Chromosome14	1027434	1027549	-	exon_number "2"	XM_002513327	EEF48776	RCOM_1574790	dead box ATP-dependent RNA helicase, putative
8272592	Chromosome14	1028322	1028459	-	exon_number "3"	XM_002513327	EEF48776	RCOM_1574790	dead box ATP-dependent RNA helicase, putative
8272592	Chromosome14	1028570	1028827	-	exon_number "4"	XM_002513327	EEF48776	RCOM_1574790	dead box ATP-dependent RNA helicase, putative
7455835	Chromosome14	1029353	1029444	-	exon_number "1"	XM_002322497	EEF04294	POPTRDRAFT_906773	hypothetical protein
7455835	Chromosome14	1029534	1029575	-	exon_number "2"	XM_002322497	EEF04294	POPTRDRAFT_906773	hypothetical protein
7455835	Chromosome14	1029933	1030052	-	exon_number "3"	XM_002322497	EEF04294	POPTRDRAFT_906773	hypothetical protein
7455835	Chromosome14	1030139	1030213	-	exon_number "4"	XM_002322497	EEF04294	POPTRDRAFT_906773	hypothetical protein
7455835	Chromosome14	1030391	1030453	-	exon_number "5"	XM_002322497	EEF04294	POPTRDRAFT_906773	hypothetical protein
7455835	Chromosome14	1030611	1030848	-	exon_number "6"	XM_002322497	EEF04294	POPTRDRAFT_906773	hypothetical protein
8266312	Chromosome14	4079614	4080659	-	exon_number "1"	XM_002511151	EEF51799	RCOM_1506520	brg-1 associated factor, putative
8266312	Chromosome14	4080832	4080920	-	exon_number "2"	XM_002511151	EEF51799	RCOM_1506520	brg-1 associated factor, putative
8266312	Chromosome14	4079614	4080926	-	exon_number "1"	XM_002511151	EEF51799	RCOM_1506520	brg-1 associated factor, putative
8266312	Chromosome14	4079614	4080427	-	exon_number "1"	XM_002511151	EEF51799	RCOM_1506520	brg-1 associated factor, putative
8266312	Chromosome14	4080832	4080938	-	exon_number "2"	XM_002511151	EEF51799	RCOM_1506520	brg-1 associated factor, putative
8275839	Chromosome14	11542391	11542889	-	exon_number "1"	XM_002524401	EEF37887	RCOM_0220640	serine/threonine protein kinase, putative
8275839	Chromosome14	11543198	11543285	-	exon_number "2"	XM_002524401	EEF37887	RCOM_0220640	serine/threonine protein kinase, putative
8275839	Chromosome14	11543394	11543516	-	exon_number "3"	XM_002524401	EEF37887	RCOM_0220640	serine/threonine protein kinase, putative
8275839	Chromosome14	11543653	11543800	-	exon_number "4"	XM_002524401	EEF37887	RCOM_0220640	serine/threonine protein kinase, putative
8275839	Chromosome14	11544411	11544574	-	exon_number "5"	XM_002524401	EEF37887	RCOM_0220640	serine/threonine protein kinase, putative
8275839	Chromosome14	11548582	11548734	-	exon_number "6"	XM_002524401	EEF37887	RCOM_0220640	serine/threonine protein kinase, putative
8275839	Chromosome14	11548826	11548924	-	exon_number "7"	XM_002524401	EEF37887	RCOM_0220640	serine/threonine protein kinase, putative
8275839	Chromosome14	11549018	11551234	-	exon_number "8"	XM_002524401	EEF37887	RCOM_0220640	serine/threonine protein kinase, putative
7465154	Chromosome14	352718	353176	-	exon_number "1"	XM_002298368	EEE83209	POPTRDRAFT_1068282	hypothetical protein
7465154	Chromosome14	353725	353801	-	exon_number "2"	XM_002298368	EEE83209	POPTRDRAFT_1068282	hypothetical protein
7465154	Chromosome14	353891	353974	-	exon_number "3"	XM_002298368	EEE83209	POPTRDRAFT_1068282	hypothetical protein
7465154	Chromosome14	355164	355813	-	exon_number "4"	XM_002298368	EEE83209	POPTRDRAFT_1068282	hypothetical protein
7491517	Chromosome14	6212167	6212202	+	exon_number "1"	XM_002330059	EEF08360	POPTRDRAFT_811091	hypothetical protein
7491517	Chromosome14	6212965	6214924	+	exon_number "2"	XM_002330059	EEF08360	POPTRDRAFT_811091	hypothetical protein
7491517	Chromosome14	6212529	6214924	+	exon_number "1"	XM_002330059	EEF08360	POPTRDRAFT_811091	hypothetical protein
8272651	Chromosome14	1442007	1442119	+	exon_number "1"	XM_002513386	EEF48835	RCOM_1576580	hypothetical protein
8272651	Chromosome14	1442189	1442247	+	exon_number "2"	XM_002513386	EEF48835	RCOM_1576580	hypothetical protein
8272651	Chromosome14	1442317	1442613	+	exon_number "3"	XM_002513386	EEF48835	RCOM_1576580	hypothetical protein
8272651	Chromosome14	1442079	1442613	+	exon_number "1"	XM_002513386	EEF48835	RCOM_1576580	hypothetical protein
8275504	Chromosome14	3652278	3652880	-	exon_number "1"	XM_002511057	EEF51705	RCOM_1504160	phosphoprotein phosphatase, putative
8275504	Chromosome14	3653466	3653559	-	exon_number "2"	XM_002511057	EEF51705	RCOM_1504160	phosphoprotein phosphatase, putative
8275504	Chromosome14	3653730	3654092	-	exon_number "3"	XM_002511057	EEF51705	RCOM_1504160	phosphoprotein phosphatase, putative
8275504	Chromosome14	3652278	3652611	-	exon_number "1"	XM_002511057	EEF51705	RCOM_1504160	phosphoprotein phosphatase, putative
8275504	Chromosome14	3652722	3652880	-	exon_number "2"	XM_002511057	EEF51705	RCOM_1504160	phosphoprotein phosphatase, putative
8275504	Chromosome14	3653332	3653559	-	exon_number "3"	XM_002511057	EEF51705	RCOM_1504160	phosphoprotein phosphatase, putative
8275504	Chromosome14	3653730	3653876	-	exon_number "4"	XM_002511057	EEF51705	RCOM_1504160	phosphoprotein phosphatase, putative
8275504	Chromosome14	3654981	3655623	-	exon_number "5"	XM_002511057	EEF51705	RCOM_1504160	phosphoprotein phosphatase, putative
8275504	Chromosome14	3652278	3653876	-	exon_number "1"	XM_002511057	EEF51705	RCOM_1504160	phosphoprotein phosphatase, putative
8275504	Chromosome14	3654981	3655311	-	exon_number "2"	XM_002511057	EEF51705	RCOM_1504160	phosphoprotein phosphatase, putative
8275504	Chromosome14	3655494	3655631	-	exon_number "3"	XM_002511057	EEF51705	RCOM_1504160	phosphoprotein phosphatase, putative
8275504	Chromosome14	3652278	3652612	-	exon_number "1"	XM_002511057	EEF51705	RCOM_1504160	phosphoprotein phosphatase, putative
8275504	Chromosome14	3652723	3652880	-	exon_number "2"	XM_002511057	EEF51705	RCOM_1504160	phosphoprotein phosphatase, putative
8275504	Chromosome14	3653332	3653876	-	exon_number "3"	XM_002511057	EEF51705	RCOM_1504160	phosphoprotein phosphatase, putative
8275504	Chromosome14	3654981	3655116	-	exon_number "4"	XM_002511057	EEF51705	RCOM_1504160	phosphoprotein phosphatase, putative
8275504	Chromosome14	3655234	3655311	-	exon_number "5"	XM_002511057	EEF51705	RCOM_1504160	phosphoprotein phosphatase, putative
8275504	Chromosome14	3655494	3655631	-	exon_number "6"	XM_002511057	EEF51705	RCOM_1504160	phosphoprotein phosphatase, putative
100243383	Chromosome14	5850725	5850957	-	exon_number "1"	XM_002283818	CBI15102	LOC100243383	transportin-3-like
100243383	Chromosome14	5851030	5851208	-	exon_number "2"	XM_002283818	CBI15102	LOC100243383	transportin-3-like
7464510	Chromosome14	22382789	22383163	-	exon_number "1"	XM_002321332	EEF05495	POPTRDRAFT_1100598	hypothetical protein
7464510	Chromosome14	22384012	22384186	-	exon_number "2"	XM_002321332	EEF05495	POPTRDRAFT_1100598	hypothetical protein
7464510	Chromosome14	22386019	22386220	-	exon_number "3"	XM_002321332	EEF05495	POPTRDRAFT_1100598	hypothetical protein
7497812	Chromosome14	10773954	10774316	-	exon_number "1"	XM_002304487	EEE79502	POPTRDRAFT_646680	hypothetical protein
7497812	Chromosome14	10774406	10774825	-	exon_number "2"	XM_002304487	EEE79502	POPTRDRAFT_646680	hypothetical protein
8275441	Chromosome14	3214655	3215764	-	exon_number "1"	XM_002510994	EEF51642	RCOM_1502790	Mediator of RNA polymerase II transcription subunit, putative
8275441	Chromosome14	3215893	3215955	-	exon_number "2"	XM_002510994	EEF51642	RCOM_1502790	Mediator of RNA polymerase II transcription subunit, putative
8275441	Chromosome14	3216070	3216200	-	exon_number "3"	XM_002510994	EEF51642	RCOM_1502790	Mediator of RNA polymerase II transcription subunit, putative
8275441	Chromosome14	3224662	3224740	-	exon_number "4"	XM_002510994	EEF51642	RCOM_1502790	Mediator of RNA polymerase II transcription subunit, putative
8275441	Chromosome14	3224921	3225017	-	exon_number "5"	XM_002510994	EEF51642	RCOM_1502790	Mediator of RNA polymerase II transcription subunit, putative
8275441	Chromosome14	3225362	3225461	-	exon_number "6"	XM_002510994	EEF51642	RCOM_1502790	Mediator of RNA polymerase II transcription subunit, putative
8275441	Chromosome14	3225638	3225783	-	exon_number "7"	XM_002510994	EEF51642	RCOM_1502790	Mediator of RNA polymerase II transcription subunit, putative
8277396	Chromosome14	6211832	6212362	+	exon_number "1"	XM_002511508	EEF52156	RCOM_1514740	hypothetical protein
8277396	Chromosome14	6212465	6212861	+	exon_number "2"	XM_002511508	EEF52156	RCOM_1514740	hypothetical protein
7475569	Chromosome14	8641314	8642428	-	exon_number "1"	XM_002314808	EEF01015	POPTRDRAFT_884500	hypothetical protein
7475569	Chromosome14	8642893	8643133	-	exon_number "2"	XM_002314808	EEF01015	POPTRDRAFT_884500	hypothetical protein
8073524	Chromosome14	3166514	3167592	+	exon_number "1"	XM_002444257	EES13797	SORBIDRAFT_07g019850	hypothetical protein
8266032	Chromosome14	2719207	2719681	+	exon_number "1"	XM_002510865	EEF51513	RCOM_1499100	enolase, putative
8269237	Chromosome14	4049492	4049901	+	exon_number "1"	XM_002511142	EEF51790	RCOM_1506230	serine/threonine-protein kinase rio1, putative
8284465	Chromosome14	6738484	6739533	-	exon_number "1"	XM_002514644	EEF47796	RCOM_1470480	hypothetical protein
101266950	Chromosome14	11530193	11531295	-	exon_number "1"	XM_004241661	XP_004241709	LOC101266950	acyl-protein thioesterase 2-like
101508736	Chromosome14	20046877	20047081	-	exon_number "1"	XR_189514	-	LOC101508736	uncharacterized LOC101508736
8258266	Chromosome14	11551903	11552050	+	exon_number "1"	XM_002510764	EEF51412	RCOM_1496480	hypothetical protein
8258266	Chromosome14	11552144	11552435	+	exon_number "2"	XM_002510764	EEF51412	RCOM_1496480	hypothetical protein
8265536	Chromosome14	10817000	10817496	-	exon_number "1"	XM_002523157	EEF39234	RCOM_1339030	protein phosphatases pp1 regulatory subunit, putative
8265536	Chromosome14	10817639	10817770	-	exon_number "2"	XM_002523157	EEF39234	RCOM_1339030	protein phosphatases pp1 regulatory subunit, putative
8265536	Chromosome14	10817863	10817895	-	exon_number "3"	XM_002523157	EEF39234	RCOM_1339030	protein phosphatases pp1 regulatory subunit, putative
8265536	Chromosome14	10820203	10820261	-	exon_number "4"	XM_002523157	EEF39234	RCOM_1339030	protein phosphatases pp1 regulatory subunit, putative
8265536	Chromosome14	10825811	10825942	-	exon_number "5"	XM_002523157	EEF39234	RCOM_1339030	protein phosphatases pp1 regulatory subunit, putative
8265536	Chromosome14	10827291	10827446	-	exon_number "6"	XM_002523157	EEF39234	RCOM_1339030	protein phosphatases pp1 regulatory subunit, putative
8265536	Chromosome14	10828144	10828325	-	exon_number "7"	XM_002523157	EEF39234	RCOM_1339030	protein phosphatases pp1 regulatory subunit, putative
8265536	Chromosome14	10828613	10828751	-	exon_number "8"	XM_002523157	EEF39234	RCOM_1339030	protein phosphatases pp1 regulatory subunit, putative
8265536	Chromosome14	10839280	10839353	-	exon_number "9"	XM_002523157	EEF39234	RCOM_1339030	protein phosphatases pp1 regulatory subunit, putative
8265536	Chromosome14	10839592	10839799	-	exon_number "10"	XM_002523157	EEF39234	RCOM_1339030	protein phosphatases pp1 regulatory subunit, putative
8265536	Chromosome14	10840232	10840353	-	exon_number "11"	XM_002523157	EEF39234	RCOM_1339030	protein phosphatases pp1 regulatory subunit, putative
8265536	Chromosome14	10840433	10840628	-	exon_number "12"	XM_002523157	EEF39234	RCOM_1339030	protein phosphatases pp1 regulatory subunit, putative
8265536	Chromosome14	10841497	10841616	-	exon_number "13"	XM_002523157	EEF39234	RCOM_1339030	protein phosphatases pp1 regulatory subunit, putative
8265536	Chromosome14	10841704	10841777	-	exon_number "14"	XM_002523157	EEF39234	RCOM_1339030	protein phosphatases pp1 regulatory subunit, putative
8265536	Chromosome14	10841872	10841956	-	exon_number "15"	XM_002523157	EEF39234	RCOM_1339030	protein phosphatases pp1 regulatory subunit, putative
8265536	Chromosome14	10842064	10842232	-	exon_number "16"	XM_002523157	EEF39234	RCOM_1339030	protein phosphatases pp1 regulatory subunit, putative
8265536	Chromosome14	10842462	10842580	-	exon_number "17"	XM_002523157	EEF39234	RCOM_1339030	protein phosphatases pp1 regulatory subunit, putative
8265536	Chromosome14	10843438	10843606	-	exon_number "18"	XM_002523157	EEF39234	RCOM_1339030	protein phosphatases pp1 regulatory subunit, putative
8265536	Chromosome14	10844220	10844347	-	exon_number "19"	XM_002523157	EEF39234	RCOM_1339030	protein phosphatases pp1 regulatory subunit, putative
8265536	Chromosome14	10844484	10844601	-	exon_number "20"	XM_002523157	EEF39234	RCOM_1339030	protein phosphatases pp1 regulatory subunit, putative
8265536	Chromosome14	10844806	10844990	-	exon_number "21"	XM_002523157	EEF39234	RCOM_1339030	protein phosphatases pp1 regulatory subunit, putative
8265536	Chromosome14	10846575	10846622	-	exon_number "22"	XM_002523157	EEF39234	RCOM_1339030	protein phosphatases pp1 regulatory subunit, putative
8265536	Chromosome14	10846728	10846828	-	exon_number "23"	XM_002523157	EEF39234	RCOM_1339030	protein phosphatases pp1 regulatory subunit, putative
8265536	Chromosome14	10847075	10847210	-	exon_number "24"	XM_002523157	EEF39234	RCOM_1339030	protein phosphatases pp1 regulatory subunit, putative
8265536	Chromosome14	10858987	10859041	-	exon_number "25"	XM_002523157	EEF39234	RCOM_1339030	protein phosphatases pp1 regulatory subunit, putative
101213773	Chromosome14	8173346	8174296	-	exon_number "1"	XM_004145456	XP_004145504	LOC101213773	CBL-interacting serine/threonine-protein kinase 5-like
101296972	Chromosome14	20889150	20889676	+	exon_number "1"	XM_004302140	XP_004302188	LOC101296972	uncharacterized LOC101296972
8258820	Chromosome15	37215	39012	+	exon_number "1"	XM_002519184	EEF43094	RCOM_1000590	phytochrome B, putative
8258820	Chromosome15	37215	38689	+	exon_number "1"	XM_002519184	EEF43094	RCOM_1000590	phytochrome B, putative
8258820	Chromosome15	39706	40359	+	exon_number "2"	XM_002519184	EEF43094	RCOM_1000590	phytochrome B, putative
8258839	Chromosome15	124858	126518	+	exon_number "1"	XM_002519203	EEF43113	RCOM_1000880	prefoldin subunit, putative
8258839	Chromosome15	126823	128199	+	exon_number "2"	XM_002519203	EEF43113	RCOM_1000880	prefoldin subunit, putative
8258839	Chromosome15	128614	128718	+	exon_number "3"	XM_002519203	EEF43113	RCOM_1000880	prefoldin subunit, putative
8258839	Chromosome15	128882	130409	+	exon_number "4"	XM_002519203	EEF43113	RCOM_1000880	prefoldin subunit, putative
8258839	Chromosome15	124858	126518	+	exon_number "1"	XM_002519203	EEF43113	RCOM_1000880	prefoldin subunit, putative
8258839	Chromosome15	126823	128199	+	exon_number "2"	XM_002519203	EEF43113	RCOM_1000880	prefoldin subunit, putative
8258839	Chromosome15	128614	130409	+	exon_number "3"	XM_002519203	EEF43113	RCOM_1000880	prefoldin subunit, putative
8258839	Chromosome15	124858	126518	+	exon_number "1"	XM_002519203	EEF43113	RCOM_1000880	prefoldin subunit, putative
8258839	Chromosome15	126823	127124	+	exon_number "2"	XM_002519203	EEF43113	RCOM_1000880	prefoldin subunit, putative
8258839	Chromosome15	127205	128199	+	exon_number "3"	XM_002519203	EEF43113	RCOM_1000880	prefoldin subunit, putative
8258839	Chromosome15	128614	128718	+	exon_number "4"	XM_002519203	EEF43113	RCOM_1000880	prefoldin subunit, putative
8258839	Chromosome15	128849	130409	+	exon_number "5"	XM_002519203	EEF43113	RCOM_1000880	prefoldin subunit, putative
8260303	Chromosome15	6125406	6126285	+	exon_number "1"	XM_002531000	EEF31339	RCOM_0517680	Thiol:disulfide interchange protein dsbD precursor, putative
8260303	Chromosome15	6126952	6127295	+	exon_number "2"	XM_002531000	EEF31339	RCOM_0517680	Thiol:disulfide interchange protein dsbD precursor, putative
8260303	Chromosome15	6127401	6128186	+	exon_number "3"	XM_002531000	EEF31339	RCOM_0517680	Thiol:disulfide interchange protein dsbD precursor, putative
8260303	Chromosome15	6128445	6129625	+	exon_number "4"	XM_002531000	EEF31339	RCOM_0517680	Thiol:disulfide interchange protein dsbD precursor, putative
8260303	Chromosome15	6125406	6126285	+	exon_number "1"	XM_002531000	EEF31339	RCOM_0517680	Thiol:disulfide interchange protein dsbD precursor, putative
8260303	Chromosome15	6127038	6127109	+	exon_number "2"	XM_002531000	EEF31339	RCOM_0517680	Thiol:disulfide interchange protein dsbD precursor, putative
8260303	Chromosome15	6127235	6127295	+	exon_number "3"	XM_002531000	EEF31339	RCOM_0517680	Thiol:disulfide interchange protein dsbD precursor, putative
8260303	Chromosome15	6127401	6128186	+	exon_number "4"	XM_002531000	EEF31339	RCOM_0517680	Thiol:disulfide interchange protein dsbD precursor, putative
8260303	Chromosome15	6128445	6129625	+	exon_number "5"	XM_002531000	EEF31339	RCOM_0517680	Thiol:disulfide interchange protein dsbD precursor, putative
8260303	Chromosome15	6125406	6127295	+	exon_number "1"	XM_002531000	EEF31339	RCOM_0517680	Thiol:disulfide interchange protein dsbD precursor, putative
8260303	Chromosome15	6127401	6128186	+	exon_number "2"	XM_002531000	EEF31339	RCOM_0517680	Thiol:disulfide interchange protein dsbD precursor, putative
8260303	Chromosome15	6128445	6129625	+	exon_number "3"	XM_002531000	EEF31339	RCOM_0517680	Thiol:disulfide interchange protein dsbD precursor, putative
7460838	Chromosome15	6237009	6237505	+	exon_number "1"	XM_002317479	EEE98127	POPTRDRAFT_823010	hypothetical protein
7460838	Chromosome15	6238529	6238647	+	exon_number "2"	XM_002317479	EEE98127	POPTRDRAFT_823010	hypothetical protein
7460838	Chromosome15	6238802	6239000	+	exon_number "3"	XM_002317479	EEE98127	POPTRDRAFT_823010	hypothetical protein
7460838	Chromosome15	6239090	6239583	+	exon_number "4"	XM_002317479	EEE98127	POPTRDRAFT_823010	hypothetical protein
7460838	Chromosome15	6239928	6240091	+	exon_number "5"	XM_002317479	EEE98127	POPTRDRAFT_823010	hypothetical protein
7460838	Chromosome15	6237009	6237792	+	exon_number "1"	XM_002317479	EEE98127	POPTRDRAFT_823010	hypothetical protein
7460838	Chromosome15	6238529	6238647	+	exon_number "2"	XM_002317479	EEE98127	POPTRDRAFT_823010	hypothetical protein
7460838	Chromosome15	6238802	6239000	+	exon_number "3"	XM_002317479	EEE98127	POPTRDRAFT_823010	hypothetical protein
7460838	Chromosome15	6239090	6239583	+	exon_number "4"	XM_002317479	EEE98127	POPTRDRAFT_823010	hypothetical protein
7460838	Chromosome15	6239928	6240091	+	exon_number "5"	XM_002317479	EEE98127	POPTRDRAFT_823010	hypothetical protein
7460838	Chromosome15	6237831	6238647	+	exon_number "1"	XM_002317479	EEE98127	POPTRDRAFT_823010	hypothetical protein
7460838	Chromosome15	6238802	6239000	+	exon_number "2"	XM_002317479	EEE98127	POPTRDRAFT_823010	hypothetical protein
7460838	Chromosome15	6239090	6239583	+	exon_number "3"	XM_002317479	EEE98127	POPTRDRAFT_823010	hypothetical protein
7460838	Chromosome15	6239928	6240091	+	exon_number "4"	XM_002317479	EEE98127	POPTRDRAFT_823010	hypothetical protein
8283287	Chromosome15	10972949	10974766	+	exon_number "1"	XM_002521813	EEF40495	RCOM_0774550	hypothetical protein
8281786	Chromosome15	11840713	11840895	+	exon_number "1"	XM_002521416	EEF40952	RCOM_1064130	Pescadillo, putative
8281786	Chromosome15	11841012	11841847	+	exon_number "2"	XM_002521416	EEF40952	RCOM_1064130	Pescadillo, putative
8281786	Chromosome15	11841993	11842446	+	exon_number "3"	XM_002521416	EEF40952	RCOM_1064130	Pescadillo, putative
8281786	Chromosome15	11842983	11843090	+	exon_number "4"	XM_002521416	EEF40952	RCOM_1064130	Pescadillo, putative
8281786	Chromosome15	11843181	11843482	+	exon_number "5"	XM_002521416	EEF40952	RCOM_1064130	Pescadillo, putative
8281786	Chromosome15	11840713	11840895	+	exon_number "1"	XM_002521416	EEF40952	RCOM_1064130	Pescadillo, putative
8281786	Chromosome15	11841012	11842446	+	exon_number "2"	XM_002521416	EEF40952	RCOM_1064130	Pescadillo, putative
8281786	Chromosome15	11842983	11843090	+	exon_number "3"	XM_002521416	EEF40952	RCOM_1064130	Pescadillo, putative
8281786	Chromosome15	11843181	11843281	+	exon_number "4"	XM_002521416	EEF40952	RCOM_1064130	Pescadillo, putative
8281786	Chromosome15	11843719	11843781	+	exon_number "5"	XM_002521416	EEF40952	RCOM_1064130	Pescadillo, putative
8281786	Chromosome15	11840742	11840796	+	exon_number "1"	XM_002521416	EEF40952	RCOM_1064130	Pescadillo, putative
8281786	Chromosome15	11841012	11841847	+	exon_number "2"	XM_002521416	EEF40952	RCOM_1064130	Pescadillo, putative
8281786	Chromosome15	11841993	11842446	+	exon_number "3"	XM_002521416	EEF40952	RCOM_1064130	Pescadillo, putative
8281786	Chromosome15	11842983	11843090	+	exon_number "4"	XM_002521416	EEF40952	RCOM_1064130	Pescadillo, putative
8281786	Chromosome15	11843181	11843281	+	exon_number "5"	XM_002521416	EEF40952	RCOM_1064130	Pescadillo, putative
8281786	Chromosome15	11843719	11843781	+	exon_number "6"	XM_002521416	EEF40952	RCOM_1064130	Pescadillo, putative
8263707	Chromosome15	14337223	14337377	+	exon_number "1"	XM_002528739	EEF33607	RCOM_0519900	RNA binding protein, putative
8263707	Chromosome15	14337484	14340361	+	exon_number "2"	XM_002528739	EEF33607	RCOM_0519900	RNA binding protein, putative
8263707	Chromosome15	14341846	14342442	+	exon_number "3"	XM_002528739	EEF33607	RCOM_0519900	RNA binding protein, putative
8263707	Chromosome15	14337223	14337377	+	exon_number "1"	XM_002528739	EEF33607	RCOM_0519900	RNA binding protein, putative
8263707	Chromosome15	14337484	14340733	+	exon_number "2"	XM_002528739	EEF33607	RCOM_0519900	RNA binding protein, putative
8263707	Chromosome15	14341846	14342442	+	exon_number "3"	XM_002528739	EEF33607	RCOM_0519900	RNA binding protein, putative
8276025	Chromosome15	15251936	15251947	+	exon_number "1"	XM_002517424	EEF45012	RCOM_0854900	voltage-dependent anion-selective channel, putative
8276025	Chromosome15	15253168	15253254	+	exon_number "2"	XM_002517424	EEF45012	RCOM_0854900	voltage-dependent anion-selective channel, putative
8276025	Chromosome15	15253434	15253658	+	exon_number "3"	XM_002517424	EEF45012	RCOM_0854900	voltage-dependent anion-selective channel, putative
8276025	Chromosome15	15254183	15254209	+	exon_number "4"	XM_002517424	EEF45012	RCOM_0854900	voltage-dependent anion-selective channel, putative
8265397	Chromosome15	23921194	23925359	+	exon_number "1"	XM_002509650	EEF51083	RCOM_1683300	DNA-directed RNA polymerase, putative
8258794	Chromosome15	595262	596287	-	exon_number "1"	XM_002519158	EEF43068	RCOM_1000030	zinc finger protein, putative
8258794	Chromosome15	596655	596690	-	exon_number "2"	XM_002519158	EEF43068	RCOM_1000030	zinc finger protein, putative
8258794	Chromosome15	595262	596457	-	exon_number "1"	XM_002519158	EEF43068	RCOM_1000030	zinc finger protein, putative
8258794	Chromosome15	596656	596727	-	exon_number "2"	XM_002519158	EEF43068	RCOM_1000030	zinc finger protein, putative
100810108	Chromosome15	641505	641919	-	exon_number "1"	XM_003529489	XP_003529537	LOC100810108	60S ribosomal protein L29-1-like
100810108	Chromosome15	642004	642603	-	exon_number "2"	XM_003529489	XP_003529537	LOC100810108	60S ribosomal protein L29-1-like
100810108	Chromosome15	642698	642801	-	exon_number "3"	XM_003529489	XP_003529537	LOC100810108	60S ribosomal protein L29-1-like
100810108	Chromosome15	642916	643134	-	exon_number "4"	XM_003529489	XP_003529537	LOC100810108	60S ribosomal protein L29-1-like
7478886	Chromosome15	18486695	18487498	-	exon_number "1"	XM_002319438	EEE95397	POPTRDRAFT_834450	mRNA-binding protein
7478886	Chromosome15	18487672	18488768	-	exon_number "2"	XM_002319438	EEE95397	POPTRDRAFT_834450	mRNA-binding protein
7478886	Chromosome15	18486695	18487498	-	exon_number "1"	XM_002319438	EEE95397	POPTRDRAFT_834450	mRNA-binding protein
7478886	Chromosome15	18487672	18487761	-	exon_number "2"	XM_002319438	EEE95397	POPTRDRAFT_834450	mRNA-binding protein
7478886	Chromosome15	18487856	18488768	-	exon_number "3"	XM_002319438	EEE95397	POPTRDRAFT_834450	mRNA-binding protein
7478886	Chromosome15	18486695	18487498	-	exon_number "1"	XM_002319438	EEE95397	POPTRDRAFT_834450	mRNA-binding protein
7478886	Chromosome15	18487672	18487761	-	exon_number "2"	XM_002319438	EEE95397	POPTRDRAFT_834450	mRNA-binding protein
7478886	Chromosome15	18488213	18488768	-	exon_number "3"	XM_002319438	EEE95397	POPTRDRAFT_834450	mRNA-binding protein
8258196	Chromosome15	9731623	9732144	-	exon_number "1"	XM_002525979	EEF36365	RCOM_0843400	(Di)nucleoside polyphosphate hydrolase, putative
8258196	Chromosome15	9732227	9732338	-	exon_number "2"	XM_002525979	EEF36365	RCOM_0843400	(Di)nucleoside polyphosphate hydrolase, putative
8258196	Chromosome15	9733025	9733119	-	exon_number "3"	XM_002525979	EEF36365	RCOM_0843400	(Di)nucleoside polyphosphate hydrolase, putative
8258196	Chromosome15	9733265	9733357	-	exon_number "4"	XM_002525979	EEF36365	RCOM_0843400	(Di)nucleoside polyphosphate hydrolase, putative
8258196	Chromosome15	9734253	9734303	-	exon_number "5"	XM_002525979	EEF36365	RCOM_0843400	(Di)nucleoside polyphosphate hydrolase, putative
8258196	Chromosome15	9735879	9735954	-	exon_number "6"	XM_002525979	EEF36365	RCOM_0843400	(Di)nucleoside polyphosphate hydrolase, putative
8258196	Chromosome15	9736073	9736133	-	exon_number "7"	XM_002525979	EEF36365	RCOM_0843400	(Di)nucleoside polyphosphate hydrolase, putative
8258196	Chromosome15	9731623	9732144	-	exon_number "1"	XM_002525979	EEF36365	RCOM_0843400	(Di)nucleoside polyphosphate hydrolase, putative
8258196	Chromosome15	9732227	9732338	-	exon_number "2"	XM_002525979	EEF36365	RCOM_0843400	(Di)nucleoside polyphosphate hydrolase, putative
8258196	Chromosome15	9733025	9733119	-	exon_number "3"	XM_002525979	EEF36365	RCOM_0843400	(Di)nucleoside polyphosphate hydrolase, putative
8258196	Chromosome15	9733265	9733357	-	exon_number "4"	XM_002525979	EEF36365	RCOM_0843400	(Di)nucleoside polyphosphate hydrolase, putative
8258196	Chromosome15	9734253	9734303	-	exon_number "5"	XM_002525979	EEF36365	RCOM_0843400	(Di)nucleoside polyphosphate hydrolase, putative
8258196	Chromosome15	9735879	9735951	-	exon_number "6"	XM_002525979	EEF36365	RCOM_0843400	(Di)nucleoside polyphosphate hydrolase, putative
8258196	Chromosome15	9736073	9736170	-	exon_number "7"	XM_002525979	EEF36365	RCOM_0843400	(Di)nucleoside polyphosphate hydrolase, putative
101494391	Chromosome15	9054846	9055057	-	exon_number "1"	XM_004504640	XP_004504697	LOC101494391	high mobility group B protein 14-like
101494391	Chromosome15	9055170	9055250	-	exon_number "2"	XM_004504640	XP_004504697	LOC101494391	high mobility group B protein 14-like
101494391	Chromosome15	9056410	9056454	-	exon_number "3"	XM_004504640	XP_004504697	LOC101494391	high mobility group B protein 14-like
101494391	Chromosome15	9056569	9056626	-	exon_number "4"	XM_004504640	XP_004504697	LOC101494391	high mobility group B protein 14-like
101494391	Chromosome15	9057406	9057526	-	exon_number "5"	XM_004504640	XP_004504697	LOC101494391	high mobility group B protein 14-like
101494391	Chromosome15	9057802	9057986	-	exon_number "6"	XM_004504640	XP_004504697	LOC101494391	high mobility group B protein 14-like
8262656	Chromosome15	24484367	24485218	+	exon_number "1"	XM_002519353	EEF43016	RCOM_1300050	Light-mediated development protein DET1, putative
8262656	Chromosome15	24489681	24490910	+	exon_number "2"	XM_002519353	EEF43016	RCOM_1300050	Light-mediated development protein DET1, putative
8275967	Chromosome15	6236942	6238658	+	exon_number "1"	XM_002531975	EEF30360	RCOM_0163840	hypothetical protein
8275967	Chromosome15	6238802	6238871	+	exon_number "2"	XM_002531975	EEF30360	RCOM_0163840	hypothetical protein
8275967	Chromosome15	6238948	6239583	+	exon_number "3"	XM_002531975	EEF30360	RCOM_0163840	hypothetical protein
8275967	Chromosome15	6239928	6240095	+	exon_number "4"	XM_002531975	EEF30360	RCOM_0163840	hypothetical protein
100264012	Chromosome15	9055048	9055057	-	exon_number "1"	FQ379006	CBI30850	LOC100264012	high mobility group B protein 14-like
100264012	Chromosome15	9055170	9055250	-	exon_number "2"	FQ379006	CBI30850	LOC100264012	high mobility group B protein 14-like
100264012	Chromosome15	9056410	9056454	-	exon_number "3"	FQ379006	CBI30850	LOC100264012	high mobility group B protein 14-like
100264012	Chromosome15	9056569	9056626	-	exon_number "4"	FQ379006	CBI30850	LOC100264012	high mobility group B protein 14-like
100264012	Chromosome15	9057410	9057526	-	exon_number "5"	FQ379006	CBI30850	LOC100264012	high mobility group B protein 14-like
100264012	Chromosome15	9057802	9057907	-	exon_number "6"	FQ379006	CBI30850	LOC100264012	high mobility group B protein 14-like
101313232	Chromosome15	25180478	25180964	+	exon_number "1"	XM_004303919	XP_004303967	LOC101313232	uncharacterized LOC101313232
101313232	Chromosome15	25181110	25182150	+	exon_number "2"	XM_004303919	XP_004303967	LOC101313232	uncharacterized LOC101313232
101313232	Chromosome15	25180478	25180817	+	exon_number "1"	XM_004303919	XP_004303967	LOC101313232	uncharacterized LOC101313232
101313232	Chromosome15	25180899	25180964	+	exon_number "2"	XM_004303919	XP_004303967	LOC101313232	uncharacterized LOC101313232
101313232	Chromosome15	25181110	25182150	+	exon_number "3"	XM_004303919	XP_004303967	LOC101313232	uncharacterized LOC101313232
8268101	Chromosome15	2646242	2646599	-	exon_number "1"	XM_002531130	EEF31219	RCOM_0042390	nucleic acid binding protein, putative
8276028	Chromosome15	16494533	16495229	+	exon_number "1"	XM_002517427	EEF45015	RCOM_0855030	structure-specific recognition protein, putative
8276028	Chromosome15	16494533	16495053	+	exon_number "1"	XM_002517427	EEF45015	RCOM_0855030	structure-specific recognition protein, putative
8276028	Chromosome15	16495174	16495229	+	exon_number "2"	XM_002517427	EEF45015	RCOM_0855030	structure-specific recognition protein, putative
8278764	Chromosome15	895878	897033	-	exon_number "1"	XM_002516914	EEF45574	RCOM_0682060	Pectinesterase precursor, putative
8280122	Chromosome15	25058743	25059352	+	exon_number "1"	XM_002519873	EEF42523	RCOM_0867240	Beta-amylase, putative
8280122	Chromosome15	25063999	25064211	+	exon_number "2"	XM_002519873	EEF42523	RCOM_0867240	Beta-amylase, putative
8280122	Chromosome15	25064407	25064626	+	exon_number "3"	XM_002519873	EEF42523	RCOM_0867240	Beta-amylase, putative
8280122	Chromosome15	25066973	25067011	+	exon_number "4"	XM_002519873	EEF42523	RCOM_0867240	Beta-amylase, putative
101249410	Chromosome15	23332322	23332609	-	exon_number "1"	XM_004231254	XP_004231302	LOC101249410	uncharacterized LOC101249410
101249410	Chromosome15	23335141	23335167	-	exon_number "2"	XM_004231254	XP_004231302	LOC101249410	uncharacterized LOC101249410
101297224	Chromosome15	6127235	6129379	-	exon_number "1"	XM_004294459	XP_004294507	LOC101297224	cytochrome c-type biogenesis ccda-like chloroplastic protein 2-like
101496596	Chromosome15	6979065	6979324	-	exon_number "1"	XM_004488969	XP_004489026	LOC101496596	uroporphyrinogen decarboxylase 1, chloroplastic-like
101496596	Chromosome15	6981089	6981330	-	exon_number "2"	XM_004488969	XP_004489026	LOC101496596	uroporphyrinogen decarboxylase 1, chloroplastic-like
101496596	Chromosome15	6986766	6986895	-	exon_number "3"	XM_004488969	XP_004489026	LOC101496596	uroporphyrinogen decarboxylase 1, chloroplastic-like
101496596	Chromosome15	6987143	6987840	-	exon_number "4"	XM_004488969	XP_004489026	LOC101496596	uroporphyrinogen decarboxylase 1, chloroplastic-like
101511850	Chromosome16	12468656	12469225	+	exon_number "1"	XM_004513803	XP_004513860	LOC101511850	gibberellin-regulated protein 14-like
8274902	Chromosome16	13407776	13408131	+	exon_number "1"	XM_002528612	EEF33724	RCOM_0479530	hypothetical protein
8274902	Chromosome16	13411923	13412116	+	exon_number "2"	XM_002528612	EEF33724	RCOM_0479530	hypothetical protein
8274902	Chromosome16	13427066	13427125	+	exon_number "3"	XM_002528612	EEF33724	RCOM_0479530	hypothetical protein
8274902	Chromosome16	13427221	13427295	+	exon_number "4"	XM_002528612	EEF33724	RCOM_0479530	hypothetical protein
8274902	Chromosome16	13427388	13427450	+	exon_number "5"	XM_002528612	EEF33724	RCOM_0479530	hypothetical protein
8274902	Chromosome16	13427539	13427757	+	exon_number "6"	XM_002528612	EEF33724	RCOM_0479530	hypothetical protein
8274902	Chromosome16	13441177	13441214	+	exon_number "7"	XM_002528612	EEF33724	RCOM_0479530	hypothetical protein
8274902	Chromosome16	13441308	13441354	+	exon_number "8"	XM_002528612	EEF33724	RCOM_0479530	hypothetical protein
8274902	Chromosome16	13441522	13441649	+	exon_number "9"	XM_002528612	EEF33724	RCOM_0479530	hypothetical protein
8274902	Chromosome16	13446773	13446826	+	exon_number "10"	XM_002528612	EEF33724	RCOM_0479530	hypothetical protein
8274902	Chromosome16	13447095	13447232	+	exon_number "11"	XM_002528612	EEF33724	RCOM_0479530	hypothetical protein
8274902	Chromosome16	13448278	13448618	+	exon_number "12"	XM_002528612	EEF33724	RCOM_0479530	hypothetical protein
7465347	Chromosome16	16338450	16338510	+	exon_number "1"	XM_002303665	EEE78680	POPTRDRAFT_711924	hypothetical protein
7465347	Chromosome16	16339223	16339706	+	exon_number "2"	XM_002303665	EEE78680	POPTRDRAFT_711924	hypothetical protein
7465347	Chromosome16	16339767	16343045	+	exon_number "3"	XM_002303665	EEE78680	POPTRDRAFT_711924	hypothetical protein
7465347	Chromosome16	16338639	16339706	+	exon_number "1"	XM_002303665	EEE78680	POPTRDRAFT_711924	hypothetical protein
7465347	Chromosome16	16339767	16343045	+	exon_number "2"	XM_002303665	EEE78680	POPTRDRAFT_711924	hypothetical protein
7471565	Chromosome16	21462006	21462268	+	exon_number "1"	XM_002309555	EEE93114	POPTRDRAFT_654081	hypothetical protein
7471565	Chromosome16	21464646	21464717	+	exon_number "2"	XM_002309555	EEE93114	POPTRDRAFT_654081	hypothetical protein
7471565	Chromosome16	21464915	21464971	+	exon_number "3"	XM_002309555	EEE93114	POPTRDRAFT_654081	hypothetical protein
7471565	Chromosome16	21465163	21465289	+	exon_number "4"	XM_002309555	EEE93114	POPTRDRAFT_654081	hypothetical protein
7471565	Chromosome16	21465428	21465517	+	exon_number "5"	XM_002309555	EEE93114	POPTRDRAFT_654081	hypothetical protein
7471565	Chromosome16	21465917	21466215	+	exon_number "6"	XM_002309555	EEE93114	POPTRDRAFT_654081	hypothetical protein
7471565	Chromosome16	21466687	21466759	+	exon_number "7"	XM_002309555	EEE93114	POPTRDRAFT_654081	hypothetical protein
7471565	Chromosome16	21467240	21467772	+	exon_number "8"	XM_002309555	EEE93114	POPTRDRAFT_654081	hypothetical protein
8258544	Chromosome16	23977585	23979142	+	exon_number "1"	XM_002516051	EEF46099	RCOM_0706300	hypothetical protein
7492275	Chromosome16	24518411	24518753	+	exon_number "1"	XM_002309412	EEE92971	POPTRDRAFT_561546	hypothetical protein
7492275	Chromosome16	24520384	24520443	+	exon_number "2"	XM_002309412	EEE92971	POPTRDRAFT_561546	hypothetical protein
7492275	Chromosome16	24520521	24520571	+	exon_number "3"	XM_002309412	EEE92971	POPTRDRAFT_561546	hypothetical protein
7492275	Chromosome16	24521344	24521392	+	exon_number "4"	XM_002309412	EEE92971	POPTRDRAFT_561546	hypothetical protein
7484672	Chromosome16	25820084	25820267	+	exon_number "1"	XM_002309189	EEE92748	POPTRDRAFT_561089	hypothetical protein
7484672	Chromosome16	25821676	25822968	+	exon_number "2"	XM_002309189	EEE92748	POPTRDRAFT_561089	hypothetical protein
7484672	Chromosome16	25823067	25823109	+	exon_number "3"	XM_002309189	EEE92748	POPTRDRAFT_561089	hypothetical protein
7484672	Chromosome16	25820084	25820267	+	exon_number "1"	XM_002309189	EEE92748	POPTRDRAFT_561089	hypothetical protein
7484672	Chromosome16	25821676	25822837	+	exon_number "2"	XM_002309189	EEE92748	POPTRDRAFT_561089	hypothetical protein
7484672	Chromosome16	25822912	25822968	+	exon_number "3"	XM_002309189	EEE92748	POPTRDRAFT_561089	hypothetical protein
7484672	Chromosome16	25823067	25823109	+	exon_number "4"	XM_002309189	EEE92748	POPTRDRAFT_561089	hypothetical protein
8268349	Chromosome16	26945506	26946486	+	exon_number "1"	XM_002514237	EEF48237	RCOM_1052360	aspartate aminotransferase, putative
8268349	Chromosome16	26947364	26947414	+	exon_number "2"	XM_002514237	EEF48237	RCOM_1052360	aspartate aminotransferase, putative
8265224	Chromosome16	28265841	28266588	+	exon_number "1"	XM_002515338	EEF46833	RCOM_0920180	Protein ABC1, mitochondrial precursor, putative
8265224	Chromosome16	28266692	28266840	+	exon_number "2"	XM_002515338	EEF46833	RCOM_0920180	Protein ABC1, mitochondrial precursor, putative
8265224	Chromosome16	28267134	28267260	+	exon_number "3"	XM_002515338	EEF46833	RCOM_0920180	Protein ABC1, mitochondrial precursor, putative
8265224	Chromosome16	28267976	28268315	+	exon_number "4"	XM_002515338	EEF46833	RCOM_0920180	Protein ABC1, mitochondrial precursor, putative
8265224	Chromosome16	28269111	28269297	+	exon_number "5"	XM_002515338	EEF46833	RCOM_0920180	Protein ABC1, mitochondrial precursor, putative
8265224	Chromosome16	28269372	28270016	+	exon_number "6"	XM_002515338	EEF46833	RCOM_0920180	Protein ABC1, mitochondrial precursor, putative
8266316	Chromosome16	4964867	4966210	-	exon_number "1"	XM_002511155	EEF51803	RCOM_1506560	ATP binding protein, putative
8266316	Chromosome16	4966306	4966397	-	exon_number "2"	XM_002511155	EEF51803	RCOM_1506560	ATP binding protein, putative
8266316	Chromosome16	4966491	4967269	-	exon_number "3"	XM_002511155	EEF51803	RCOM_1506560	ATP binding protein, putative
8269667	Chromosome16	6082158	6084110	-	exon_number "1"	XM_002529055	EEF33285	RCOM_1268730	ankyrin repeat-containing protein, putative
7459949	Chromosome16	16080637	16081622	-	exon_number "1"	XM_002310361	EEE90847	POPTRDRAFT_562135	hypothetical protein
7497563	Chromosome16	22797327	22797636	-	exon_number "1"	XM_002304581	EEE79596	POPTRDRAFT_554641	aminoacyl-tRNA ligase
7497563	Chromosome16	22799444	22799817	-	exon_number "2"	XM_002304581	EEE79596	POPTRDRAFT_554641	aminoacyl-tRNA ligase
7497563	Chromosome16	22799976	22800474	-	exon_number "3"	XM_002304581	EEE79596	POPTRDRAFT_554641	aminoacyl-tRNA ligase
8272535	Chromosome16	25563515	25565392	-	exon_number "1"	XM_002514052	EEF48052	RCOM_1046590	hypothetical protein
7461566	Chromosome16	26457217	26458106	-	exon_number "1"	XM_002324420	EEF03021	POPTRDRAFT_262103	hypothetical protein
8259569	Chromosome16	23842577	23843914	+	exon_number "1"	XM_002516379	EEF45766	RCOM_0797250	ADP,ATP carrier protein, putative
101501009	Chromosome16	4796088	4796628	+	exon_number "1"	XM_004509161	XP_004509218	LOC101501009	uncharacterized LOC101501009
7456347	Chromosome16	23952583	23953073	+	exon_number "1"	XM_002312985	EEE86976	POPTRDRAFT_821151	hypothetical protein
8259013	Chromosome16	24518343	24518753	+	exon_number "1"	XM_002516131	EEF46179	RCOM_0708220	zinc finger protein, putative
8259013	Chromosome16	24520384	24520443	+	exon_number "2"	XM_002516131	EEF46179	RCOM_0708220	zinc finger protein, putative
8259013	Chromosome16	24520521	24520571	+	exon_number "3"	XM_002516131	EEF46179	RCOM_0708220	zinc finger protein, putative
8259013	Chromosome16	24521344	24521741	+	exon_number "4"	XM_002516131	EEF46179	RCOM_0708220	zinc finger protein, putative
8270899	Chromosome16	1396078	1396541	-	exon_number "1"	XM_002513030	EEF49579	RCOM_1452970	hypothetical protein
8270899	Chromosome16	1397066	1397177	-	exon_number "2"	XM_002513030	EEF49579	RCOM_1452970	hypothetical protein
7454704	Chromosome16	4965461	4966724	+	exon_number "1"	XM_002322208	EEF06371	POPTRDRAFT_776260	hypothetical protein
7467260	Chromosome16	23978310	23979155	+	exon_number "1"	XM_002332442	EEE70947	POPTRDRAFT_279684	hypothetical protein
8265115	Chromosome16	26203470	26204730	+	exon_number "1"	XM_002514140	EEF48140	RCOM_1048790	hypothetical protein
8265115	Chromosome16	26205699	26205988	+	exon_number "2"	XM_002514140	EEF48140	RCOM_1048790	hypothetical protein
8284782	Chromosome16	20559125	20559905	-	exon_number "1"	XM_002533822	EEF28518	RCOM_1120390	protein with unknown function
101492105	Chromosome16	26203470	26204730	+	exon_number "1"	XM_004503454	XP_004503511	LOC101492105	uncharacterized LOC101492105
101492105	Chromosome16	26205699	26205814	+	exon_number "2"	XM_004503454	XP_004503511	LOC101492105	uncharacterized LOC101492105
101492105	Chromosome16	26205890	26205988	+	exon_number "3"	XM_004503454	XP_004503511	LOC101492105	uncharacterized LOC101492105
7461017	Chromosome16	23899208	23899523	-	exon_number "1"	XM_002330785	EEF09754	POPTRDRAFT_583182	hypothetical protein
8281872	Chromosome16	3671487	3671567	-	exon_number "1"	XM_002522455	EEF39801	RCOM_1011940	o-methyltransferase, putative
8281872	Chromosome16	3671763	3672800	-	exon_number "2"	XM_002522455	EEF39801	RCOM_1011940	o-methyltransferase, putative
8286556	Chromosome16	12830229	12830310	+	exon_number "1"	XM_002515778	EEF46566	RCOM_1662660	Protein SEY1, putative
8286556	Chromosome16	12830448	12830544	+	exon_number "2"	XM_002515778	EEF46566	RCOM_1662660	Protein SEY1, putative
8286556	Chromosome16	12831107	12831457	+	exon_number "3"	XM_002515778	EEF46566	RCOM_1662660	Protein SEY1, putative
8286556	Chromosome16	12831090	12831457	+	exon_number "1"	XM_002515778	EEF46566	RCOM_1662660	Protein SEY1, putative
101295505	Chromosome16	17903751	17904063	+	exon_number "1"	XM_004296281	XP_004296329	LOC101295505	uncharacterized LOC101295505
101496646	Chromosome16	23161007	23161364	-	exon_number "1"	XM_004516964	XP_004517021	LOC101496646	uncharacterized LOC101496646
8283016	Chromosome17	2280030	2280273	+	exon_number "1"	XM_002519914	EEF42564	RCOM_0868250	protein with unknown function
8283016	Chromosome17	2280582	2281104	+	exon_number "2"	XM_002519914	EEF42564	RCOM_0868250	protein with unknown function
8283016	Chromosome17	2291147	2291437	+	exon_number "3"	XM_002519914	EEF42564	RCOM_0868250	protein with unknown function
8283016	Chromosome17	2293080	2293114	+	exon_number "4"	XM_002519914	EEF42564	RCOM_0868250	protein with unknown function
8283016	Chromosome17	2293240	2293342	+	exon_number "5"	XM_002519914	EEF42564	RCOM_0868250	protein with unknown function
8283016	Chromosome17	2299237	2299341	+	exon_number "6"	XM_002519914	EEF42564	RCOM_0868250	protein with unknown function
8283016	Chromosome17	2299433	2299552	+	exon_number "7"	XM_002519914	EEF42564	RCOM_0868250	protein with unknown function
8283016	Chromosome17	2299736	2299825	+	exon_number "8"	XM_002519914	EEF42564	RCOM_0868250	protein with unknown function
8283016	Chromosome17	2307393	2307598	+	exon_number "9"	XM_002519914	EEF42564	RCOM_0868250	protein with unknown function
8283016	Chromosome17	2307704	2307769	+	exon_number "10"	XM_002519914	EEF42564	RCOM_0868250	protein with unknown function
8283016	Chromosome17	2307856	2308104	+	exon_number "11"	XM_002519914	EEF42564	RCOM_0868250	protein with unknown function
8283016	Chromosome17	2312391	2312449	+	exon_number "12"	XM_002519914	EEF42564	RCOM_0868250	protein with unknown function
8283016	Chromosome17	2312529	2312595	+	exon_number "13"	XM_002519914	EEF42564	RCOM_0868250	protein with unknown function
8283016	Chromosome17	2312692	2313021	+	exon_number "14"	XM_002519914	EEF42564	RCOM_0868250	protein with unknown function
8283016	Chromosome17	2313398	2313466	+	exon_number "15"	XM_002519914	EEF42564	RCOM_0868250	protein with unknown function
8283016	Chromosome17	2313550	2313636	+	exon_number "16"	XM_002519914	EEF42564	RCOM_0868250	protein with unknown function
8283016	Chromosome17	2313725	2313812	+	exon_number "17"	XM_002519914	EEF42564	RCOM_0868250	protein with unknown function
8283016	Chromosome17	2326090	2326208	+	exon_number "18"	XM_002519914	EEF42564	RCOM_0868250	protein with unknown function
8283016	Chromosome17	2326277	2326381	+	exon_number "19"	XM_002519914	EEF42564	RCOM_0868250	protein with unknown function
8283016	Chromosome17	2342832	2342875	+	exon_number "20"	XM_002519914	EEF42564	RCOM_0868250	protein with unknown function
8283016	Chromosome17	2342944	2343013	+	exon_number "21"	XM_002519914	EEF42564	RCOM_0868250	protein with unknown function
8283016	Chromosome17	2343091	2343194	+	exon_number "22"	XM_002519914	EEF42564	RCOM_0868250	protein with unknown function
8283016	Chromosome17	2343613	2343670	+	exon_number "23"	XM_002519914	EEF42564	RCOM_0868250	protein with unknown function
8283016	Chromosome17	2280030	2280273	+	exon_number "1"	XM_002519914	EEF42564	RCOM_0868250	protein with unknown function
8283016	Chromosome17	2280582	2281104	+	exon_number "2"	XM_002519914	EEF42564	RCOM_0868250	protein with unknown function
8283016	Chromosome17	2293080	2293114	+	exon_number "3"	XM_002519914	EEF42564	RCOM_0868250	protein with unknown function
8283016	Chromosome17	2293240	2293342	+	exon_number "4"	XM_002519914	EEF42564	RCOM_0868250	protein with unknown function
8283016	Chromosome17	2299237	2299341	+	exon_number "5"	XM_002519914	EEF42564	RCOM_0868250	protein with unknown function
8283016	Chromosome17	2299433	2299552	+	exon_number "6"	XM_002519914	EEF42564	RCOM_0868250	protein with unknown function
8283016	Chromosome17	2299732	2299825	+	exon_number "7"	XM_002519914	EEF42564	RCOM_0868250	protein with unknown function
8283016	Chromosome17	2307393	2307598	+	exon_number "8"	XM_002519914	EEF42564	RCOM_0868250	protein with unknown function
8283016	Chromosome17	2307704	2307769	+	exon_number "9"	XM_002519914	EEF42564	RCOM_0868250	protein with unknown function
8283016	Chromosome17	2307861	2308104	+	exon_number "10"	XM_002519914	EEF42564	RCOM_0868250	protein with unknown function
8283016	Chromosome17	2312391	2312449	+	exon_number "11"	XM_002519914	EEF42564	RCOM_0868250	protein with unknown function
8283016	Chromosome17	2312529	2312595	+	exon_number "12"	XM_002519914	EEF42564	RCOM_0868250	protein with unknown function
8283016	Chromosome17	2312692	2313021	+	exon_number "13"	XM_002519914	EEF42564	RCOM_0868250	protein with unknown function
8283016	Chromosome17	2313398	2313466	+	exon_number "14"	XM_002519914	EEF42564	RCOM_0868250	protein with unknown function
8283016	Chromosome17	2313550	2313636	+	exon_number "15"	XM_002519914	EEF42564	RCOM_0868250	protein with unknown function
8283016	Chromosome17	2313725	2313812	+	exon_number "16"	XM_002519914	EEF42564	RCOM_0868250	protein with unknown function
8283016	Chromosome17	2326090	2326208	+	exon_number "17"	XM_002519914	EEF42564	RCOM_0868250	protein with unknown function
8283016	Chromosome17	2326277	2326381	+	exon_number "18"	XM_002519914	EEF42564	RCOM_0868250	protein with unknown function
8283016	Chromosome17	2342832	2342875	+	exon_number "19"	XM_002519914	EEF42564	RCOM_0868250	protein with unknown function
8283016	Chromosome17	2342944	2343013	+	exon_number "20"	XM_002519914	EEF42564	RCOM_0868250	protein with unknown function
8283016	Chromosome17	2343091	2343194	+	exon_number "21"	XM_002519914	EEF42564	RCOM_0868250	protein with unknown function
8283016	Chromosome17	2343613	2343670	+	exon_number "22"	XM_002519914	EEF42564	RCOM_0868250	protein with unknown function
7455183	Chromosome17	6233467	6234278	+	exon_number "1"	XM_002307029	EEE94061	POPTRDRAFT_863934	hypothetical protein
7455183	Chromosome17	6238157	6238241	+	exon_number "2"	XM_002307029	EEE94061	POPTRDRAFT_863934	hypothetical protein
7455183	Chromosome17	6238883	6238936	+	exon_number "3"	XM_002307029	EEE94061	POPTRDRAFT_863934	hypothetical protein
7455183	Chromosome17	6239150	6239251	+	exon_number "4"	XM_002307029	EEE94061	POPTRDRAFT_863934	hypothetical protein
7455183	Chromosome17	6239361	6239454	+	exon_number "5"	XM_002307029	EEE94061	POPTRDRAFT_863934	hypothetical protein
7455183	Chromosome17	6240741	6240783	+	exon_number "6"	XM_002307029	EEE94061	POPTRDRAFT_863934	hypothetical protein
7455183	Chromosome17	6254687	6254732	+	exon_number "7"	XM_002307029	EEE94061	POPTRDRAFT_863934	hypothetical protein
7455183	Chromosome17	6254857	6254903	+	exon_number "8"	XM_002307029	EEE94061	POPTRDRAFT_863934	hypothetical protein
7455183	Chromosome17	6278617	6278719	+	exon_number "9"	XM_002307029	EEE94061	POPTRDRAFT_863934	hypothetical protein
7455183	Chromosome17	6280661	6280715	+	exon_number "10"	XM_002307029	EEE94061	POPTRDRAFT_863934	hypothetical protein
7455183	Chromosome17	6280788	6280854	+	exon_number "11"	XM_002307029	EEE94061	POPTRDRAFT_863934	hypothetical protein
7455183	Chromosome17	6281189	6281225	+	exon_number "12"	XM_002307029	EEE94061	POPTRDRAFT_863934	hypothetical protein
7455183	Chromosome17	6283529	6283608	+	exon_number "13"	XM_002307029	EEE94061	POPTRDRAFT_863934	hypothetical protein
7455183	Chromosome17	6284303	6284716	+	exon_number "14"	XM_002307029	EEE94061	POPTRDRAFT_863934	hypothetical protein
7455183	Chromosome17	6237460	6238235	+	exon_number "1"	XM_002307029	EEE94061	POPTRDRAFT_863934	hypothetical protein
7455183	Chromosome17	6238877	6238936	+	exon_number "2"	XM_002307029	EEE94061	POPTRDRAFT_863934	hypothetical protein
7455183	Chromosome17	6239150	6239251	+	exon_number "3"	XM_002307029	EEE94061	POPTRDRAFT_863934	hypothetical protein
7455183	Chromosome17	6239361	6239454	+	exon_number "4"	XM_002307029	EEE94061	POPTRDRAFT_863934	hypothetical protein
7455183	Chromosome17	6240741	6240783	+	exon_number "5"	XM_002307029	EEE94061	POPTRDRAFT_863934	hypothetical protein
7455183	Chromosome17	6254687	6254732	+	exon_number "6"	XM_002307029	EEE94061	POPTRDRAFT_863934	hypothetical protein
7455183	Chromosome17	6254857	6254903	+	exon_number "7"	XM_002307029	EEE94061	POPTRDRAFT_863934	hypothetical protein
7455183	Chromosome17	6278617	6278719	+	exon_number "8"	XM_002307029	EEE94061	POPTRDRAFT_863934	hypothetical protein
7455183	Chromosome17	6280661	6280715	+	exon_number "9"	XM_002307029	EEE94061	POPTRDRAFT_863934	hypothetical protein
7455183	Chromosome17	6280788	6280854	+	exon_number "10"	XM_002307029	EEE94061	POPTRDRAFT_863934	hypothetical protein
7455183	Chromosome17	6281189	6281225	+	exon_number "11"	XM_002307029	EEE94061	POPTRDRAFT_863934	hypothetical protein
7455183	Chromosome17	6283529	6283608	+	exon_number "12"	XM_002307029	EEE94061	POPTRDRAFT_863934	hypothetical protein
7455183	Chromosome17	6284303	6284716	+	exon_number "13"	XM_002307029	EEE94061	POPTRDRAFT_863934	hypothetical protein
7460286	Chromosome17	9684566	9684930	+	exon_number "1"	XM_002329502	EEF07378	POPTRDRAFT_827673	hypothetical protein
7460286	Chromosome17	9686023	9686385	+	exon_number "2"	XM_002329502	EEF07378	POPTRDRAFT_827673	hypothetical protein
101253216	Chromosome17	11713653	11714166	+	exon_number "1"	XM_004245794	XP_004245842	LOC101253216	novel plant SNARE 11-like
101253216	Chromosome17	11714524	11714616	+	exon_number "2"	XM_004245794	XP_004245842	LOC101253216	novel plant SNARE 11-like
101253216	Chromosome17	11715993	11716045	+	exon_number "3"	XM_004245794	XP_004245842	LOC101253216	novel plant SNARE 11-like
7496819	Chromosome17	26780876	26782323	+	exon_number "1"	XM_002299987	EEE84828	POPTRDRAFT_1068756	hypothetical protein
7496819	Chromosome17	26782701	26786841	+	exon_number "2"	XM_002299987	EEE84828	POPTRDRAFT_1068756	hypothetical protein
7496819	Chromosome17	26788611	26788654	+	exon_number "3"	XM_002299987	EEE84828	POPTRDRAFT_1068756	hypothetical protein
7456796	Chromosome17	18194185	18194690	-	exon_number "1"	XM_002305101	EEE85648	POPTRDRAFT_713972	hypothetical protein
7456796	Chromosome17	18194794	18195199	-	exon_number "2"	XM_002305101	EEE85648	POPTRDRAFT_713972	hypothetical protein
7456796	Chromosome17	18196232	18196473	-	exon_number "3"	XM_002305101	EEE85648	POPTRDRAFT_713972	hypothetical protein
8279501	Chromosome17	18197612	18198182	-	exon_number "1"	XM_002519014	EEF43271	RCOM_0936370	DNA-directed RNA polymerase II subunit, putative
8279501	Chromosome17	18198809	18198953	-	exon_number "2"	XM_002519014	EEF43271	RCOM_0936370	DNA-directed RNA polymerase II subunit, putative
8279501	Chromosome17	18199059	18199152	-	exon_number "3"	XM_002519014	EEF43271	RCOM_0936370	DNA-directed RNA polymerase II subunit, putative
8279501	Chromosome17	18199277	18199387	-	exon_number "4"	XM_002519014	EEF43271	RCOM_0936370	DNA-directed RNA polymerase II subunit, putative
8279501	Chromosome17	18199490	18199585	-	exon_number "5"	XM_002519014	EEF43271	RCOM_0936370	DNA-directed RNA polymerase II subunit, putative
8279501	Chromosome17	18199680	18199757	-	exon_number "6"	XM_002519014	EEF43271	RCOM_0936370	DNA-directed RNA polymerase II subunit, putative
8279501	Chromosome17	18199847	18199971	-	exon_number "7"	XM_002519014	EEF43271	RCOM_0936370	DNA-directed RNA polymerase II subunit, putative
8279501	Chromosome17	18200086	18200190	-	exon_number "8"	XM_002519014	EEF43271	RCOM_0936370	DNA-directed RNA polymerase II subunit, putative
8279501	Chromosome17	18200282	18200847	-	exon_number "9"	XM_002519014	EEF43271	RCOM_0936370	DNA-directed RNA polymerase II subunit, putative
8279501	Chromosome17	18197612	18198182	-	exon_number "1"	XM_002519014	EEF43271	RCOM_0936370	DNA-directed RNA polymerase II subunit, putative
8279501	Chromosome17	18198809	18199444	-	exon_number "2"	XM_002519014	EEF43271	RCOM_0936370	DNA-directed RNA polymerase II subunit, putative
8279501	Chromosome17	18199466	18199585	-	exon_number "3"	XM_002519014	EEF43271	RCOM_0936370	DNA-directed RNA polymerase II subunit, putative
8279501	Chromosome17	18199680	18199757	-	exon_number "4"	XM_002519014	EEF43271	RCOM_0936370	DNA-directed RNA polymerase II subunit, putative
8279501	Chromosome17	18199847	18199971	-	exon_number "5"	XM_002519014	EEF43271	RCOM_0936370	DNA-directed RNA polymerase II subunit, putative
8279501	Chromosome17	18200086	18200190	-	exon_number "6"	XM_002519014	EEF43271	RCOM_0936370	DNA-directed RNA polymerase II subunit, putative
8279501	Chromosome17	18200282	18200437	-	exon_number "7"	XM_002519014	EEF43271	RCOM_0936370	DNA-directed RNA polymerase II subunit, putative
8279501	Chromosome17	18200947	18201002	-	exon_number "8"	XM_002519014	EEF43271	RCOM_0936370	DNA-directed RNA polymerase II subunit, putative
8279501	Chromosome17	18201154	18201261	-	exon_number "9"	XM_002519014	EEF43271	RCOM_0936370	DNA-directed RNA polymerase II subunit, putative
8279501	Chromosome17	18201350	18201655	-	exon_number "10"	XM_002519014	EEF43271	RCOM_0936370	DNA-directed RNA polymerase II subunit, putative
8279501	Chromosome17	18201816	18201953	-	exon_number "11"	XM_002519014	EEF43271	RCOM_0936370	DNA-directed RNA polymerase II subunit, putative
8279501	Chromosome17	18202042	18202086	-	exon_number "12"	XM_002519014	EEF43271	RCOM_0936370	DNA-directed RNA polymerase II subunit, putative
8279501	Chromosome17	18202184	18202304	-	exon_number "13"	XM_002519014	EEF43271	RCOM_0936370	DNA-directed RNA polymerase II subunit, putative
8279501	Chromosome17	18202514	18202653	-	exon_number "14"	XM_002519014	EEF43271	RCOM_0936370	DNA-directed RNA polymerase II subunit, putative
8279501	Chromosome17	18202739	18202802	-	exon_number "15"	XM_002519014	EEF43271	RCOM_0936370	DNA-directed RNA polymerase II subunit, putative
8279501	Chromosome17	18203266	18203539	-	exon_number "16"	XM_002519014	EEF43271	RCOM_0936370	DNA-directed RNA polymerase II subunit, putative
8279501	Chromosome17	18197612	18198182	-	exon_number "1"	XM_002519014	EEF43271	RCOM_0936370	DNA-directed RNA polymerase II subunit, putative
8279501	Chromosome17	18198296	18199387	-	exon_number "2"	XM_002519014	EEF43271	RCOM_0936370	DNA-directed RNA polymerase II subunit, putative
8279501	Chromosome17	18199474	18199585	-	exon_number "3"	XM_002519014	EEF43271	RCOM_0936370	DNA-directed RNA polymerase II subunit, putative
8279501	Chromosome17	18199680	18199757	-	exon_number "4"	XM_002519014	EEF43271	RCOM_0936370	DNA-directed RNA polymerase II subunit, putative
8279501	Chromosome17	18199847	18199971	-	exon_number "5"	XM_002519014	EEF43271	RCOM_0936370	DNA-directed RNA polymerase II subunit, putative
8279501	Chromosome17	18200086	18200190	-	exon_number "6"	XM_002519014	EEF43271	RCOM_0936370	DNA-directed RNA polymerase II subunit, putative
8279501	Chromosome17	18200282	18200437	-	exon_number "7"	XM_002519014	EEF43271	RCOM_0936370	DNA-directed RNA polymerase II subunit, putative
8279501	Chromosome17	18200947	18201002	-	exon_number "8"	XM_002519014	EEF43271	RCOM_0936370	DNA-directed RNA polymerase II subunit, putative
8279501	Chromosome17	18201154	18201261	-	exon_number "9"	XM_002519014	EEF43271	RCOM_0936370	DNA-directed RNA polymerase II subunit, putative
8279501	Chromosome17	18201350	18201426	-	exon_number "10"	XM_002519014	EEF43271	RCOM_0936370	DNA-directed RNA polymerase II subunit, putative
8279501	Chromosome17	18201583	18201655	-	exon_number "11"	XM_002519014	EEF43271	RCOM_0936370	DNA-directed RNA polymerase II subunit, putative
8279501	Chromosome17	18201816	18201953	-	exon_number "12"	XM_002519014	EEF43271	RCOM_0936370	DNA-directed RNA polymerase II subunit, putative
8279501	Chromosome17	18202042	18202091	-	exon_number "13"	XM_002519014	EEF43271	RCOM_0936370	DNA-directed RNA polymerase II subunit, putative
8279501	Chromosome17	18202189	18202304	-	exon_number "14"	XM_002519014	EEF43271	RCOM_0936370	DNA-directed RNA polymerase II subunit, putative
8279501	Chromosome17	18202514	18202652	-	exon_number "15"	XM_002519014	EEF43271	RCOM_0936370	DNA-directed RNA polymerase II subunit, putative
8279501	Chromosome17	18202738	18202802	-	exon_number "16"	XM_002519014	EEF43271	RCOM_0936370	DNA-directed RNA polymerase II subunit, putative
8279501	Chromosome17	18203266	18203463	-	exon_number "17"	XM_002519014	EEF43271	RCOM_0936370	DNA-directed RNA polymerase II subunit, putative
8279501	Chromosome17	18203617	18204017	-	exon_number "18"	XM_002519014	EEF43271	RCOM_0936370	DNA-directed RNA polymerase II subunit, putative
8279501	Chromosome17	18204051	18204241	-	exon_number "19"	XM_002519014	EEF43271	RCOM_0936370	DNA-directed RNA polymerase II subunit, putative
8279501	Chromosome17	18197612	18198182	-	exon_number "1"	XM_002519014	EEF43271	RCOM_0936370	DNA-directed RNA polymerase II subunit, putative
8279501	Chromosome17	18198809	18198953	-	exon_number "2"	XM_002519014	EEF43271	RCOM_0936370	DNA-directed RNA polymerase II subunit, putative
8279501	Chromosome17	18199059	18199152	-	exon_number "3"	XM_002519014	EEF43271	RCOM_0936370	DNA-directed RNA polymerase II subunit, putative
8279501	Chromosome17	18199277	18199387	-	exon_number "4"	XM_002519014	EEF43271	RCOM_0936370	DNA-directed RNA polymerase II subunit, putative
8279501	Chromosome17	18199490	18199585	-	exon_number "5"	XM_002519014	EEF43271	RCOM_0936370	DNA-directed RNA polymerase II subunit, putative
8279501	Chromosome17	18199680	18199757	-	exon_number "6"	XM_002519014	EEF43271	RCOM_0936370	DNA-directed RNA polymerase II subunit, putative
8279501	Chromosome17	18199847	18199971	-	exon_number "7"	XM_002519014	EEF43271	RCOM_0936370	DNA-directed RNA polymerase II subunit, putative
8279501	Chromosome17	18200086	18200190	-	exon_number "8"	XM_002519014	EEF43271	RCOM_0936370	DNA-directed RNA polymerase II subunit, putative
8279501	Chromosome17	18200282	18200437	-	exon_number "9"	XM_002519014	EEF43271	RCOM_0936370	DNA-directed RNA polymerase II subunit, putative
8279501	Chromosome17	18200947	18201002	-	exon_number "10"	XM_002519014	EEF43271	RCOM_0936370	DNA-directed RNA polymerase II subunit, putative
8279501	Chromosome17	18201154	18201261	-	exon_number "11"	XM_002519014	EEF43271	RCOM_0936370	DNA-directed RNA polymerase II subunit, putative
8279501	Chromosome17	18201350	18201426	-	exon_number "12"	XM_002519014	EEF43271	RCOM_0936370	DNA-directed RNA polymerase II subunit, putative
8279501	Chromosome17	18201583	18201655	-	exon_number "13"	XM_002519014	EEF43271	RCOM_0936370	DNA-directed RNA polymerase II subunit, putative
8279501	Chromosome17	18201816	18201953	-	exon_number "14"	XM_002519014	EEF43271	RCOM_0936370	DNA-directed RNA polymerase II subunit, putative
8279501	Chromosome17	18202042	18202086	-	exon_number "15"	XM_002519014	EEF43271	RCOM_0936370	DNA-directed RNA polymerase II subunit, putative
8279501	Chromosome17	18202184	18202304	-	exon_number "16"	XM_002519014	EEF43271	RCOM_0936370	DNA-directed RNA polymerase II subunit, putative
8279501	Chromosome17	18202514	18202652	-	exon_number "17"	XM_002519014	EEF43271	RCOM_0936370	DNA-directed RNA polymerase II subunit, putative
8279501	Chromosome17	18202738	18202802	-	exon_number "18"	XM_002519014	EEF43271	RCOM_0936370	DNA-directed RNA polymerase II subunit, putative
8279501	Chromosome17	18203266	18203463	-	exon_number "19"	XM_002519014	EEF43271	RCOM_0936370	DNA-directed RNA polymerase II subunit, putative
8279501	Chromosome17	18203617	18204017	-	exon_number "20"	XM_002519014	EEF43271	RCOM_0936370	DNA-directed RNA polymerase II subunit, putative
8279501	Chromosome17	18204051	18204094	-	exon_number "21"	XM_002519014	EEF43271	RCOM_0936370	DNA-directed RNA polymerase II subunit, putative
8279501	Chromosome17	18204202	18204350	-	exon_number "22"	XM_002519014	EEF43271	RCOM_0936370	DNA-directed RNA polymerase II subunit, putative
7478886	Chromosome17	22332555	22332675	-	exon_number "1"	XM_002319438	EEE95397	POPTRDRAFT_834450	mRNA-binding protein
7478886	Chromosome17	22332822	22333491	-	exon_number "2"	XM_002319438	EEE95397	POPTRDRAFT_834450	mRNA-binding protein
7478886	Chromosome17	22334292	22334343	-	exon_number "3"	XM_002319438	EEE95397	POPTRDRAFT_834450	mRNA-binding protein
7478886	Chromosome17	22334470	22334598	-	exon_number "4"	XM_002319438	EEE95397	POPTRDRAFT_834450	mRNA-binding protein
7478886	Chromosome17	22335784	22335937	-	exon_number "5"	XM_002319438	EEE95397	POPTRDRAFT_834450	mRNA-binding protein
7478886	Chromosome17	22332555	22332675	-	exon_number "1"	XM_002319438	EEE95397	POPTRDRAFT_834450	mRNA-binding protein
7478886	Chromosome17	22332822	22333491	-	exon_number "2"	XM_002319438	EEE95397	POPTRDRAFT_834450	mRNA-binding protein
7478886	Chromosome17	22334292	22334598	-	exon_number "3"	XM_002319438	EEE95397	POPTRDRAFT_834450	mRNA-binding protein
7478886	Chromosome17	22335784	22335937	-	exon_number "4"	XM_002319438	EEE95397	POPTRDRAFT_834450	mRNA-binding protein
7478886	Chromosome17	22332555	22332675	-	exon_number "1"	XM_002319438	EEE95397	POPTRDRAFT_834450	mRNA-binding protein
7478886	Chromosome17	22332822	22332938	-	exon_number "2"	XM_002319438	EEE95397	POPTRDRAFT_834450	mRNA-binding protein
7478886	Chromosome17	22333271	22333491	-	exon_number "3"	XM_002319438	EEE95397	POPTRDRAFT_834450	mRNA-binding protein
7478886	Chromosome17	22334292	22334343	-	exon_number "4"	XM_002319438	EEE95397	POPTRDRAFT_834450	mRNA-binding protein
7478886	Chromosome17	22334544	22334598	-	exon_number "5"	XM_002319438	EEE95397	POPTRDRAFT_834450	mRNA-binding protein
7478886	Chromosome17	22335784	22335937	-	exon_number "6"	XM_002319438	EEE95397	POPTRDRAFT_834450	mRNA-binding protein
7482914	Chromosome17	22705270	22705282	+	exon_number "1"	XM_002311497	EEE88900	POPTRDRAFT_656990	hypothetical protein
7482914	Chromosome17	22705433	22705469	+	exon_number "2"	XM_002311497	EEE88900	POPTRDRAFT_656990	hypothetical protein
7482914	Chromosome17	22705985	22706102	+	exon_number "3"	XM_002311497	EEE88900	POPTRDRAFT_656990	hypothetical protein
7482914	Chromosome17	22706369	22706479	+	exon_number "4"	XM_002311497	EEE88900	POPTRDRAFT_656990	hypothetical protein
7482914	Chromosome17	22706697	22707064	+	exon_number "5"	XM_002311497	EEE88900	POPTRDRAFT_656990	hypothetical protein
8268122	Chromosome17	26779374	26779873	+	exon_number "1"	XM_002531151	EEF31174	RCOM_0546720	Protein grpE, putative
8268122	Chromosome17	26780363	26780548	+	exon_number "2"	XM_002531151	EEF31174	RCOM_0546720	Protein grpE, putative
8268122	Chromosome17	26780741	26780865	+	exon_number "3"	XM_002531151	EEF31174	RCOM_0546720	Protein grpE, putative
8268122	Chromosome17	26788611	26788757	+	exon_number "4"	XM_002531151	EEF31174	RCOM_0546720	Protein grpE, putative
8269852	Chromosome17	22334018	22335020	-	exon_number "1"	XM_002512495	EEF49993	RCOM_1435770	NAD dependent epimerase/dehydratase, putative
100790162	Chromosome17	18194187	18194690	-	exon_number "1"	XM_003533726	XP_003533774	LOC100790162	DNA-directed RNA polymerase II subunit RPB2-like
100790162	Chromosome17	18194794	18194967	-	exon_number "2"	XM_003533726	XP_003533774	LOC100790162	DNA-directed RNA polymerase II subunit RPB2-like
7462643	Chromosome17	23374726	23375155	+	exon_number "1"	XM_002315801	EEF02008	POPTRDRAFT_231570	sodium proton exchanger
7462643	Chromosome17	23376594	23376645	+	exon_number "2"	XM_002315801	EEF02008	POPTRDRAFT_231570	sodium proton exchanger
7462643	Chromosome17	23376730	23376730	+	exon_number "3"	XM_002315801	EEF02008	POPTRDRAFT_231570	sodium proton exchanger
7462643	Chromosome17	23374726	23375155	+	exon_number "1"	XM_002315801	EEF02008	POPTRDRAFT_231570	sodium proton exchanger
7462643	Chromosome17	23376594	23376644	+	exon_number "2"	XM_002315801	EEF02008	POPTRDRAFT_231570	sodium proton exchanger
7462643	Chromosome17	23376730	23376821	+	exon_number "3"	XM_002315801	EEF02008	POPTRDRAFT_231570	sodium proton exchanger
7462643	Chromosome17	23377663	23377941	+	exon_number "4"	XM_002315801	EEF02008	POPTRDRAFT_231570	sodium proton exchanger
7462643	Chromosome17	23378132	23378144	+	exon_number "5"	XM_002315801	EEF02008	POPTRDRAFT_231570	sodium proton exchanger
7462643	Chromosome17	23374726	23375155	+	exon_number "1"	XM_002315801	EEF02008	POPTRDRAFT_231570	sodium proton exchanger
7462643	Chromosome17	23376594	23376644	+	exon_number "2"	XM_002315801	EEF02008	POPTRDRAFT_231570	sodium proton exchanger
7462643	Chromosome17	23376730	23376821	+	exon_number "3"	XM_002315801	EEF02008	POPTRDRAFT_231570	sodium proton exchanger
7462643	Chromosome17	23377663	23377730	+	exon_number "4"	XM_002315801	EEF02008	POPTRDRAFT_231570	sodium proton exchanger
7462643	Chromosome17	23377881	23377941	+	exon_number "5"	XM_002315801	EEF02008	POPTRDRAFT_231570	sodium proton exchanger
7462643	Chromosome17	23378132	23378144	+	exon_number "6"	XM_002315801	EEF02008	POPTRDRAFT_231570	sodium proton exchanger
8264124	Chromosome17	20853412	20856356	-	exon_number "1"	XM_002519650	EEF42669	RCOM_0632970	RNA binding protein, putative
100797836	Chromosome17	27093922	27094310	+	exon_number "1"	XM_003542650	XP_003542698	LOC100797836	homeobox-leucine zipper protein HAT5-like
7471145	Chromosome17	20815751	20816057	-	exon_number "1"	XM_002303007	EEE82316	POPTRDRAFT_645427	hypothetical protein
7471145	Chromosome17	20816772	20816864	-	exon_number "2"	XM_002303007	EEE82316	POPTRDRAFT_645427	hypothetical protein
7471145	Chromosome17	20822586	20822884	-	exon_number "3"	XM_002303007	EEE82316	POPTRDRAFT_645427	hypothetical protein
7490798	Chromosome17	17322022	17322829	-	exon_number "1"	XM_002304969	EEE85516	POPTRDRAFT_831073	hypothetical protein
7495789	Chromosome17	24444794	24444888	-	exon_number "1"	XM_002298595	EEE83436	POPTRDRAFT_641818	hypothetical protein
7495789	Chromosome17	24445320	24446712	-	exon_number "2"	XM_002298595	EEE83436	POPTRDRAFT_641818	hypothetical protein
8278624	Chromosome17	6226791	6227091	+	exon_number "1"	XM_002515558	EEF46749	RCOM_1365970	Williams-Beuren syndrome chromosome region 16 protein, putative
8278624	Chromosome17	6238157	6238235	+	exon_number "2"	XM_002515558	EEF46749	RCOM_1365970	Williams-Beuren syndrome chromosome region 16 protein, putative
8278624	Chromosome17	6238877	6238936	+	exon_number "3"	XM_002515558	EEF46749	RCOM_1365970	Williams-Beuren syndrome chromosome region 16 protein, putative
8278624	Chromosome17	6239150	6239251	+	exon_number "4"	XM_002515558	EEF46749	RCOM_1365970	Williams-Beuren syndrome chromosome region 16 protein, putative
8278624	Chromosome17	6239361	6239454	+	exon_number "5"	XM_002515558	EEF46749	RCOM_1365970	Williams-Beuren syndrome chromosome region 16 protein, putative
8278624	Chromosome17	6240741	6240783	+	exon_number "6"	XM_002515558	EEF46749	RCOM_1365970	Williams-Beuren syndrome chromosome region 16 protein, putative
8278624	Chromosome17	6278617	6278719	+	exon_number "7"	XM_002515558	EEF46749	RCOM_1365970	Williams-Beuren syndrome chromosome region 16 protein, putative
8278624	Chromosome17	6280661	6280715	+	exon_number "8"	XM_002515558	EEF46749	RCOM_1365970	Williams-Beuren syndrome chromosome region 16 protein, putative
8278624	Chromosome17	6280787	6280854	+	exon_number "9"	XM_002515558	EEF46749	RCOM_1365970	Williams-Beuren syndrome chromosome region 16 protein, putative
8278624	Chromosome17	6281189	6281225	+	exon_number "10"	XM_002515558	EEF46749	RCOM_1365970	Williams-Beuren syndrome chromosome region 16 protein, putative
8278624	Chromosome17	6283529	6283608	+	exon_number "11"	XM_002515558	EEF46749	RCOM_1365970	Williams-Beuren syndrome chromosome region 16 protein, putative
8278624	Chromosome17	6284303	6284608	+	exon_number "12"	XM_002515558	EEF46749	RCOM_1365970	Williams-Beuren syndrome chromosome region 16 protein, putative
8284057	Chromosome17	20823045	20823243	-	exon_number "1"	XM_002519654	EEF42673	RCOM_0633220	Urease accessory protein ureG, putative
8284057	Chromosome17	20823802	20823867	-	exon_number "2"	XM_002519654	EEF42673	RCOM_0633220	Urease accessory protein ureG, putative
8284057	Chromosome17	20824274	20824511	-	exon_number "3"	XM_002519654	EEF42673	RCOM_0633220	Urease accessory protein ureG, putative
8284057	Chromosome17	20826569	20826943	-	exon_number "4"	XM_002519654	EEF42673	RCOM_0633220	Urease accessory protein ureG, putative
8288288	Chromosome17	13187414	13189059	-	exon_number "1"	XM_002524502	EEF37832	RCOM_1700760	suppressor of ty, putative
8288288	Chromosome17	13189179	13189304	-	exon_number "2"	XM_002524502	EEF37832	RCOM_1700760	suppressor of ty, putative
8288288	Chromosome17	13189511	13189526	-	exon_number "3"	XM_002524502	EEF37832	RCOM_1700760	suppressor of ty, putative
8288288	Chromosome17	13187414	13188600	-	exon_number "1"	XM_002524502	EEF37832	RCOM_1700760	suppressor of ty, putative
8288288	Chromosome17	13188675	13189652	-	exon_number "2"	XM_002524502	EEF37832	RCOM_1700760	suppressor of ty, putative
8288288	Chromosome17	13187414	13188355	-	exon_number "1"	XM_002524502	EEF37832	RCOM_1700760	suppressor of ty, putative
8288288	Chromosome17	13188493	13188600	-	exon_number "2"	XM_002524502	EEF37832	RCOM_1700760	suppressor of ty, putative
8288288	Chromosome17	13188675	13189598	-	exon_number "3"	XM_002524502	EEF37832	RCOM_1700760	suppressor of ty, putative
8288288	Chromosome17	13189699	13189788	-	exon_number "4"	XM_002524502	EEF37832	RCOM_1700760	suppressor of ty, putative
100241331	Chromosome17	13185777	13186705	-	exon_number "1"	XM_002278380	XP_002278416	LOC100241331	transcription elongation factor SPT6-like
101205163	Chromosome17	18194222	18194690	-	exon_number "1"	JW936609	XP_004134705	LOC101205163	DNA-directed RNA polymerase II subunit RPB2-like
101205163	Chromosome17	18194794	18195216	-	exon_number "2"	JW936609	XP_004134705	LOC101205163	DNA-directed RNA polymerase II subunit RPB2-like
101205163	Chromosome17	18196232	18196247	-	exon_number "3"	JW936609	XP_004134705	LOC101205163	DNA-directed RNA polymerase II subunit RPB2-like
101299294	Chromosome17	23514900	23515564	-	exon_number "1"	XM_004298586	XP_004298634	LOC101299294	helicase SWR1-like
7465464	Chromosome17	2313049	2313466	+	exon_number "1"	XM_002303422	EEE78437	DMT904	DNA methyltransferase
7465464	Chromosome17	2313550	2313636	+	exon_number "2"	XM_002303422	EEE78437	DMT904	DNA methyltransferase
7465464	Chromosome17	2313725	2313812	+	exon_number "3"	XM_002303422	EEE78437	DMT904	DNA methyltransferase
7465464	Chromosome17	2326090	2326208	+	exon_number "4"	XM_002303422	EEE78437	DMT904	DNA methyltransferase
7465464	Chromosome17	2326277	2326381	+	exon_number "5"	XM_002303422	EEE78437	DMT904	DNA methyltransferase
7465464	Chromosome17	2342832	2342875	+	exon_number "6"	XM_002303422	EEE78437	DMT904	DNA methyltransferase
7465464	Chromosome17	2342944	2343013	+	exon_number "7"	XM_002303422	EEE78437	DMT904	DNA methyltransferase
7465464	Chromosome17	2343091	2343194	+	exon_number "8"	XM_002303422	EEE78437	DMT904	DNA methyltransferase
7465464	Chromosome17	2343613	2344031	+	exon_number "9"	XM_002303422	EEE78437	DMT904	DNA methyltransferase
8263709	Chromosome17	9684561	9684930	+	exon_number "1"	XM_002528741	EEF33609	RCOM_0519920	protein with unknown function
8263709	Chromosome17	9686551	9686621	+	exon_number "2"	XM_002528741	EEF33609	RCOM_0519920	protein with unknown function
8263709	Chromosome17	9686893	9686936	+	exon_number "3"	XM_002528741	EEF33609	RCOM_0519920	protein with unknown function
7472630	Chromosome18	4233990	4234092	+	exon_number "1"	XM_002302345	EEE81654	POPTRDRAFT_850038	hypothetical protein
7472630	Chromosome18	4234256	4234429	+	exon_number "2"	XM_002302345	EEE81654	POPTRDRAFT_850038	hypothetical protein
7472630	Chromosome18	4234511	4235093	+	exon_number "3"	XM_002302345	EEE81654	POPTRDRAFT_850038	hypothetical protein
7472630	Chromosome18	4235480	4236547	+	exon_number "4"	XM_002302345	EEE81654	POPTRDRAFT_850038	hypothetical protein
7472630	Chromosome18	4234006	4234092	+	exon_number "1"	XM_002302345	EEE81654	POPTRDRAFT_850038	hypothetical protein
7472630	Chromosome18	4234272	4234637	+	exon_number "2"	XM_002302345	EEE81654	POPTRDRAFT_850038	hypothetical protein
7472630	Chromosome18	4235052	4235093	+	exon_number "3"	XM_002302345	EEE81654	POPTRDRAFT_850038	hypothetical protein
7472630	Chromosome18	4235480	4236547	+	exon_number "4"	XM_002302345	EEE81654	POPTRDRAFT_850038	hypothetical protein
7472630	Chromosome18	4234012	4234092	+	exon_number "1"	XM_002302345	EEE81654	POPTRDRAFT_850038	hypothetical protein
7472630	Chromosome18	4234284	4235093	+	exon_number "2"	XM_002302345	EEE81654	POPTRDRAFT_850038	hypothetical protein
7472630	Chromosome18	4235480	4235853	+	exon_number "3"	XM_002302345	EEE81654	POPTRDRAFT_850038	hypothetical protein
7472630	Chromosome18	4236914	4237589	+	exon_number "4"	XM_002302345	EEE81654	POPTRDRAFT_850038	hypothetical protein
7472630	Chromosome18	4234146	4234429	+	exon_number "1"	XM_002302345	EEE81654	POPTRDRAFT_850038	hypothetical protein
7472630	Chromosome18	4234598	4234637	+	exon_number "2"	XM_002302345	EEE81654	POPTRDRAFT_850038	hypothetical protein
7472630	Chromosome18	4235052	4235093	+	exon_number "3"	XM_002302345	EEE81654	POPTRDRAFT_850038	hypothetical protein
7472630	Chromosome18	4235480	4236547	+	exon_number "4"	XM_002302345	EEE81654	POPTRDRAFT_850038	hypothetical protein
8288065	Chromosome18	4620509	4620530	+	exon_number "1"	XM_002509949	EEF52182	RCOM_1583670	Glutamyl-tRNA reductase 1, chloroplast precursor, putative
8288065	Chromosome18	4621955	4622720	+	exon_number "2"	XM_002509949	EEF52182	RCOM_1583670	Glutamyl-tRNA reductase 1, chloroplast precursor, putative
8288065	Chromosome18	4620717	4621918	+	exon_number "1"	XM_002509949	EEF52182	RCOM_1583670	Glutamyl-tRNA reductase 1, chloroplast precursor, putative
8288065	Chromosome18	4621536	4621549	+	exon_number "1"	XM_002509949	EEF52182	RCOM_1583670	Glutamyl-tRNA reductase 1, chloroplast precursor, putative
8288065	Chromosome18	4621955	4622720	+	exon_number "2"	XM_002509949	EEF52182	RCOM_1583670	Glutamyl-tRNA reductase 1, chloroplast precursor, putative
8281716	Chromosome18	5400124	5401055	+	exon_number "1"	XM_002513945	EEF48574	RCOM_1038040	multidrug resistance pump, putative
8281716	Chromosome18	5400124	5400419	+	exon_number "1"	XM_002513945	EEF48574	RCOM_1038040	multidrug resistance pump, putative
8281716	Chromosome18	5400544	5401055	+	exon_number "2"	XM_002513945	EEF48574	RCOM_1038040	multidrug resistance pump, putative
8281716	Chromosome18	5401208	5401883	+	exon_number "1"	XM_002513945	EEF48574	RCOM_1038040	multidrug resistance pump, putative
101497759	Chromosome18	6971937	6972493	+	exon_number "1"	XM_004502464	XP_004502521	LOC101497759	chloroplast processing peptidase-like
101497759	Chromosome18	6973002	6973063	+	exon_number "2"	XM_004502464	XP_004502521	LOC101497759	chloroplast processing peptidase-like
101497759	Chromosome18	6975032	6975120	+	exon_number "3"	XM_004502464	XP_004502521	LOC101497759	chloroplast processing peptidase-like
101497759	Chromosome18	6975237	6975311	+	exon_number "4"	XM_004502464	XP_004502521	LOC101497759	chloroplast processing peptidase-like
101497759	Chromosome18	6975551	6976398	+	exon_number "5"	XM_004502464	XP_004502521	LOC101497759	chloroplast processing peptidase-like
8286055	Chromosome18	11999814	11999865	+	exon_number "1"	XM_002526349	EEF35971	RCOM_1028510	heat shock protein 70 (HSP70)-interacting protein, putative
8286055	Chromosome18	12000606	12000772	+	exon_number "2"	XM_002526349	EEF35971	RCOM_1028510	heat shock protein 70 (HSP70)-interacting protein, putative
8286055	Chromosome18	12000896	12001030	+	exon_number "3"	XM_002526349	EEF35971	RCOM_1028510	heat shock protein 70 (HSP70)-interacting protein, putative
8286055	Chromosome18	12003698	12003784	+	exon_number "4"	XM_002526349	EEF35971	RCOM_1028510	heat shock protein 70 (HSP70)-interacting protein, putative
8286055	Chromosome18	12005727	12005798	+	exon_number "5"	XM_002526349	EEF35971	RCOM_1028510	heat shock protein 70 (HSP70)-interacting protein, putative
8286055	Chromosome18	12006442	12006637	+	exon_number "6"	XM_002526349	EEF35971	RCOM_1028510	heat shock protein 70 (HSP70)-interacting protein, putative
8286055	Chromosome18	12012200	12012318	+	exon_number "7"	XM_002526349	EEF35971	RCOM_1028510	heat shock protein 70 (HSP70)-interacting protein, putative
8286055	Chromosome18	12014458	12014950	+	exon_number "8"	XM_002526349	EEF35971	RCOM_1028510	heat shock protein 70 (HSP70)-interacting protein, putative
7477620	Chromosome18	1781076	1781222	-	exon_number "1"	XM_002306841	EEE93873	PCBER7	phenylcoumaran benzylic ether reductase 7
7477620	Chromosome18	1781705	1781839	-	exon_number "2"	XM_002306841	EEE93873	PCBER7	phenylcoumaran benzylic ether reductase 7
7477620	Chromosome18	1781937	1782266	-	exon_number "3"	XM_002306841	EEE93873	PCBER7	phenylcoumaran benzylic ether reductase 7
100251396	Chromosome18	1866499	1866521	-	exon_number "1"	XM_002272682	XP_002272718	LOC100251396	Fanconi anemia group J protein-like
100251396	Chromosome18	1866655	1868139	-	exon_number "2"	XM_002272682	XP_002272718	LOC100251396	Fanconi anemia group J protein-like
8273629	Chromosome18	1866499	1866510	-	exon_number "1"	XM_002510647	EEF52880	RCOM_1601590	brca1 interacting protein helicase 1 brip1, putative
8273629	Chromosome18	1866644	1868139	-	exon_number "2"	XM_002510647	EEF52880	RCOM_1601590	brca1 interacting protein helicase 1 brip1, putative
8281701	Chromosome18	1925034	1925573	-	exon_number "1"	XM_002513930	EEF48559	RCOM_1037490	hypothetical protein
8281701	Chromosome18	1925664	1925866	-	exon_number "2"	XM_002513930	EEF48559	RCOM_1037490	hypothetical protein
8281701	Chromosome18	1925034	1925573	-	exon_number "1"	XM_002513930	EEF48559	RCOM_1037490	hypothetical protein
8281701	Chromosome18	1925664	1925724	-	exon_number "2"	XM_002513930	EEF48559	RCOM_1037490	hypothetical protein
8281701	Chromosome18	1927327	1927344	-	exon_number "3"	XM_002513930	EEF48559	RCOM_1037490	hypothetical protein
[truncated: 228 more rows]
