# Supplementary material for: Global Gene Expression Analysis Reveals Crosstalk between Response Mechanisms to Cold and Drought Stresses in Cassava Seedlings
Source: Front Plant Sci. 2017 Jul 18;8:1259. doi: 10.3389/fpls.2017.01259 (PMC5513928; doi:10.3389/fpls.2017.01259)
Supplement: Supplementary file 3 [file Table_2.XLSX]

## Sheet: cold
Supplementary Table S2. Expression information of genes under cold stress
gene	Cold_1_count	Cold_2_count	Cold_3_count	Cold_normalize	ck_1_count	ck_2_count	ck_3_count	ck_normalize	FoldChange	Log2FoldChange	pval	padj	Up/Down	Significant	Position	NR:Seq-id	NR:Score	NR:Evalue	NR:Description	NT:Seq-id	NT:Score	NT:Evalue	NT:Description	Uniprot:UniProtKB-AC	Uniprot:Score	Uniprot:Evalue	Uniprot:Description	COG:gene	COG:Score	COG:Eval	COG:num	Pfam:pfam_ID	Pfam:pfam_Name	Pfam:pfam_Description	GO:biological_process	GO:cellular_component	GO:molecular_function	KEGG:KO	KEGG:Description
Manes.03G136900.v6.1	0	0	3	1.12028	5	3	3	3.32999	0.336421	-1.57166	0.456553	0.6199	down	no	chrChromosome03:23197227-23198656:+	gi|255580750|ref|XP_002531196.1|	1389	0	zinc finger protein, putative [Ricinus communis]	gi|255580749|ref|XM_002531150.1|	564	0	Ricinus communis zinc finger protein, putative, mRNA	Q8VY93	451	8e-156	GDSL esterase/lipase At4g26790	all3634	74.7	5e-14	COG3240	pfam00657	Lipase_GDSL	GDSL-like Lipase/Acylhydrolase.	GO:0016042|lipid catabolic process;	GO:0005576|extracellular region;	GO:0016788|hydrolase activity, acting on ester bonds;	.	.
Manes.09G033600.v6.1	7	5	17	10.6759	52	39	38	39.1377	0.272778	-1.8742	0.000963286	0.00374206	down	yes	chrChromosome09:4794167-4794977:+	gi|255587874|ref|XP_002534424.1|	678	5e-86	conserved hypothetical protein [Ricinus communis]	gi|566208741|ref|XM_002323253.2|	172	8e-84	Populus trichocarpa hypothetical protein (POPTR_0016s04820g) mRNA, complete cds	.	.	.	.	.	.	.	.	pfam05553	DUF761	Cotton fibre expressed protein. This family consists of several plant proteins of unknown function. Three of the sequences (from Gossypium hirsutum) in this family are described as cotton fibre expressed proteins. The remaining sequences, found in Arabidopsis thaliana, are uncharacterized.	.	.	.	.	.
Manes.03G089600.v6.1	4704	4696	4287	4947.98	5517	4828	5162	4713.81	1.04968	0.0699448	0.645996	0.789161	up	no	chrChromosome03:15273902-15277916:-	gi|743886836|ref|XP_011037957.1|	3081	0	PREDICTED: formate--tetrahydrofolate ligase [Populus euphratica]	gi|566163954|ref|XM_002303981.2|	1220	0	Populus trichocarpa 10-formyltetrahydrofolate synthetase family protein (POPTR_0003s21590g) mRNA, complete cds	P28723	1145	0	Formate--tetrahydrofolate ligase	SPBC839.16_2	711	0	COG2759	pfam01268	FTHFS	Formate--tetrahydrofolate ligase.	GO:0009396|folic acid-containing compound biosynthetic process;GO:0035999|tetrahydrofolate interconversion;	.	GO:0005524|ATP binding;GO:0004329|formate-tetrahydrofolate ligase activity;	.	.
Manes.01G141400.v6.1	327	401	342	384.882	545	542	569	503.963	0.763709	-0.388905	0.0304385	0.0742075	down	no	chrChromosome01:25433954-25436443:-	gi|802639102|ref|XP_012078400.1|	898	1e-112	PREDICTED: protein RTE1-HOMOLOG isoform X1 [Jatropha curcas]	gi|566181151|ref|XM_002310795.2|	272	5e-139	Populus trichocarpa hypothetical protein (POPTR_0007s13560g) mRNA, complete cds	Q9SD42	254	2e-77	Protein RTE1-HOMOLOG	.	.	.	.	pfam05608	DUF778	Protein of unknown function (DUF778). This family consists of several eukaryotic proteins of unknown function.	.	GO:0016021|integral component of membrane;	.	.	.
Manes.11G043500.v6.1	3	1	3	2.59949	1	3	1	1.53139	1.69747	0.763387	0.592212	0.744309	up	no	chrChromosome11:3972409-3975841:+	gi|255549990|ref|XP_002516046.1|	712	3e-83	serine-threonine protein kinase, plant-type, putative [Ricinus communis]	.	.	.	.	Q1PEM5	228	5e-68	Proline-rich receptor-like protein kinase PERK3	BS_yloP_1	100	4e-23	COG0515	pfam00069	Pkinase	Protein kinase domain.	.	GO:0016021|integral component of membrane;GO:0005886|plasma membrane;	GO:0005524|ATP binding;GO:0004674|protein serine/threonine kinase activity;	.	.
Manes.04G079800.v6.1	22	13	38	26.8995	35	33	33	30.7155	0.875765	-0.191384	0.712898	0.846419	down	no	chrChromosome04:21800037-21800535:+	gi|802707908|ref|XP_012084406.1|	405	6e-48	PREDICTED: auxin-induced protein X15-like [Jatropha curcas]	gi|566167005|ref|XM_002306118.2|	110	1e-49	Populus trichocarpa hypothetical protein (POPTR_0004s17260g) mRNA, complete cds	P33081	125	9e-36	Auxin-induced protein 15A	.	.	.	.	pfam02519	Auxin_inducible	Auxin responsive protein. This family consists of the protein products of the ARG7 auxin responsive genes family none of which have any identified functional role.	GO:0009734|auxin-activated signaling pathway;	.	.	.	.
Manes.02G044500.v6.1	48	44	65	57.1394	27	25	27	24.0284	2.378	1.24975	0.000520451	0.00215927	up	yes	chrChromosome02:3465422-3467086:+	gi|802583128|ref|XP_012070093.1|	937	2e-112	PREDICTED: histone-lysine N-methyltransferase, H3 lysine-9 specific SUVH6-like [Jatropha curcas]	.	.	.	.	.	.	.	.	.	.	.	.	pfam07773	DUF1619	Protein of unknown function (DUF1619). This is a family of sequences derived from hypothetical eukaryotic proteins. The region in question is approximately 330 residues long and has a cysteine rich amino-terminus.	.	.	.	.	.
Manes.07G007500.v6.1	0	0	0	0	0	0	0	0	NA	NA	NA	NA	--	no	chrChromosome07:895670-897145:+	.	.	.	.	.	.	.	.	.	.	.	.	.	.	.	.	pfam01500	Keratin_B2	Keratin, high sulfur B2 protein. High sulfur proteins are cysteine-rich proteins synthesized during the differentiation of hair matrix cells, and form hair fibres in association with hair keratin intermediate filaments. This family has been divided up into four regions, with the second region containing 8 copies of a short repeat. This family is also known as B2 or KAP1.	.	.	.	.	.
Manes.02G104600.v6.1	77	64	72	77.4475	24	35	12	21.6161	3.58286	1.84111	0.000689504	0.00277297	up	yes	chrChromosome02:7823311-7824182:-	gi|590702761|ref|XP_007046699.1|	328	1e-35	Uncharacterized protein TCM_000210 [Theobroma cacao]	.	.	.	.	Q93X17	98.6	2e-24	Snakin-2	.	.	.	.	pfam02704	GASA	Gibberellin regulated protein. This is the GASA gibberellin regulated cysteine rich protein family. The expression of these proteins is up-regulated by the plant hormone gibberellin, most of these proteins have some role in plant development. There are 12 cysteine residues conserved within the alignment giving the potential for these proteins to posses 6 disulphide bonds.	GO:0006952|defense response;	GO:0005618|cell wall;GO:0005576|extracellular region;	.	.	.
Manes.14G128900.v6.1	137	144	177	165.954	0	0	1	0.307855	539.067	9.07432	3.62331e-56	4.20236e-54	up	yes	chrChromosome14:11481343-11482021:+	.	.	.	.	.	.	.	.	.	.	.	.	.	.	.	.	pfam05988	DUF899	Bacterial protein of unknown function (DUF899). This family consists of several uncharacterized bacterial proteins of unknown function.	.	.	.	.	.
Manes.14G172300.v6.1	18	25	32	27.0673	26	9	12	14.1665	1.91066	0.934068	0.150169	0.271517	up	no	chrChromosome14:24051211-24052229:+	.	.	.	.	.	.	.	.	.	.	.	.	.	.	.	.	pfam04086	SRP-alpha_N	Signal recognition particle, alpha subunit, N-terminal. SRP is a complex of six distinct polypeptides and a 7S RNA that is essential for transferring nascent polypeptide chains that are destined for export from the cell to the translocation apparatus of the endoplasmic reticulum (ER) membrane. SRP binds hydrophobic signal sequences as they emerge from the ribosome, and arrests translation.	.	.	.	.	.
Manes.01G118200.v6.1	301	432	399	406.379	772	866	537	661.445	0.614381	-0.702795	0.00605837	0.0187516	down	no	chrChromosome01:23698027-23699106:+	gi|802634072|ref|XP_012077820.1|	429	2e-48	PREDICTED: HMG-Y-related protein A-like isoform X1 [Jatropha curcas]	.	.	.	.	Q00423	112	5e-28	HMG-Y-related protein A	.	.	.	.	pfam00538	Linker_histone	linker histone H1 and H5 family. Linker histone H1 is an essential component of chromatin structure. H1 links nucleosomes into higher order structures Histone H1 is replaced by histone H5 in some cell types.	GO:0006334|nucleosome assembly;GO:0006355|regulation of transcription, DNA-templated;	GO:0000786|nucleosome;GO:0005634|nucleus;	GO:0003677|DNA binding;	.	.
Manes.S066400.v6.1	114	109	90	113.145	233	201	244	206.184	0.54876	-0.865753	0.000407348	0.00173536	down	no	chrScaffold01134:32821-34054:+	gi|802673883|ref|XP_012081661.1|	1295	5e-175	PREDICTED: uncharacterized protein At1g04910 isoform X1 [Jatropha curcas]	gi|566181271|ref|XM_002310832.2|	458	0	Populus trichocarpa hypothetical protein (POPTR_0007s14280g) mRNA, complete cds	Q8W486	158	7e-43	Uncharacterized protein At1g04910	.	.	.	.	pfam10250	O-FucT	GDP-fucose protein O-fucosyltransferase. This is a family of conserved proteins representing the enzyme responsible for adding O-fucose to EGF (epidermal growth factor-like) repeats. Six highly conserved cysteines are present in O-FucT-1 as well as a DXD-like motif (ERD), conserved in mammals, Drosophila, and C. elegans. Both features are characteristic of several glycosyltransferase families. Th…	.	GO:0005768|endosome;GO:0005794|Golgi apparatus;GO:0000139|Golgi membrane;GO:0016021|integral component of membrane;GO:0005802|trans-Golgi network;	GO:0016757|transferase activity, transferring glycosyl groups;	.	.
Manes.06G137300.v6.1	18	16	18	18.8824	6	7	2	4.55495	4.14547	2.05154	0.000473721	0.00198696	up	yes	chrChromosome06:24264165-24264930:-	gi|802769611|ref|XP_012090405.1|	852	4e-113	PREDICTED: uncharacterized protein LOC105648582 [Jatropha curcas]	gi|568874275|ref|XM_006490179.1|	205	3e-102	PREDICTED: Citrus sinensis uncharacterized LOC102620509 (LOC102620509), mRNA	.	.	.	.	.	.	.	.	pfam07279	DUF1442	Protein of unknown function (DUF1442). This family consists of several hypothetical Arabidopsis thaliana proteins of around 225 residues in length. The function of this family is unknown.	.	.	.	.	.
Manes.17G054700.v6.1	2864	4054	2721	3446.52	3668	3805	3488	3335.29	1.03335	0.0473306	0.698746	0.834802	up	no	chrChromosome17:19231647-19234972:-	gi|802786775|ref|XP_012091755.1|	1012	2e-126	PREDICTED: UBP1-associated protein 2C [Jatropha curcas]	gi|255563117|ref|XM_002522517.1|	290	6e-149	Ricinus communis Heterogeneous nuclear ribonucleoprotein A1, putative, mRNA	Q9LKA4	303	8e-93	UBP1-associated protein 2C	.	.	.	.	pfam00076	RRM_1	RNA recognition motif. (a.k.a. RRM, RBD, or RNP domain). The RRM motif is probably diagnostic of an RNA binding protein. RRMs are found in a variety of RNA binding proteins, including various hnRNP proteins, proteins implicated in regulation of alternative splicing, and protein components of snRNPs. The motif also appears in a few single stranded DNA binding proteins. The RRM structure consists o…	GO:0008219|cell death;GO:0006952|defense response;GO:0009693|ethylene biosynthetic process;GO:0010150|leaf senescence;	GO:0005730|nucleolus;GO:0005634|nucleus;	GO:0000166|nucleotide binding;GO:0003723|RNA binding;	K12741	HNRNPA1_3; heterogeneous nuclear ribonucleoprotein A1/A3
Manes.03G026900.v6.1	4	2	3	3.3116	1	6	1	2.45921	1.34661	0.429333	0.886688	0.977155	up	no	chrChromosome03:2084216-2084734:+	.	.	.	.	.	.	.	.	.	.	.	.	.	.	.	.	pfam04186	FxsA	FxsA cytoplasmic membrane protein. This is a bacterial family of cytoplasmic membrane proteins. It includes two transmembrane regions. The molecular function of FxsA is unknown, but in Escherichia coli its over-expression has been shown to alleviate the exclusion of phage T7 in those cells with an F plasmid.	.	.	.	.	.
Manes.14G125000.v6.1	3	0	0	1.15067	0	0	0	0	Inf	Inf	0.195109	0.333294	up	no	chrChromosome14:11099003-11100589:-	gi|743923782|ref|XP_011005994.1|	2099	0	PREDICTED: tetrahydrocannabinolic acid synthase-like [Populus euphratica]	gi|595912667|ref|XM_007214410.1|	360	0	Prunus persica hypothetical protein (PRUPE_ppa023336mg) mRNA, complete cds	Q8GTB6	496	1e-168	Tetrahydrocannabinolic acid synthase	mlr6875	90.9	1e-18	COG0277	pfam01565	FAD_binding_4	FAD binding domain. This family consists of various enzymes that use FAD as a co-factor, most of the enzymes are similar to oxygen oxidoreductase. One of the enzymes Vanillyl-alcohol oxidase (VAO) has a solved structure, the alignment includes the FAD binding site, called the PP-loop, between residues 99-110. The FAD molecule is covalently bound in the known structure, however the residue that li…	.	GO:0048046|apoplast;	GO:0050660|flavin adenine dinucleotide binding;GO:0008762|UDP-N-acetylmuramate dehydrogenase activity;	.	.
Manes.11G086200.v6.1	0	0	0	0	0	0	0	0	NA	NA	NA	NA	--	no	chrChromosome11:11947713-11949196:-	gi|255543703|ref|XP_002512914.1|	1276	1e-173	Pectinesterase-3 precursor, putative [Ricinus communis]	.	.	.	.	Q9SIJ9	405	4e-139	Putative pectinesterase 11	CAC3373	173	9e-50	COG4677	pfam01095	Pectinesterase	Pectinesterase.	GO:0042545|cell wall modification;GO:0045490|pectin catabolic process;	GO:0005618|cell wall;GO:0016021|integral component of membrane;	GO:0045330|aspartyl esterase activity;GO:0030599|pectinesterase activity;	K01051	E3.1.1.11; pectinesterase [EC:3.1.1.11]
Manes.17G116900.v6.1	542	607	580	623.902	743	653	744	650.72	0.958787	-0.060718	0.714767	0.847988	down	no	chrChromosome17:25763592-25768061:-	gi|802542658|ref|XP_012081536.1|	1656	0	PREDICTED: protease Do-like 1, chloroplastic [Jatropha curcas]	gi|255567320|ref|XM_002524594.1|	540	0	Ricinus communis Protease degQ precursor, putative, mRNA	O22609	550	0	Protease Do-like 1, chloroplastic	TP0773	159	6e-43	COG0265	pfam13180	PDZ_2	PDZ domain.	GO:0010206|photosystem II repair;GO:0030163|protein catabolic process;GO:0009735|response to cytokinin;	GO:0009507|chloroplast;GO:0009534|chloroplast thylakoid;GO:0009535|chloroplast thylakoid membrane;GO:0005634|nucleus;GO:0009579|thylakoid;GO:0031977|thylakoid lumen;	GO:0004252|serine-type endopeptidase activity;GO:0008236|serine-type peptidase activity;	.	.
Manes.15G053300.v6.1	432	539	645	583.643	614	560	636	550.562	1.06009	0.0841813	0.602196	0.753039	up	no	chrChromosome15:3971569-3977221:+	gi|802589054|ref|XP_012071151.1|	1249	1e-166	PREDICTED: myb family transcription factor APL isoform X2 [Jatropha curcas]	gi|566152160|ref|XM_006369739.1|	431	0	Populus trichocarpa hypothetical protein (POPTR_0001s32200g) mRNA, complete cds	Q9SAK5	214	1e-62	Myb family transcription factor APL	.	.	.	.	pfam14379	Myb_CC_LHEQLE	MYB-CC type transfactor, LHEQLE motif. This family is found towards the C-terminus of Myb-CC type transcription factors, and carries a highly conserved LHEQLE sequence motif.	GO:0010088|phloem development;GO:0045893|positive regulation of transcription, DNA-templated;GO:0006355|regulation of transcription, DNA-templated;GO:0006351|transcription, DNA-templated;GO:0010089|xylem development;	GO:0005634|nucleus;	GO:0003677|DNA binding;GO:0003700|transcription factor activity, sequence-specific DNA binding;	.	.
Manes.04G084900.v6.1	936	1218	1074	1160.24	1589	1566	1333	1364.59	0.850244	-0.234051	0.122737	0.231192	down	no	chrChromosome04:22237867-22240327:-	gi|802564005|ref|XP_012067188.1|	576	9e-68	PREDICTED: uncharacterized protein LOC105630102 [Jatropha curcas]	gi|255543824|ref|XM_002512929.1|	98	2e-42	Ricinus communis hypothetical protein, mRNA	.	.	.	.	BS_yqeI	55.8	9e-09	COG1534	pfam01985	CRS1_YhbY	CRS1 / YhbY (CRM) domain. Escherichia coli YhbY is associated with pre-50S ribosomal subunits, which implies a function in ribosome assembly. GFP fused to a single-domain CRM protein from maize localizes to the nucleolus, suggesting that an analogous activity may have been retained in plants. A CRM domain containing protein in plant chloroplasts has been shown to function in group I and II intron…	.	.	.	.	.
Manes.13G069900.v6.1	0	0	0	0	0	1	0	0.309272	#NAME?	#NAME?	1	1	down	no	chrChromosome13:8116575-8118285:-	gi|255566407|ref|XP_002524189.1|	1208	4e-161	zinc finger protein, putative [Ricinus communis]	.	.	.	.	Q0WQK2	226	9e-68	Probable protein S-acyltransferase 7	SPBC3H7.09	90.9	9e-20	COG5273	pfam01529	zf-DHHC	DHHC palmitoyltransferase. This family includes the well known DHHC zinc binding domain as well as three of the four conserved transmembrane regions found in this family of palmitoyltransferase enzymes.	.	GO:0016021|integral component of membrane;GO:0005886|plasma membrane;	GO:0019706|protein-cysteine S-palmitoyltransferase activity;GO:0008270|zinc ion binding;	.	.
Manes.14G065700.v6.1	89	169	37	103.477	9	11	11	9.44989	10.9501	3.45288	1.51068e-20	4.68749e-19	up	yes	chrChromosome14:5372517-5374209:+	gi|255540665|ref|XP_002511397.1|	1209	1e-160	conserved hypothetical protein [Ricinus communis]	gi|255540664|ref|XM_002511351.1|	283	3e-145	Ricinus communis conserved hypothetical protein, mRNA	Q9FJJ3	237	3e-72	Probable inactive poly [ADP-ribose] polymerase SRO5	.	.	.	.	pfam12174	RST	RCD1-SRO-TAF4 (RST) plant domain. This domain is found in plant RCD1, SRO and TAF4 proteins, hence its name of RST. It is required for interaction with multiple plant transcription factors. Radical-Induced Cell Death1 (RCD1) is an important regulator of stress and hormonal and developmental responses in Arabidopsis thaliana, as is its closest homologue, SRO1 - Similar To RCD-One1. TBP-Associated …	GO:0007275|multicellular organismal development;GO:0072593|reactive oxygen species metabolic process;GO:0009651|response to salt stress;	GO:0005739|mitochondrion;GO:0016363|nuclear matrix;	GO:0003950|NAD+ ADP-ribosyltransferase activity;	.	.
Manes.12G035500.v6.1	158	126	78	131.126	234	197	148	175.688	0.746356	-0.422065	0.177513	0.309466	down	no	chrChromosome12:2825282-2829430:-	gi|802717154|ref|XP_012085255.1|	4469	0	PREDICTED: cellulose synthase A catalytic subunit 4 [UDP-forming] isoform X1 [Jatropha curcas]	gi|255571219|ref|XM_002526514.1|	1798	0	Ricinus communis Cellulose synthase A catalytic subunit 6 [UDP-forming], putative, mRNA	Q84JA6	1532	0	Cellulose synthase A catalytic subunit 4 [UDP-forming]	alr3757	89.4	3e-17	COG1215	pfam03552	Cellulose_synt	Cellulose synthase. Cellulose, an aggregate of unbranched polymers of beta-1,4-linked glucose residues, is the major component of wood and thus paper, and is synthesized by plants, most algae, some bacteria and fungi, and even some animals. The genes that synthesize cellulose in higher plants differ greatly from the well-characterized genes found in Acetobacter and Agrobacterium sp. More correctl…	GO:0071555|cell wall organization;GO:0030244|cellulose biosynthetic process;GO:0042742|defense response to bacterium;GO:0050832|defense response to fungus;GO:0009834|plant-type secondary cell wall biogenesis;	GO:0016021|integral component of membrane;GO:0005886|plasma membrane;	GO:0016760|cellulose synthase (UDP-forming) activity;GO:0046872|metal ion binding;	K10999	CESA; cellulose synthase A [EC:2.4.1.12]
Manes.04G021000.v6.1	1571	1910	1943	1955.66	2059	2179	1699	1805.84	1.08296	0.114982	0.49905	0.662328	up	no	chrChromosome04:2295573-2296282:+	gi|802685172|ref|XP_012082353.1|	836	4e-111	PREDICTED: 60S ribosomal protein L12 [Jatropha curcas]	gi|313586508|gb|HM363468.1|	408	0	Hevea brasiliensis 60S ribosomal protein L12A (RPL12A) mRNA, complete cds	O50003	309	1e-105	60S ribosomal protein L12	SPCC31H12.04c	255	6e-85	COG0080	pfam00298	Ribosomal_L11	Ribosomal protein L11, RNA binding domain.	GO:0006412|translation;	GO:0005840|ribosome;	GO:0019843|rRNA binding;GO:0003735|structural constituent of ribosome;	.	.
Manes.01G012000.v6.1	71	65	155	106.469	766	539	681	602.87	0.176604	-2.50141	1.16162e-12	1.87257e-11	down	yes	chrChromosome01:2050280-2051841:-	gi|255585436|ref|XP_002533412.1|	1190	1e-156	transcription factor, putative [Ricinus communis]	gi|568864815|ref|XM_006485723.1|	71	2e-27	PREDICTED: Citrus sinensis zinc finger protein CONSTANS-LIKE 16-like (LOC102625646), mRNA	Q8RWD0	236	2e-70	Zinc finger protein CONSTANS-LIKE 16	.	.	.	.	pfam06203	CCT	CCT motif. This short motif is found in a number of plant proteins. It is rich in basic amino acids and has been called a CCT motif after Co, Col and Toc1. The CCT motif is about 45 amino acids long and contains a putative nuclear localisation signal within the second half of the CCT motif. Toc1 mutants have been identified in this region.	GO:0006355|regulation of transcription, DNA-templated;	GO:0016020|membrane;GO:0005634|nucleus;	GO:0003700|transcription factor activity, sequence-specific DNA binding;GO:0008270|zinc ion binding;	.	.
Manes.03G194000.v6.1	36	58	43	48.921	38	54	53	44.2544	1.10545	0.144632	0.638071	0.78254	up	no	chrChromosome03:27715065-27717600:+	gi|802701240|ref|XP_012083911.1|	868	2e-113	PREDICTED: uncharacterized protein LOC105643411 [Jatropha curcas]	gi|255551714|ref|XM_002516857.1|	270	4e-138	Ricinus communis conserved hypothetical protein, mRNA	.	.	.	.	.	.	.	.	pfam11725	AvrE	Pathogenicity factor. This family is secreted by gram-negative Gammaproteobacteria such as Pseudomonas syringae of tomato and the fire blight plant pathogen Erwinia amylovora, amongst others. It is an essential pathogenicity factor of approximately 198 kDa. Its injection into the host-plant is dependent upon the bacterial type III or Hrp secretion system. The family is long and carries a number o…	.	.	.	.	.
Manes.15G058300.v6.1	493	644	407	552.661	391	466	385	378.272	1.46101	0.54697	0.00121253	0.00459309	up	no	chrChromosome15:4331722-4335764:+	gi|802588720|ref|XP_012071041.1|	1692	0	PREDICTED: DNA-directed RNA polymerases I and III subunit RPAC1 [Jatropha curcas]	gi|255563567|ref|XM_002522740.1|	727	0	Ricinus communis DNA-directed RNA polymerase I/III subunits, putative, mRNA	Q32L22	268	2e-83	DNA-directed RNA polymerases I and III subunit RPAC1	SPBC1289.07c	242	5e-74	COG0202	pfam01193	RNA_pol_L	RNA polymerase Rpb3/Rpb11 dimerization domain. The two eukaryotic subunits Rpb3 and Rpb11 dimerise to from a platform onto which the other subunits of the RNA polymerase assemble (D/L in archaea). The prokaryotic equivalent of the Rpb3/Rpb11 platform is the alpha-alpha dimer. The dimerization domain of the alpha subunit/Rpb3 is interrupted by an insert domain (pfam01000). Some of the alpha subuni…	GO:0006360|transcription from RNA polymerase I promoter;GO:0006383|transcription from RNA polymerase III promoter;	GO:0005736|DNA-directed RNA polymerase I complex;GO:0005666|DNA-directed RNA polymerase III complex;	GO:0003677|DNA binding;GO:0003899|DNA-directed RNA polymerase activity;	K03027	RPC40, POLR1C; DNA-directed RNA polymerases I and III subunit RPAC1
Manes.06G005000.v6.1	145	194	224	203.001	310	309	273	271.283	0.748299	-0.418313	0.0479651	0.108213	down	no	chrChromosome06:892269-893147:-	gi|802731892|ref|XP_012086268.1|	463	5e-54	PREDICTED: uncharacterized protein At3g17950 [Jatropha curcas]	gi|566255583|ref|XM_006387790.1|	56	2e-19	Populus trichocarpa hypothetical protein (POPTR_0520s00210g) mRNA, complete cds	.	.	.	.	.	.	.	.	pfam15255	CAP-ZIP_m	WASH complex subunit CAP-Z interacting, central region. This domain is found on WASH complex subunits FAM21 and CAP-ZIP proteins, as well as on VPEF (vaccinia virus penetration factor). This family of proteins is found in eukaryotes. Proteins in this family are typically between 305 and 1321 amino acids in length. The exact function of this region is not known.	.	.	.	.	.
Manes.09G093700.v6.1	0	0	0	0	0	0	0	0	NA	NA	NA	NA	--	no	chrChromosome09:20614457-20615286:-	gi|6714524|dbj|BAA89476.1|	891	6e-116	polygalacturonase [Salix gilgiana]	.	.	.	.	P24548	308	3e-102	Exopolygalacturonase (Fragment)	AGl3361	58.9	3e-09	COG5434	pfam00295	Glyco_hydro_28	Glycosyl hydrolases family 28. Glycosyl hydrolase family 28 includes polygalacturonase EC:3.2.1.15 as well as rhamnogalacturonase A(RGase A), EC:3.2.1.-. These enzymes is important in cell wall metabolizm.	GO:0005975|carbohydrate metabolic process;GO:0071555|cell wall organization;	GO:0005618|cell wall;GO:0005576|extracellular region;	GO:0047911|galacturan 1,4-alpha-galacturonidase activity;GO:0004650|polygalacturonase activity;	.	.
Manes.06G014100.v6.1	140	160	129	154.437	375	355	409	346.6	0.445578	-1.16625	8.8852e-08	7.71804e-07	down	yes	chrChromosome06:2140682-2146239:-	gi|802640484|ref|XP_012078835.1|	1666	0	PREDICTED: RNA pseudouridine synthase 2, chloroplastic [Jatropha curcas]	gi|255556672|ref|XM_002519324.1|	101	5e-44	Ricinus communis ribosomal pseudouridine synthase, putative, mRNA	Q3ECD0	474	3e-161	RNA pseudouridine synthase 2, chloroplastic	BH2542	193	4e-55	COG0564	pfam00849	PseudoU_synth_2	RNA pseudouridylate synthase. Members of this family are involved in modifying bases in RNA molecules. They carry out the conversion of uracil bases to pseudouridine. This family includes RluD, a pseudouridylate synthase that converts specific uracils to pseudouridine in 23S rRNA. RluA from Escherichia coli converts bases in both rRNA and tRNA.	GO:0001522|pseudouridine synthesis;	GO:0009507|chloroplast;	GO:0009982|pseudouridine synthase activity;GO:0003723|RNA binding;	K15452	PUS2; tRNA pseudouridine synthase 2 [EC:5.4.99.-]
Manes.01G169100.v6.1	0	0	0	0	2	0	0	0.591446	#NAME?	#NAME?	0.561478	0.716558	down	no	chrChromosome01:27290540-27291106:+	gi|255558984|ref|XP_002520515.1|	478	1e-56	Transcriptional regulator SUPERMAN, putative [Ricinus communis]	gi|255558983|ref|XM_002520469.1|	74	2e-29	Ricinus communis Transcriptional regulator SUPERMAN, putative, mRNA	Q9SR34	67.4	7e-13	Transcriptional regulator TAC1	.	.	.	.	pfam12171	zf-C2H2_jaz	Zinc-finger double-stranded RNA-binding. This domain family is found in archaea and eukaryotes, and is approximately 30 amino acids in length. The mammalian members of this group occur multiple times along the protein, joined by flexible linkers, and are referred to as JAZ - dsRNA-binding ZF protein - zinc-fingers. The JAZ proteins are expressed in all tissues tested and localize in the nucleus, …	GO:0051973|positive regulation of telomerase activity;GO:0006355|regulation of transcription, DNA-templated;GO:0006351|transcription, DNA-templated;	GO:0005634|nucleus;	GO:0003677|DNA binding;GO:0046872|metal ion binding;GO:0003700|transcription factor activity, sequence-specific DNA binding;	.	.
Manes.01G198200.v6.1	6	15	9	10.5904	18	17	11	13.967	0.75824	-0.399273	0.569478	0.723816	down	no	chrChromosome01:29231806-29232104:-	gi|590694350|ref|XP_007044584.1|	157	3e-11	Threonyl-tRNA synthetase isoform 3 [Theobroma cacao]	.	.	.	.	O04630	53.9	1e-08	Threonine--tRNA ligase, mitochondrial 1	ECU07g1570	44.3	8e-06	COG0441	pfam02592	DUF165	Uncharacterized ACR, YhhQ family COG1738.	GO:0006435|threonyl-tRNA aminoacylation;	GO:0005618|cell wall;GO:0009507|chloroplast;GO:0005829|cytosol;GO:0016020|membrane;GO:0005739|mitochondrion;GO:0005886|plasma membrane;	GO:0005524|ATP binding;GO:0046872|metal ion binding;GO:0004829|threonine-tRNA ligase activity;	K01868	TARS, thrS; threonyl-tRNA synthetase [EC:6.1.1.3]
Manes.09G156500.v6.1	3421	4412	4111	4296.85	4728	4086	3996	3892.05	1.10401	0.142748	0.327269	0.491705	up	no	chrChromosome09:27158999-27161812:+	gi|313586513|gb|ADR71267.1|	622	7e-79	40S ribosomal protein S24B [Hevea brasiliensis]	gi|313586514|gb|HM363471.1|	337	1e-175	Hevea brasiliensis 40S ribosomal protein S24C (RPS24C) mRNA, complete cds	Q8LC83	223	3e-72	40S ribosomal protein S24-2	YIL069c	149	7e-44	COG2004	pfam01282	Ribosomal_S24e	Ribosomal protein S24e.	GO:0006412|translation;	GO:0005618|cell wall;GO:0022626|cytosolic ribosome;GO:0022627|cytosolic small ribosomal subunit;GO:0016020|membrane;	GO:0000166|nucleotide binding;GO:0003735|structural constituent of ribosome;	K02974	RP-S24e, RPS24; small subunit ribosomal protein S24e
Manes.15G065200.v6.1	0	1	0	0.328546	1	1	0	0.604995	0.543056	-0.880828	1	1	down	no	chrChromosome15:4812308-4813016:-	.	.	.	.	.	.	.	.	.	.	.	.	.	.	.	.	pfam07172	GRP	Glycine rich protein family. This family of proteins includes several glycine rich proteins as well as two nodulins 16 and 24. The family also contains proteins that are induced in response to various stresses.	.	.	.	.	.
Manes.02G200500.v6.1	0	0	0	0	0	2	0	0.618543	#NAME?	#NAME?	0.557308	0.714031	down	no	chrChromosome02:17143895-17144725:+	gi|658056915|ref|XP_008364219.1|	832	1e-105	PREDICTED: beta-xylosidase/alpha-L-arabinofuranosidase 1-like [Malus domestica]	gi|590561327|ref|XM_007008718.1|	93	6e-40	Theobroma cacao Glycosyl hydrolase family protein (TCM_042384) mRNA, complete cds	P83344	202	8e-60	Putative beta-D-xylosidase (Fragment)	XF0845	104	5e-24	COG1472	pfam01915	Glyco_hydro_3_C	Glycosyl hydrolase family 3 C-terminal domain. This domain is involved in catalysis and may be involved in binding beta-glucan. This domain is found associated with pfam00933.	GO:0005975|carbohydrate metabolic process;	.	GO:0016798|hydrolase activity, acting on glycosyl bonds;GO:0004553|hydrolase activity, hydrolyzing O-glycosyl compounds;	.	.
Manes.15G086800.v6.1	30	41	63	48.5029	30	19	35	25.5228	1.90038	0.926288	0.0134997	0.0372093	up	no	chrChromosome15:6337424-6337666:-	gi|802716322|ref|XP_012084961.1|	381	6e-46	PREDICTED: cytochrome c oxidase copper chaperone 1 [Jatropha curcas]	.	.	.	.	Q9LJQ9	99	9e-27	Cytochrome c oxidase copper chaperone 1	.	.	.	.	pfam05051	COX17	Cytochrome C oxidase copper chaperone (COX17). Cox17 is essential for the assembly of functional cytochrome c oxidase (CCO) and for delivery of copper ions to the mitochondrion for insertion into the enzyme in yeast. The structure of Cox17 shows the protein to have an unstructured N-terminal region followed by two helices and several unstructured C-terminal residues. The Cu(I) binding site has be…	GO:0006825|copper ion transport;GO:0009617|response to bacterium;GO:0046688|response to copper ion;	GO:0005758|mitochondrial intermembrane space;	GO:0016531|copper chaperone activity;	K02260	COX17; cytochrome c oxidase assembly protein subunit 17
Manes.07G092200.v6.1	171	221	297	249.104	342	360	349	319.916	0.778655	-0.360944	0.0921835	0.184755	down	no	chrChromosome07:21549087-21554063:-	gi|802547415|ref|XP_012090101.1|	1920	0	PREDICTED: uncharacterized protein LOC105648348 [Jatropha curcas]	gi|255586598|ref|XM_002533887.1|	602	0	Ricinus communis Uridylate kinase, putative, mRNA	Q3AV98	211	2e-61	Uridylate kinase	alr1207	206	6e-60	COG0528	pfam00696	AA_kinase	Amino acid kinase family. This family includes kinases that phosphorylate a variety of amino acid substrates, as well as uridylate kinase and carbamate kinase. This family includes: Aspartokinase EC:2.7.2.4. Acetylglutamate kinase EC:2.7.2.8. Glutamate 5-kinase EC:2.7.2.11. Uridylate kinase EC:2.7.4.-. Carbamate kinase EC:2.7.2.2.	GO:0044210|'de novo' CTP biosynthetic process;	GO:0005737|cytoplasm;	GO:0005524|ATP binding;GO:0033862|UMP kinase activity;	K09903	pyrH; uridylate kinase [EC:2.7.4.22]
Manes.15G192100.v6.1	8	3	1	4.42751	12	16	8	10.9599	0.403975	-1.30766	0.137678	0.253236	down	no	chrChromosome15:25756414-25756633:+	.	.	.	.	.	.	.	.	.	.	.	.	.	.	.	.	pfam03362	Herpes_UL47	Herpesvirus UL47 protein.	.	.	.	.	.
Manes.04G088200.v6.1	1540	1732	1310	1648.91	1905	1822	2075	1765.64	0.933884	-0.0986845	0.52022	0.682439	down	no	chrChromosome04:22548354-22558508:+	gi|802564280|ref|XP_012067285.1|	2357	0	PREDICTED: uncharacterized protein LOC105630164 [Jatropha curcas]	gi|566152504|ref|XM_002300088.2|	235	5e-118	Populus trichocarpa GYF domain-containing family protein (POPTR_0001s33410g) mRNA, complete cds	.	.	.	.	.	.	.	.	pfam02213	GYF	GYF domain. The GYF domain is named because of the presence of Gly-Tyr-Phe residues. The GYF domain is a proline-binding domain in CD2-binding protein.	.	.	.	.	.
Manes.06G128600.v6.1	31	18	40	32.7411	29	22	27	23.692	1.38195	0.466703	0.272943	0.428982	up	no	chrChromosome06:23556317-23560732:+	gi|802770110|ref|XP_012090543.1|	2458	0	PREDICTED: uncharacterized protein LOC105648687 [Jatropha curcas]	.	.	.	.	.	.	.	.	.	.	.	.	pfam05805	L6_membrane	L6 membrane protein. This family consists of several eukaryotic L6 membrane proteins. L6, IL-TMP, and TM4SF5 are cell surface proteins predicted to have four transmembrane domains. Previous sequence analysis led to their assignment as members of the tetraspanin superfamily it has now been found that that they are not significantly related to genuine tetraspanins, but instead constitute their own …	.	.	.	.	.
Manes.10G070500.v6.1	729	963	726	867.11	1122	1105	1008	983.864	0.881331	-0.182244	0.249717	0.401687	down	no	chrChromosome10:10900768-10907899:-	gi|802622884|ref|XP_012076264.1|	2917	0	PREDICTED: lysosomal beta glucosidase-like [Jatropha curcas]	gi|255546788|ref|XM_002514407.1|	1224	0	Ricinus communis Periplasmic beta-glucosidase precursor, putative, mRNA	A7LXU3	272	3e-77	Beta-glucosidase BoGH3B	CC0797	437	6e-138	COG1472	pfam00933	Glyco_hydro_3	Glycosyl hydrolase family 3 N terminal domain.	GO:0085030|mutualism;GO:2000899|xyloglucan catabolic process;	GO:0042597|periplasmic space;	GO:0008422|beta-glucosidase activity;	.	.
Manes.04G001100.v6.1	220	280	324	297.365	331	354	311	303.109	0.98105	-0.0276011	0.909048	0.993313	down	no	chrChromosome04:286306-287864:-	gi|802710302|ref|XP_012084578.1|	1034	3e-134	PREDICTED: protein phosphatase 1 regulatory subunit SDS22 isoform X2 [Jatropha curcas]	gi|118484119|gb|EF145819.1|	227	3e-114	Populus trichocarpa clone WS0113_J17	.	.	.	.	ECU09g1430	50.4	1e-06	COG4886	pfam13855	LRR_8	Leucine rich repeat.	.	.	.	.	.
Manes.10G082900.v6.1	79	75	75	82.9489	122	109	146	114.736	0.722957	-0.468019	0.0951574	0.189489	down	no	chrChromosome10:16384019-16387363:+	gi|699262782|gb|AIU41633.1|	966	5e-119	ABC transporter family protein [Hevea brasiliensis]	gi|566201524|ref|XM_002319951.2|	196	7e-97	Populus trichocarpa STARIK 1 family protein (POPTR_0013s15640g) mRNA, complete cds	Q9LVM1	194	1e-52	ABC transporter B family member 25, mitochondrial	SPAC15A10.01	90.1	3e-18	COG5265	pfam00385	Chromo	Chromo (CHRromatin Organisation MOdifier) domain.	GO:0006879|cellular iron ion homeostasis;GO:0009658|chloroplast organization;GO:0051276|chromosome organization;GO:0006811|ion transport;GO:0006777|Mo-molybdopterin cofactor biosynthetic process;GO:0009555|pollen development;GO:0050790|regulation of catalytic activity;GO:0010380|regulation of chlorophyll biosynthetic process;GO:0046686|response to cadmium ion;GO:0010288|response to lead ion;GO:00…	GO:0009507|chloroplast;GO:0009941|chloroplast envelope;GO:0016021|integral component of membrane;GO:0005743|mitochondrial inner membrane;GO:0005739|mitochondrion;	GO:0005524|ATP binding;GO:0042626|ATPase activity, coupled to transmembrane movement of substances;GO:0005215|transporter activity;	K05663	ABC.ATM; mitochondrial ABC transporter ATM
Manes.01G217800.v6.1	809	1184	1069	1098.49	1542	1427	1189	1263.37	0.869487	-0.201763	0.232069	0.379254	down	no	chrChromosome01:30611379-30614049:-	gi|802688729|ref|XP_012082739.1|	521	6e-62	PREDICTED: uncharacterized protein OsI_027940 [Jatropha curcas]	gi|590718808|ref|XM_007050831.1|	230	5e-116	Theobroma cacao HSP20-like chaperones superfamily protein isoform 1 (TCM_004634) mRNA, complete cds	P0C8Z0	167	2e-48	Uncharacterized protein OsI_027940	.	.	.	.	pfam04969	CS	CS domain. The CS and CHORD (pfam04968) are fused into a single polypeptide chain in metazoans but are found in separate proteins in plants; this is thought to be indicative of an interaction between CS and CHORD. It has been suggested that the CS domain is a binding module for HSP90, implying that CS domain-containing proteins are involved in recruiting heat shock proteins to multiprotein assemb…	.	GO:0005829|cytosol;GO:0005886|plasma membrane;GO:0009506|plasmodesma;	.	.	.
Manes.16G090500.v6.1	1173	1473	1477	1485.41	1288	1237	1102	1102.72	1.34705	0.4298	0.00257298	0.00889455	up	no	chrChromosome16:24740258-24744053:-	gi|802628621|ref|XP_012077127.1|	1129	6e-152	PREDICTED: eukaryotic translation initiation factor 3 subunit K [Jatropha curcas]	gi|255550314|ref|XM_002516162.1|	426	0	Ricinus communis Eukaryotic translation initiation factor 3 subunit, putative, mRNA	Q94HF1	371	1e-126	Eukaryotic translation initiation factor 3 subunit K	.	.	.	.	pfam03399	SAC3_GANP	SAC3/GANP/Nin1/mts3/eIF-3 p25 family. This large family includes diverse proteins involved in large complexes. The alignment contains one highly conserved negatively charged residue and one highly conserved positively charged residue that are probably important for the function of these proteins. The family includes the yeast nuclear export factor Sac3, and mammalian GANP/MCM3-associated proteins…	GO:0001731|formation of translation preinitiation complex;GO:0006446|regulation of translational initiation;GO:0006364|rRNA processing;	GO:0005829|cytosol;GO:0016282|eukaryotic 43S preinitiation complex;GO:0033290|eukaryotic 48S preinitiation complex;GO:0005852|eukaryotic translation initiation factor 3 complex;	GO:0043022|ribosome binding;GO:0003743|translation initiation factor activity;	K15028	EIF3K; translation initiation factor 3 subunit K
Manes.08G056000.v6.1	581	777	840	791.805	792	763	688	681.991	1.16102	0.215392	0.15721	0.281616	up	no	chrChromosome08:5758909-5764023:+	gi|802725135|ref|XP_012085968.1|	3600	0	PREDICTED: triacylglycerol lipase SDP1 [Jatropha curcas]	gi|255578432|ref|XM_002530035.1|	1316	0	Ricinus communis conserved hypothetical protein, mRNA	Q9LZA6	1198	0	Triacylglycerol lipase SDP1	YKR089c	241	3e-65	COG1752	pfam11815	DUF3336	Domain of unknown function (DUF3336). This family of proteins are functionally uncharacterized. This family is found in bacteria and eukaryotes. This presumed domain is typically between 143 to 227 amino acids in length.	GO:0006071|glycerol metabolic process;GO:0019433|triglyceride catabolic process;	GO:0016021|integral component of membrane;GO:0012511|monolayer-surrounded lipid storage body;	GO:0004806|triglyceride lipase activity;	K14674	TGL4; TAG lipase / steryl ester hydrolase / phospholipase A2 / LPA acyltransferase [EC:3.1.1.3 3.1.1.13 3.1.1.4 2.3.1.51]
Manes.S067300.v6.1	39	41	29	39.2584	79	40	58	53.5885	0.73259	-0.448922	0.27853	0.435398	down	no	chrScaffold01137:37953-38849:-	gi|802562880|ref|XP_012066602.1|	520	3e-62	PREDICTED: pentatricopeptide repeat-containing protein At1g62930, chloroplastic-like, partial [Jatropha curcas]	.	.	.	.	Q9LQ14	86.7	9e-18	Pentatricopeptide repeat-containing protein At1g62930, chloroplastic	.	.	.	.	pfam13041	PPR_2	PPR repeat family. This repeat has no known function. It is about 35 amino acids long and is found in up to 18 copies in some proteins. The family appears to be greatly expanded in plants and fungi. The repeat has been called PPR.	GO:0006397|mRNA processing;	GO:0009507|chloroplast;GO:0005739|mitochondrion;	.	.	.
Manes.16G056500.v6.1	5	1	3	3.36661	12	8	9	8.79354	0.38285	-1.38515	0.0920869	0.184633	down	no	chrChromosome16:14689130-14690124:-	gi|802578080|ref|XP_012069342.1|	345	1e-37	PREDICTED: uncharacterized protein LOC105631777 [Jatropha curcas]	.	.	.	.	.	.	.	.	.	.	.	.	pfam07101	DUF1363	Protein of unknown function (DUF1363). This family consists of several Trypanosoma brucei putative variant specific antigen proteins of around 80 residues in length.	.	.	.	.	.
Manes.07G086300.v6.1	482	434	620	558.987	977	812	756	772.788	0.723339	-0.467257	0.00729146	0.0220073	down	no	chrChromosome07:20231500-20236937:-	gi|802555494|ref|XP_012065465.1|	2496	0	PREDICTED: cationic amino acid transporter 7, chloroplastic-like isoform X1 [Jatropha curcas]	gi|255549463|ref|XM_002515739.1|	797	0	Ricinus communis cationic amino acid transporter, putative, mRNA	Q9SQZ0	810	0	Cationic amino acid transporter 7, chloroplastic	RSc1588	195	2e-53	COG0531	pfam13520	AA_permease_2	Amino acid permease.	GO:0003333|amino acid transmembrane transport;GO:1902475|L-alpha-amino acid transmembrane transport;GO:0015807|L-amino acid transport;	GO:0031969|chloroplast membrane;GO:0005887|integral component of plasma membrane;	GO:0015297|antiporter activity;GO:0015179|L-amino acid transmembrane transporter activity;	.	.
Manes.12G136200.v6.1	177	212	205	214.094	456	468	489	430.13	0.497742	-1.00653	5.47105e-07	4.17618e-06	down	yes	chrChromosome12:29068486-29073454:+	gi|802537155|ref|XP_012092636.1|	1008	6e-133	PREDICTED: protein SCO1 homolog 2, mitochondrial [Jatropha curcas]	gi|566179767|ref|XM_002309946.2|	269	1e-137	Populus trichocarpa hypothetical protein (POPTR_0007s05630g) mRNA, complete cds	Q8LAL0	298	3e-97	Protein SCO1 homolog 2, mitochondrial	SPBC119.06	132	2e-34	COG1999	pfam02630	SCO1-SenC	SCO1/SenC. This family is involved in biogenesis of respiratory and photosynthetic systems. SCO1 is required for a post-translational step in the accumulation of subunits COXI and COXII of cytochrome c oxidase. SenC is required for optimal cytochrome c oxidase activity and maximal induction of genes encoding the light-harvesting and reaction centre complexes of R. capsulatus.	GO:0055070|copper ion homeostasis;	GO:0016021|integral component of membrane;GO:0005743|mitochondrial inner membrane;	.	K07152	SCO1_2; protein SCO1/2
Manes.06G086100.v6.1	406	463	443	473.268	466	506	460	435.911	1.0857	0.118624	0.473366	0.63595	up	no	chrChromosome06:19974326-19976862:+	gi|802653371|ref|XP_012080359.1|	452	4e-54	PREDICTED: protein Asterix [Jatropha curcas]	.	.	.	.	Q9SD88	134	3e-38	Protein Asterix	.	.	.	.	pfam03669	UPF0139	Uncharacterized protein family (UPF0139).	.	GO:0016021|integral component of membrane;	.	.	.
Manes.09G107700.v6.1	18	29	88	49.2934	88	129	101	97.013	0.508111	-0.976783	0.0235724	0.0597843	down	no	chrChromosome09:22940122-22941942:+	gi|802750635|ref|XP_012087839.1|	822	3e-101	PREDICTED: uncharacterized protein LOC105646581 [Jatropha curcas]	gi|566209924|ref|XM_002323548.2|	143	2e-67	Populus trichocarpa hypothetical protein (POPTR_0016s12480g) mRNA, complete cds	.	.	.	.	.	.	.	.	pfam14383	VARLMGL	DUF761-associated sequence motif. This family is found frequently at the N-terminus of family DUF3741, pfam12552.	.	.	.	.	.
Manes.05G005600.v6.1	203	492	253	333.983	3	2	1	1.81357	184.158	7.5248	6.6261e-95	1.76888e-92	up	yes	chrChromosome05:419919-420610:-	gi|643716758|gb|KDP28384.1|	254	8e-25	hypothetical protein JCGZ_14155 [Jatropha curcas]	.	.	.	.	.	.	.	.	.	.	.	.	pfam00050	Kazal_1	Kazal-type serine protease inhibitor domain. Usually indicative of serine protease inhibitors. However, kazal-like domains are also seen in the extracellular part of agrins, which are not known to be protease inhibitors. Kazal domains often occur in tandem arrays. Small alpha+beta fold containing three disulphides. Alignment also includes a single domain from transporters in the OATP/PGT family.	.	.	.	.	.
Manes.14G127700.v6.1	365	433	331	405.862	991	622	729	709.854	0.571755	-0.806532	0.0010589	0.00407032	down	no	chrChromosome14:11392159-11401333:+	gi|255576932|ref|XP_002529351.1|	4196	0	eukaryotic translation initiation factor 2c, putative [Ricinus communis]	gi|255576931|ref|XM_002529305.1|	1622	0	Ricinus communis eukaryotic translation initiation factor 2c, putative, mRNA	Q69VD5	1407	0	Protein argonaute PNH1	.	.	.	.	pfam02171	Piwi	Piwi domain. This domain is found in the protein Piwi and its relatives. The function of this domain is the dsRNA guided hydrolysis of ssRNA. Determination of the crystal structure of Argonaute reveals that PIWI is an RNase H domain, and identifies Argonaute as Slicer, the enzyme that cleaves mRNA in the RNAi RISC complex. In addition, Mg+2 dependence and production of 3'-OH and 5' phosphate prod…	GO:0031047|gene silencing by RNA;GO:0048366|leaf development;GO:0019827|stem cell population maintenance;GO:0006413|translational initiation;	GO:0005737|cytoplasm;	GO:0003743|translation initiation factor activity;	.	.
Manes.09G161500.v6.1	160	175	118	162.929	202	255	140	181.7	0.896692	-0.157316	0.635528	0.780429	down	no	chrChromosome09:27556954-27558308:-	gi|566199114|ref|XP_002319038.2|	528	5e-64	hypothetical protein POPTR_0013s02990g [Populus trichocarpa]	gi|568835786|ref|XM_006471877.1|	205	3e-102	PREDICTED: Citrus sinensis histone H2AX-like (LOC102620423), mRNA	P35063	200	9e-63	Histone H2AX	YBL003c	143	2e-41	COG5262	pfam00125	Histone	Core histone H2A/H2B/H3/H4.	.	GO:0000786|nucleosome;GO:0005634|nucleus;	GO:0003677|DNA binding;	.	.
Manes.04G100900.v6.1	0	7	7	4.91381	6	8	5	5.78778	0.848996	-0.23617	0.951588	1	down	no	chrChromosome04:23655151-23658539:+	gi|224053040|ref|XP_002297677.1|	711	6e-89	hypothetical protein POPTR_0001s03340g [Populus trichocarpa]	gi|566146978|ref|XM_002297641.2|	292	2e-150	Populus trichocarpa hypothetical protein (POPTR_0001s03340g) mRNA, complete cds	.	.	.	.	.	.	.	.	pfam09730	BicD	Microtubule-associated protein Bicaudal-D. BicD proteins consist of three coiled-coiled domains and are involved in dynein-mediated minus end-directed transport from the Golgi apparatus to the endoplasmic reticulum (ER). For full functioning they bind with GSK-3beta pfam05350 to maintain the anchoring of microtubules to the centromere. It appears that amino-acid residues 437-617 of BicD and the k…	.	.	.	.	.
Manes.04G085600.v6.1	9366	10342	8862	10299.5	8986	8549	8706	7981.51	1.29042	0.367842	0.0218408	0.0561561	up	no	chrChromosome04:22334613-22336985:-	gi|645169049|gb|AIB06024.1|	1749	0	CP2 [Hevea brasiliensis]	gi|162708011|gb|EU250001.1|	903	0	Manihot esculenta cysteine proteinase-like mRNA, complete sequence	P43296	553	0	Cysteine proteinase RD19a	AF1946_2	94	1e-20	COG4870	pfam00112	Peptidase_C1	Papain family cysteine protease.	GO:0042742|defense response to bacterium;GO:0051603|proteolysis involved in cellular protein catabolic process;GO:0006970|response to osmotic stress;GO:0009651|response to salt stress;	GO:0005615|extracellular space;GO:0005764|lysosome;GO:0005634|nucleus;GO:0005773|vacuole;	GO:0004197|cysteine-type endopeptidase activity;	K01373	CTSF; cathepsin F [EC:3.4.22.41]
Manes.13G141700.v6.1	4	5	2	3.92381	11	9	12	9.73065	0.403242	-1.31028	0.105563	0.206035	down	no	chrChromosome13:27004414-27005234:+	gi|802753091|ref|XP_012088410.1|	754	2e-97	PREDICTED: uncharacterized protein LOC105647039 [Jatropha curcas]	.	.	.	.	.	.	.	.	.	.	.	.	pfam05078	DUF679	Protein of unknown function (DUF679). This family contains several uncharacterized plant proteins.	.	.	.	.	.
Manes.06G093400.v6.1	1157	1185	1180	1273.74	1135	1050	1145	1012.87	1.25755	0.330621	0.0227728	0.0580856	up	no	chrChromosome06:20588405-20592081:+	gi|802653020|ref|XP_012080260.1|	1671	0	PREDICTED: activating signal cointegrator 1 [Jatropha curcas]	gi|255541012|ref|XM_002511525.1|	448	0	Ricinus communis Activating signal cointegrator, putative, mRNA	Q15650	108	1e-23	Activating signal cointegrator 1	.	.	.	.	pfam06221	zf-C2HC5	Putative zinc finger motif, C2HC5-type. This zinc finger appears to be common in activating signal cointegrator 1/thyroid receptor interacting protein 4.	GO:0030520|intracellular estrogen receptor signaling pathway;GO:0045893|positive regulation of transcription, DNA-templated;GO:1901998|toxin transport;GO:0006366|transcription from RNA polymerase II promoter;	GO:0005737|cytoplasm;GO:0005829|cytosol;GO:0005815|microtubule organizing center;GO:0005654|nucleoplasm;GO:0005634|nucleus;	GO:0030331|estrogen receptor binding;GO:0035035|histone acetyltransferase binding;GO:0016922|ligand-dependent nuclear receptor binding;GO:0002020|protease binding;GO:0003713|transcription coactivator activity;GO:0044389|ubiquitin-like protein ligase binding;GO:0008270|zinc ion binding;	.	.
Manes.04G032900.v6.1	1586	1591	1360	1638.9	1401	1320	1286	1218.45	1.34507	0.427681	0.0026526	0.00913816	up	no	chrChromosome04:3748613-3755751:-	gi|802553481|ref|XP_012065004.1|	1759	0	PREDICTED: UDP-glucuronic acid decarboxylase 6 isoform X1 [Jatropha curcas]	gi|255581114|ref|XM_002531326.1|	750	0	Ricinus communis dtdp-glucose 4-6-dehydratase, putative, mRNA	Q9SN95	645	0	UDP-glucuronic acid decarboxylase 5	alr0657	450	1e-152	COG0451	pfam01370	Epimerase	NAD dependent epimerase/dehydratase family. This family of proteins utilize NAD as a cofactor. The proteins in this family use nucleotide-sugar substrates for a variety of chemical reactions.	GO:0042732|D-xylose metabolic process;GO:0033320|UDP-D-xylose biosynthetic process;	GO:0005829|cytosol;	GO:0050662|coenzyme binding;GO:0048040|UDP-glucuronate decarboxylase activity;	K08678	UXS1, uxs; UDP-glucuronate decarboxylase [EC:4.1.1.35]
Manes.02G226700.v6.1	117	161	155	155.653	248	208	277	222.944	0.698173	-0.518344	0.0236666	0.0599988	down	no	chrChromosome02:32280395-32282993:-	gi|802540573|ref|XP_012077245.1|	738	1e-94	PREDICTED: U11/U12 small nuclear ribonucleoprotein 25 kDa protein [Jatropha curcas]	.	.	.	.	Q84WS8	195	1e-59	U11/U12 small nuclear ribonucleoprotein 25 kDa protein	.	.	.	.	pfam05031	NEAT	Iron Transport-associated domain. This domain is involved in the transport of iron, possibly as a siderophore.	GO:0006397|mRNA processing;GO:0008380|RNA splicing;	GO:0005681|spliceosomal complex;	.	K13153	SNRNP25; U11/U12 small nuclear ribonucleoprotein 25 kDa protein
Manes.06G012800.v6.1	6733	7696	5898	7313.44	4322	4473	4681	4102.55	1.78266	0.834028	1.31964e-08	1.29814e-07	up	no	chrChromosome06:1938826-1954163:+	gi|802710799|ref|XP_012084590.1|	4111	0	PREDICTED: calmodulin-binding transcription activator 2 [Jatropha curcas]	gi|255556642|ref|XM_002519309.1|	1067	0	Ricinus communis calmodulin-binding transcription activator (camta), plants, putative, mRNA	Q6NPP4	1042	0	Calmodulin-binding transcription activator 2	.	.	.	.	pfam03859	CG-1	CG-1 domain. CG-1 domains are highly conserved domains of about 130 amino-acid residues containing a predicted bipartite NLS and named after a partial cDNA clone isolated from parsley encoding a sequence-specific DNA-binding protein. CG-1 domains are associated with CAMTA proteins (for CAlModulin -binding Transcription Activator) that are transcription factors containing a calmodulin -binding dom…	GO:0071275|cellular response to aluminum ion;GO:0045893|positive regulation of transcription, DNA-templated;GO:0006355|regulation of transcription, DNA-templated;GO:0009409|response to cold;GO:0006351|transcription, DNA-templated;	GO:0005634|nucleus;	GO:0003677|DNA binding;GO:0003700|transcription factor activity, sequence-specific DNA binding;	.	.
Manes.14G150700.v6.1	0	0	0	0	0	0	0	0	NA	NA	NA	NA	--	no	chrChromosome14:15338657-15338854:+	gi|20513102|gb|AAM21967.1|	328	9e-37	acetolactate synthase, partial [Amaranthus powellii]	.	.	.	.	P09114	128	7e-35	Acetolactate synthase 2, chloroplastic	PA4696	63.9	2e-12	COG0028	pfam02775	TPP_enzyme_C	Thiamine pyrophosphate enzyme, C-terminal TPP binding domain.	GO:0009097|isoleucine biosynthetic process;GO:0009635|response to herbicide;GO:0009099|valine biosynthetic process;	GO:0009507|chloroplast;	GO:0003984|acetolactate synthase activity;GO:0050660|flavin adenine dinucleotide binding;GO:0000287|magnesium ion binding;GO:0030976|thiamine pyrophosphate binding;	.	.
Manes.09G114600.v6.1	1075	1399	1031	1256.96	2153	2007	2207	1936.83	0.648977	-0.623761	4.6434e-05	0.000246684	down	no	chrChromosome09:23713157-23731937:-	gi|802761249|ref|XP_012089724.1|	6150	0	PREDICTED: regulatory-associated protein of TOR 1 isoform X1 [Jatropha curcas]	gi|566175590|ref|XM_002309138.2|	2116	0	Populus trichocarpa transducin family protein (POPTR_0006s10720g) mRNA, complete cds	Q93YQ1	1683	0	Regulatory-associated protein of TOR 1	.	.	.	.	pfam14538	Raptor_N	Raptor N-terminal CASPase like domain. This domain is found at the N-terminus of the Raptor protein. It has been identified to have a CASPase like structure. It conserves the characteristic cys/his dyad of the caspases suggesting it may have a peptidase activity.	GO:0016049|cell growth;GO:0009793|embryo development ending in seed dormancy;GO:0040008|regulation of growth;GO:0031929|TOR signaling;	GO:0080008|Cul4-RING E3 ubiquitin ligase complex;GO:0031931|TORC1 complex;	.	K07204	RAPTOR; regulatory associated protein of mTOR
Manes.01G267400.v6.1	688	830	621	768.477	1001	989	1049	924.828	0.830941	-0.267182	0.0928377	0.185753	down	no	chrChromosome01:34166478-34170796:+	gi|802700099|ref|XP_012083603.1|	2718	0	PREDICTED: uncharacterized protein LOC105643144 [Jatropha curcas]	gi|255541241|ref|XM_002511639.1|	981	0	Ricinus communis oxidoreductase, putative, mRNA	.	.	.	.	MA1655	428	1e-136	COG0778	pfam00881	Nitroreductase	Nitroreductase family. The nitroreductase family comprises a group of FMN- or FAD-dependent and NAD(P)H-dependent enzymes able to metabolize nitrosubstituted compounds.	.	.	.	.	.
Manes.01G256800.v6.1	118	139	114	133.498	191	182	228	182.961	0.729652	-0.45472	0.0623824	0.134097	down	no	chrChromosome01:33150188-33150732:+	gi|255541598|ref|XP_002511863.1|	565	7e-64	CRP, putative [Ricinus communis]	gi|147807630|emb|AM488181.2|	94	9e-41	Vitis vinifera contig VV78X069136.9, whole genome shotgun sequence	H3K2Y6	104	2e-24	Mediator of RNA polymerase II transcription subunit 12	.	.	.	.	pfam06370	DUF1069	Protein of unknown function (DUF1069). This family consists of several Maize streak virus 21.7 kDa proteins. The function of this family is unknown.	GO:0007275|multicellular organismal development;GO:0040008|regulation of growth;GO:0006351|transcription, DNA-templated;	GO:0016592|mediator complex;	GO:0001104|RNA polymerase II transcription cofactor activity;	.	.
Manes.04G081300.v6.1	7	8	16	11.2881	30	31	24	25.8476	0.436717	-1.19523	0.0208683	0.0540596	down	no	chrChromosome04:21851215-21851517:+	gi|802707908|ref|XP_012084406.1|	366	2e-43	PREDICTED: auxin-induced protein X15-like [Jatropha curcas]	gi|571478795|ref|XM_003534306.2|	92	7e-40	PREDICTED: Glycine max auxin-induced protein 10A5-like (LOC100789280), mRNA	P33081	125	6e-37	Auxin-induced protein 15A	.	.	.	.	pfam02519	Auxin_inducible	Auxin responsive protein. This family consists of the protein products of the ARG7 auxin responsive genes family none of which have any identified functional role.	GO:0009734|auxin-activated signaling pathway;	.	.	.	.
Manes.09G157700.v6.1	32	35	35	36.8428	21	19	17	17.3199	2.1272	1.08896	0.0081491	0.0241532	up	yes	chrChromosome09:27276421-27277160:-	gi|566199167|ref|XP_002319602.2|	285	5e-30	hypothetical protein POPTR_0013s03300g [Populus trichocarpa]	gi|255542405|ref|XM_002512220.1|	112	1e-50	Ricinus communis conserved hypothetical protein, mRNA	P82732	67.4	2e-13	Putative defensin-like protein 184	.	.	.	.	pfam07333	SLR1-BP	S locus-related glycoprotein 1 binding pollen coat protein (SLR1-BP). This family consists of a number of cysteine rich SLR1 binding pollen coat like proteins. Adhesion of pollen grains to the stigmatic surface is a critical step during sexual reproduction in plants. In Brassica, S locus-related glycoprotein 1 (SLR1), a stigma-specific protein belonging to the S gene family of proteins, has been …	GO:0050832|defense response to fungus;GO:0031640|killing of cells of other organism;	GO:0005576|extracellular region;	.	.	.
Manes.11G065100.v6.1	1297	1775	1417	1609.79	1875	1802	1734	1645.61	0.978232	-0.0317513	0.860919	0.957915	down	no	chrChromosome11:6660536-6669150:+	gi|802565637|ref|XP_012067516.1|	2672	0	PREDICTED: factor of DNA methylation 1-like [Jatropha curcas]	gi|255572748|ref|XM_002527261.1|	985	0	Ricinus communis conserved hypothetical protein, mRNA	Q9S9P3	695	0	Factor of DNA methylation 1	.	.	.	.	pfam03469	XH	XH domain. The XH (rice gene X Homology) domain is found in a family of plant proteins including gene X. The molecular function of these proteins is unknown. However these proteins usually contain an XS domain that is also found in the PTGS protein SGS3. This domain contains a conserved glutamate residue that may be functionally important.	GO:0090502|RNA phosphodiester bond hydrolysis, endonucleolytic;GO:0080188|RNA-directed DNA methylation;	GO:0005655|nucleolar ribonuclease P complex;GO:0009506|plasmodesma;	GO:0003677|DNA binding;GO:0003725|double-stranded RNA binding;GO:0043621|protein self-association;GO:0004526|ribonuclease P activity;GO:0003723|RNA binding;	.	.
Manes.08G013400.v6.1	1655	1725	1134	1624.99	1326	1389	1508	1285.95	1.26365	0.337597	0.0180265	0.0477281	up	no	chrChromosome08:955454-962164:-	gi|255556834|ref|XP_002519450.1|	3806	0	phosphatidylinositol-4-phosphate 5-kinase, putative [Ricinus communis]	gi|255556833|ref|XM_002519404.1|	1671	0	Ricinus communis phosphatidylinositol-4-phosphate 5-kinase, putative, mRNA	Q8L850	288	9e-82	Phosphatidylinositol 4-phosphate 5-kinase 9	SPAC19G12.14	231	2e-63	COG5253	pfam01504	PIP5K	Phosphatidylinositol-4-phosphate 5-Kinase. This family contains a region from the common kinase core found in the type I phosphatidylinositol-4-phosphate 5-kinase (PIP5K) family as described in. The family consists of various type I, II and III PIP5K enzymes. PIP5K catalyses the formation of phosphoinositol-4,5-bisphosphate via the phosphorylation of phosphatidylinositol-4-phosphate a precursor i…	GO:0005975|carbohydrate metabolic process;GO:0006520|cellular amino acid metabolic process;	GO:0005829|cytosol;GO:0016020|membrane;GO:0005634|nucleus;	GO:0016308|1-phosphatidylinositol-4-phosphate 5-kinase activity;GO:0005524|ATP binding;	K00889	PIP5K; 1-phosphatidylinositol-4-phosphate 5-kinase [EC:2.7.1.68]
Manes.18G012300.v6.1	1032	1281	813	1120.29	729	782	723	680.011	1.64746	0.720245	6.30831e-07	4.77044e-06	up	no	chrChromosome18:1001827-1010176:-	gi|802615210|ref|XP_012075065.1|	2588	0	PREDICTED: DEAD-box ATP-dependent RNA helicase 28 [Jatropha curcas]	gi|255538977|ref|XM_002510508.1|	1248	0	Ricinus communis dead box ATP-dependent RNA helicase, putative, mRNA	Q9ZRZ8	810	0	DEAD-box ATP-dependent RNA helicase 28	SPAC30D11.03	412	3e-129	COG0513	pfam00270	DEAD	DEAD/DEAH box helicase. Members of this family include the DEAD and DEAH box helicases. Helicases are involved in unwinding nucleic acids. The DEAD box helicases are involved in various aspects of RNA metabolizm, including nuclear transcription, pre mRNA splicing, ribosome biogenesis, nucleocytoplasmic transport, translation, RNA decay and organellar gene expression.	.	.	GO:0005524|ATP binding;GO:0004386|helicase activity;GO:0003723|RNA binding;	K13181	DDX27, DRS1; ATP-dependent RNA helicase DDX27 [EC:3.6.4.13]
Manes.16G042300.v6.1	1011	1718	1622	1557.91	5	18	24	14.434	107.934	6.754	1.83548e-20	5.66128e-19	up	yes	chrChromosome16:5683804-5687905:-	gi|743933195|ref|XP_011010907.1|	2344	0	PREDICTED: G-type lectin S-receptor-like serine/threonine-protein kinase SD2-5 isoform X1 [Populus euphratica]	gi|566165176|ref|XM_002305686.2|	396	0	Populus trichocarpa hypothetical protein (POPTR_0004s06050g) mRNA, complete cds	Q8RWZ5	435	5e-133	G-type lectin S-receptor-like serine/threonine-protein kinase SD2-5	.	.	.	.	pfam00069	Pkinase	Protein kinase domain.	GO:0009755|hormone-mediated signaling pathway;GO:0046777|protein autophosphorylation;GO:0007178|transmembrane receptor protein serine/threonine kinase signaling pathway;	GO:0016021|integral component of membrane;GO:0005886|plasma membrane;GO:0009506|plasmodesma;	GO:0005524|ATP binding;GO:0005516|calmodulin binding;GO:0030246|carbohydrate binding;GO:0001653|peptide receptor activity;GO:0004672|protein kinase activity;GO:0004674|protein serine/threonine kinase activity;GO:0004675|transmembrane receptor protein serine/threonine kinase activity;GO:0031625|ubiquitin protein ligase binding;	.	.
Manes.14G088600.v6.1	0	0	1	0.373427	1	2	0	0.914266	0.408444	-1.29179	0.834472	0.939369	down	no	chrChromosome14:7128999-7129905:+	gi|802653701|ref|XP_012080422.1|	779	9e-102	PREDICTED: uncharacterized protein LOC105640661 [Jatropha curcas]	gi|255547128|ref|XM_002514576.1|	245	2e-124	Ricinus communis conserved hypothetical protein, mRNA	.	.	.	.	.	.	.	.	pfam00582	Usp	Universal stress protein family. The universal stress protein UspA is a small cytoplasmic bacterial protein whose expression is enhanced when the cell is exposed to stress agents. UspA enhances the rate of cell survival during prolonged exposure to such conditions, and may provide a general "stress endurance" activity. The crystal structure of Haemophilus influenzae UspA reveals an alpha/beta fol…	.	.	.	.	.
Manes.15G097700.v6.1	403	471	375	449.353	562	438	394	422.952	1.06242	0.0873557	0.687268	0.824876	up	no	chrChromosome15:7228747-7233632:+	gi|255582681|ref|XP_002532119.1|	1222	7e-163	conserved hypothetical protein [Ricinus communis]	gi|255582680|ref|XM_002532073.1|	472	0	Ricinus communis conserved hypothetical protein, mRNA	P73555	161	5e-44	Uncharacterized membrane protein sll0875	alr1612	180	2e-51	COG1836	pfam01940	DUF92	Integral membrane protein DUF92. Members of this family have several predicted transmembrane helices. The function of these prokaryotic proteins is unknown.	.	GO:0016021|integral component of membrane;GO:0005886|plasma membrane;	.	.	.
Manes.04G156000.v6.1	309	281	388	355.73	815	805	798	735.646	0.483561	-1.04823	8.33911e-09	8.45294e-08	down	yes	chrChromosome04:27853047-27861646:+	gi|802577860|ref|XP_012069216.1|	2959	0	PREDICTED: uncharacterized protein LOC105631645 [Jatropha curcas]	gi|255569142|ref|XM_002525494.1|	506	0	Ricinus communis conserved hypothetical protein, mRNA	Q8GZ53	66.2	7e-10	Cytosolic sulfotransferase 14	.	.	.	.	pfam00685	Sulfotransfer_1	Sulfotransferase domain.	.	GO:0005737|cytoplasm;	GO:0008146|sulfotransferase activity;	.	.
Manes.15G176900.v6.1	37	56	70	58.73	91	141	110	104.382	0.562644	-0.829705	0.0154887	0.0418789	down	no	chrChromosome15:16679608-16682803:+	gi|802544660|ref|XP_012083064.1|	1406	0	PREDICTED: aldose 1-epimerase-like [Jatropha curcas]	gi|255552887|ref|XM_002517441.1|	377	0	Ricinus communis aldose-1-epimerase, putative, mRNA	Q5EA79	280	6e-89	Aldose 1-epimerase	TM0282	268	1e-84	COG2017	pfam01263	Aldose_epim	Aldose 1-epimerase.	GO:0006012|galactose metabolic process;GO:0006006|glucose metabolic process;	GO:0005737|cytoplasm;GO:0070062|extracellular exosome;	GO:0004034|aldose 1-epimerase activity;GO:0030246|carbohydrate binding;	K01785	galM, GALM; aldose 1-epimerase [EC:5.1.3.3]
Manes.09G170400.v6.1	26	27	21	26.6852	29	26	37	28.0076	0.952781	-0.0697836	0.931684	0.99663	down	no	chrChromosome09:28117410-28118888:+	.	.	.	.	.	.	.	.	.	.	.	.	.	.	.	.	pfam01027	Bax1-I	Inhibitor of apoptosis-promoting Bax1. Programmed cell-death involves a set of Bcl-2 family proteins, some of which inhibit apoptosis (Bcl-2 and Bcl-XL) and some of which promote it (Bax and Bak). Human Bax inhibitor, BI-1, is an evolutionarily conserved integral membrane protein containing multiple membrane-spanning segments predominantly localized to intracellular membranes. It has 6-7 membrane…	.	.	.	.	.
Manes.S032200.v6.1	386	663	290	474.172	273	249	256	236.552	2.00452	1.00326	5.09597e-08	4.59409e-07	up	yes	chrScaffold00819:56414-61101:-	gi|802550649|ref|XP_012093095.1|	1057	1e-138	PREDICTED: PXMP2/4 family protein 4-like [Jatropha curcas]	gi|255573124|ref|XM_002527446.1|	339	2e-176	Ricinus communis Protein SYM1, putative, mRNA	Q54FR4	94.4	1e-20	PXMP2/4 family protein 4	.	.	.	.	pfam04117	Mpv17_PMP22	Mpv17 / PMP22 family. The 22-kDa peroxisomal membrane protein (PMP22) is a major component of peroxisomal membranes. PMP22 seems to be involved in pore forming activity and may contribute to the unspecific permeability of the organelle membrane. PMP22 is synthesized on free cytosolic ribosomes and then directed to the peroxisome membrane by specific targeting information. Mpv17 is a closely relat…	.	GO:0016021|integral component of membrane;	.	K13347	PXMP2, PMP22; peroxisomal membrane protein 2
Manes.01G169200.v6.1	2255	2206	2431	2497.49	2938	2355	3738	2747.93	0.908863	-0.137865	0.527434	0.688461	down	no	chrChromosome01:27293561-27296242:-	gi|255558986|ref|XP_002520516.1|	1681	0	conserved hypothetical protein [Ricinus communis]	gi|566150879|ref|XM_002299813.2|	651	0	Populus trichocarpa hypothetical protein (POPTR_0001s25160g) mRNA, complete cds	Q8SKU2	81.3	1e-14	Protein TIC 62, chloroplastic	.	.	.	.	pfam13460	NAD_binding_10	NADH(P)-binding.	GO:0015031|protein transport;	GO:0009706|chloroplast inner membrane;GO:0009570|chloroplast stroma;	.	.	.
Manes.07G143500.v6.1	2	4	6	4.32186	3	3	2	2.43069	1.77803	0.830283	0.404679	0.570141	up	no	chrChromosome07:26822259-26822369:+	.	.	.	.	.	.	.	.	.	.	.	.	.	.	.	.	pfam15402	Spc7_N	N-terminus of kinetochore NMS complex subunit Spc7.	.	.	.	.	.
Manes.04G047600.v6.1	560	725	487	634.846	477	493	479	440.993	1.43958	0.52565	0.000916482	0.00357845	up	no	chrChromosome04:7075348-7080853:-	gi|255587133|ref|XP_002534151.1|	1611	0	RNA 3' terminal phosphate cyclase, putative [Ricinus communis]	gi|566185878|ref|XM_002313468.2|	540	0	Populus trichocarpa hypothetical protein (POPTR_0009s02130g) mRNA, complete cds	Q9C578	480	7e-165	Probable RNA 3'-terminal phosphate cyclase-like protein	SPAC12G12.06c	238	6e-72	COG0430	pfam01137	RTC	RNA 3'-terminal phosphate cyclase. RNA cyclases are a family of RNA-modifying enzymes that are conserved in all cellular organisms. They catalyse the ATP-dependent conversion of the 3'-phosphate to the 2',3'-cyclic phosphodiester at the end of RNA, in a reaction involving formation of the covalent AMP-cyclase intermediate. The structure of RTC demonstrates that RTCs are comprised two domain. The …	GO:0042254|ribosome biogenesis;GO:0006396|RNA processing;	GO:0005730|nucleolus;	GO:0003824|catalytic activity;	K11108	RCL1; RNA 3'-terminal phosphate cyclase-like protein
Manes.13G092100.v6.1	36768	29327	30438	35104.2	37583	29964	34870	31116.1	1.12817	0.173985	0.422228	0.587621	up	no	chrChromosome13:18009072-18010873:+	gi|12084588|pdb|1DWO|A	1327	0	Chain A, Crystal Structure Of Hydroxynitrile Lyase From Manihot Esculenta In Complex With Substrates Acetone And Chloroacetone:implications For The Mechanism Of Cyanogenesis	gi|1359930|emb|Z29091.1|	993	0	M.esculenta (Crantz) mRNA for alpha-hydroxynitrile lyase	P52705	510	0	(S)-hydroxynitrile lyase	.	.	.	.	pfam00561	Abhydrolase_1	alpha/beta hydrolase fold. This catalytic domain is found in a very wide range of enzymes.	.	.	GO:0052891|aliphatic (S)-hydroxynitrile lyase activity;GO:0052892|aromatic (S)-hydroxynitrile lyase activity;	.	.
Manes.04G035400.v6.1	322	497	603	511.969	534	424	352	397.412	1.28826	0.36542	0.159609	0.284992	up	no	chrChromosome04:4158965-4159093:-	gi|720073952|ref|XP_010278874.1|	139	1e-10	PREDICTED: uncharacterized protein LOC104612911 [Nelumbo nucifera]	.	.	.	.	.	.	.	.	.	.	.	.	pfam00324	AA_permease	Amino acid permease.	.	.	.	.	.
Manes.04G148000.v6.1	4186	4357	4584	4748.83	6072	6377	6095	5644.23	0.84136	-0.249205	0.109506	0.211652	down	no	chrChromosome04:27255583-27260887:+	gi|255576617|ref|XP_002529199.1|	1792	0	nucleolysin tia-1, putative [Ricinus communis]	gi|255576616|ref|XM_002529153.1|	1042	0	Ricinus communis nucleolysin tia-1, putative, mRNA	Q9LQI9	625	0	Oligouridylate-binding protein 1B	.	.	.	.	pfam00076	RRM_1	RNA recognition motif. (a.k.a. RRM, RBD, or RNP domain). The RRM motif is probably diagnostic of an RNA binding protein. RRMs are found in a variety of RNA binding proteins, including various hnRNP proteins, proteins implicated in regulation of alternative splicing, and protein components of snRNPs. The motif also appears in a few single stranded DNA binding proteins. The RRM structure consists o…	GO:0006397|mRNA processing;	GO:0005634|nucleus;	GO:0000166|nucleotide binding;GO:0003723|RNA binding;	.	.
Manes.03G152000.v6.1	0	0	0	0	0	0	0	0	NA	NA	NA	NA	--	no	chrChromosome03:24784436-24785915:+	gi|255554202|ref|XP_002518141.1|	247	1e-22	conserved hypothetical protein [Ricinus communis]	.	.	.	.	Q9SD53	57.8	4e-09	UPF0481 protein At3g47200	.	.	.	.	pfam03140	DUF247	Plant protein of unknown function. The function of the plant proteins constituting this family is unknown.	.	GO:0016021|integral component of membrane;GO:0005886|plasma membrane;	.	.	.
Manes.14G033500.v6.1	174	226	183	209.327	635	681	552	568.334	0.368317	-1.44098	4.06321e-13	6.86072e-12	down	yes	chrChromosome14:2737045-2740664:-	gi|802769615|ref|XP_012090406.1|	2943	0	PREDICTED: probable LRR receptor-like serine/threonine-protein kinase At5g10290 [Jatropha curcas]	gi|255539704|ref|XM_002510871.1|	987	0	Ricinus communis leucine rich repeat receptor kinase, putative, mRNA	Q8RY65	223	6e-61	Protein NSP-INTERACTING KINASE 2	.	.	.	.	pfam07714	Pkinase_Tyr	Protein tyrosine kinase.	GO:0006952|defense response;GO:0016032|viral process;	GO:0016021|integral component of membrane;GO:0005886|plasma membrane;	GO:0005524|ATP binding;GO:0004674|protein serine/threonine kinase activity;	.	.
Manes.03G213100.v6.1	45	47	53	52.4933	61	84	71	65.8756	0.796855	-0.327611	0.33967	0.50499	down	no	chrChromosome03:29349188-29353888:+	gi|802706957|ref|XP_012084224.1|	2274	0	PREDICTED: cyprosin-like [Jatropha curcas]	gi|255556615|ref|XM_002519296.1|	792	0	Ricinus communis Aspartic proteinase oryzasin-1 precursor, putative, mRNA	P42211	561	0	Aspartic proteinase	.	.	.	.	pfam00026	Asp	Eukaryotic aspartyl protease. Aspartyl (acid) proteases include pepsins, cathepsins, and renins. Two-domain structure, probably arising from ancestral duplication. This family does not include the retroviral nor retrotransposon proteases (pfam00077), which are much smaller and appear to be homologous to a single domain of the eukaryotic asp proteases.	GO:0006629|lipid metabolic process;	GO:0005773|vacuole;	GO:0004190|aspartic-type endopeptidase activity;	K08245	E3.4.23.40; phytepsin [EC:3.4.23.40]
Manes.15G006500.v6.1	609	817	602	726.81	408	343	384	344.951	2.10699	1.07519	1.02195e-11	1.48437e-10	up	yes	chrChromosome15:677050-682263:+	gi|802702805|ref|XP_012084026.1|	2076	0	PREDICTED: AMSH-like ubiquitin thioesterase 3 [Jatropha curcas]	gi|255556307|ref|XM_002519142.1|	563	0	Ricinus communis amsh, putative, mRNA	Q5PNU3	644	0	AMSH-like ubiquitin thioesterase 3	SPAC19B12.10	185	1e-50	COG1310	pfam01398	JAB	JAB1/Mov34/MPN/PAD-1 ubiquitin protease. Members of this family are found in proteasome regulatory subunits, eukaryotic initiation factor 3 (eIF3) subunits and regulators of transcription factors. This family is also known as the MPN domain and PAD-1-like domain, JABP1 domain or JAMM domain. These are metalloenzymes that function as the ubiquitin isopeptidase/ deubiquitinase in the ubiquitin-base…	GO:0006897|endocytosis;GO:0046907|intracellular transport;GO:0090316|positive regulation of intracellular protein transport;GO:0044090|positive regulation of vacuole organization;GO:0071108|protein K48-linked deubiquitination;GO:0070536|protein K63-linked deubiquitination;GO:0015031|protein transport;GO:0007033|vacuole organization;	GO:0016021|integral component of membrane;GO:0005774|vacuolar membrane;	GO:0046872|metal ion binding;GO:0008237|metallopeptidase activity;	K11866	STAMBP, AMSH; STAM-binding protein [EC:3.4.19.12]
Manes.05G003400.v6.1	0	1	5	2.19568	0	0	1	0.307855	7.1322	2.83435	0.123439	0.232289	up	no	chrChromosome05:295503-296079:+	.	.	.	.	.	.	.	.	.	.	.	.	.	.	.	.	pfam08572	PRP3	pre-mRNA processing factor 3 (PRP3). Pre-mRNA processing factor 3 (PRP3) is a U4/U6-associated splicing factor. The human PRP3 has been implicated in autosomal retinitis pigmentosa.	.	.	.	.	.
Manes.07G090000.v6.1	0	1	1	0.701973	0	1	0	0.309272	2.26976	1.18254	0.85186	0.951484	up	no	chrChromosome07:21094018-21095367:-	gi|255564074|ref|XP_002523035.1|	1492	0	glucosyl/glucuronosyl transferases, putative [Ricinus communis]	gi|596049144|ref|XM_007220400.1|	130	3e-60	Prunus persica hypothetical protein (PRUPE_ppa005532mg) mRNA, complete cds	F8WKW8	441	5e-150	Beta-D-glucosyl crocetin beta-1,6-glucosyltransferase	.	.	.	.	pfam00201	UDPGT	UDP-glucoronosyl and UDP-glucosyl transferase.	.	.	GO:0016758|transferase activity, transferring hexosyl groups;	.	.
Manes.06G129800.v6.1	66	91	33	67.5354	51	66	53	51.8101	1.30352	0.382412	0.217068	0.361337	up	no	chrChromosome06:23721062-23726937:+	gi|802770046|ref|XP_012090525.1|	1927	0	PREDICTED: uncharacterized protein LOC105648671 [Jatropha curcas]	gi|255539940|ref|XM_002510989.1|	839	0	Ricinus communis conserved hypothetical protein, mRNA	Q3ZBE6	54.3	3e-06	Transmembrane protein 135	.	.	.	.	pfam13923	zf-C3HC4_2	Zinc finger, C3HC4 type (RING finger).	.	GO:0016021|integral component of membrane;	.	.	.
Manes.07G042800.v6.1	0	2	1	1.03052	1	0	0	0.295723	3.48474	1.80105	0.528132	0.689052	up	no	chrChromosome07:4337283-4337926:+	gi|802574080|ref|XP_012068648.1|	479	6e-58	PREDICTED: uncharacterized protein At5g39865 [Jatropha curcas]	gi|566163604|ref|XM_002304754.2|	160	1e-77	Populus trichocarpa hypothetical protein (POPTR_0003s19770g) mRNA, complete cds	Q9FLE8	87.8	3e-20	Uncharacterized protein At5g39865	.	.	.	.	pfam04378	RsmJ	Ribosomal RNA small subunit methyltransferase D, RsmJ. RsmJ is the tenth to be found of the ten methyltransferases required for full methylation of 16S ribosomal RNA (rRNA). It specifically methylates m(2)G1516. A strain of E.coli lacking RsmJ due to deletion of the rsmJ(yhiQ) gene is missing the methyl group at G1516 and exhibits a cold-sensitive phenotype.	GO:0045454|cell redox homeostasis;	GO:0005886|plasma membrane;	GO:0009055|electron carrier activity;GO:0015035|protein disulfide oxidoreductase activity;	.	.
Manes.15G072100.v6.1	477	845	765	746.249	61	95	61	66.199	11.2728	3.49477	1.47203e-24	5.74111e-23	up	yes	chrChromosome15:5250789-5251534:+	gi|802588315|ref|XP_012070819.1|	339	9e-37	PREDICTED: uncharacterized protein LOC105632954 [Jatropha curcas]	.	.	.	.	.	.	.	.	.	.	.	.	pfam14009	DUF4228	Domain of unknown function (DUF4228). This domain is found in plants. The function is not known.	.	.	.	.	.
Manes.17G121700.v6.1	0	0	0	0	0	0	0	0	NA	NA	NA	NA	--	no	chrChromosome17:26978914-26979779:+	.	.	.	.	.	.	.	.	.	.	.	.	.	.	.	.	pfam10320	7TM_GPCR_Srsx	Serpentine type 7TM GPCR chemoreceptor Srsx. Chemoreception is mediated in Caenorhabditis elegans by members of the seven-transmembrane G-protein-coupled receptor class (7TM GPCRs) of proteins which are of the serpentine type. Srsx is a solo family amongst the superfamilies of chemoreceptors. Chemoperception is one of the central senses of soil nematodes like C. elegans which are otherwise 'blind…	.	.	.	.	.
Manes.12G102900.v6.1	848	653	842	854.221	863	733	698	696.788	1.22594	0.293891	0.0648337	0.138424	up	no	chrChromosome12:22346226-22347280:+	gi|802642124|ref|XP_012079218.1|	581	6e-71	PREDICTED: uncharacterized protein LOC105639694 [Jatropha curcas]	gi|147776199|emb|AM452180.2|	181	9e-89	Vitis vinifera contig VV78X221870.3, whole genome shotgun sequence	.	.	.	.	.	.	.	.	pfam10776	DUF2600	Protein of unknown function (DUF2600). This is a bacterial family of proteins. Some members in the family are annotated as YtpB however currently no function is known.	.	.	.	.	.
Manes.02G192800.v6.1	0	0	1	0.373427	0	0	0	0	Inf	Inf	0.930125	0.996616	up	no	chrChromosome02:15832100-15834930:-	gi|317106718|dbj|BAJ53216.1|	1794	0	JHL22C18.7 [Jatropha curcas]	gi|350284787|gb|JN315865.1|	159	3e-76	Ricinus communis isolate RcSeTPS5 sesquiterpene synthase mRNA, complete cds	B9RI00	645	0	Probable terpene synthase 6	.	.	.	.	pfam03936	Terpene_synth_C	Terpene synthase family, metal binding domain. It has been suggested that this gene family be designated tps (for terpene synthase). It has been split into six subgroups on the basis of phylogeny, called tpsa-tpsf. tpsa includes vetispiridiene synthase, 5-epi- aristolochene synthase, and (+)-delta-cadinene synthase. tpsb includes (-)-limonene synthase. tpsc includes kaurene synthase A. tpsd inclu…	.	.	GO:0000287|magnesium ion binding;GO:0010333|terpene synthase activity;	.	.
Manes.09G034500.v6.1	608	758	283	587.919	214	194	264	204.557	2.87411	1.52312	3.92667e-11	5.34258e-10	up	yes	chrChromosome09:4855568-4858509:+	gi|802750263|ref|XP_012087756.1|	1255	1e-166	PREDICTED: non-structural maintenance of chromosomes element 4 homolog A-like isoform X1 [Jatropha curcas]	gi|566208711|ref|XM_002323250.2|	367	0	Populus trichocarpa hypothetical protein (POPTR_0016s04710g) mRNA, complete cds	Q9C689	320	3e-102	Non-structural maintenance of chromosomes element 4 homolog A	SPBC20F10.04c	48.1	6e-06	COG5125	pfam08743	Nse4_C	Nse4 C-terminal. Nse4 is a component of the Smc5/6 DNA repair complex. It forms interactions with Smc5 and Nse1. The exact function of this highly conserved C-terminal domain is not known.	GO:0006310|DNA recombination;GO:0006281|DNA repair;	GO:0005634|nucleus;GO:0030915|Smc5-Smc6 complex;	.	.	.
Manes.05G091500.v6.1	1	0	2	1.13041	0	1	1	0.617126	1.83173	0.873208	0.805217	0.917474	up	no	chrChromosome05:7495752-7496738:+	gi|566189043|ref|XP_006378181.1|	1224	6e-166	Peroxidase 6 precursor family protein [Populus trichocarpa]	.	.	.	.	Q9FJR1	385	3e-131	Peroxidase 65	.	.	.	.	pfam00141	peroxidase	Peroxidase.	GO:0042744|hydrogen peroxide catabolic process;GO:0006979|response to oxidative stress;	GO:0005576|extracellular region;	GO:0020037|heme binding;GO:0046872|metal ion binding;GO:0004601|peroxidase activity;GO:0009044|xylan 1,4-beta-xylosidase activity;	K00430	E1.11.1.7; peroxidase [EC:1.11.1.7]
Manes.03G163200.v6.1	243	253	374	315.988	309	295	351	290.67	1.0871	0.120484	0.534249	0.694634	up	no	chrChromosome03:25638337-25648679:-	gi|802581696|ref|XP_012069859.1|	2488	0	PREDICTED: serine/threonine protein phosphatase 2A regulatory subunit B''beta-like [Jatropha curcas]	gi|255575878|ref|XM_002528791.1|	898	0	Ricinus communis calcium ion binding protein, putative, mRNA	Q5QIT3	577	0	Serine/threonine protein phosphatase 2A regulatory subunit B''beta	.	.	.	.	pfam13499	EF-hand_7	EF-hand domain pair.	.	GO:0005737|cytoplasm;GO:0005634|nucleus;	GO:0005509|calcium ion binding;	K11583	PPP2R3; serine/threonine-protein phosphatase 2A regulatory subunit B''
Manes.S096400.v6.1	0	1	0	0.328546	0	0	0	0	Inf	Inf	0.93439	0.99663	up	no	chrScaffold01639:11304-13359:-	gi|255538480|ref|XP_002510305.1|	1787	0	cytochrome P450, putative [Ricinus communis]	.	.	.	.	O49858	506	3e-171	Cytochrome P450 82A3	alr4833	100	1e-21	COG2124	pfam00067	p450	Cytochrome P450. Cytochrome P450s are haem-thiolate proteins involved in the oxidative degradation of various compounds. They are particularly well known for their role in the degradation of environmental toxins and mutagens. They can be divided into 4 classes, according to the method by which electrons from NAD(P)H are delivered to the catalytic site. Sequence conservation is relatively low with…	.	GO:0016020|membrane;	GO:0020037|heme binding;GO:0005506|iron ion binding;GO:0004497|monooxygenase activity;GO:0016705|oxidoreductase activity, acting on paired donors, with incorporation or reduction of molecular oxygen;	.	.
Manes.16G021500.v6.1	43	32	37	40.8232	22	43	35	30.5795	1.33498	0.416823	0.342806	0.508582	up	no	chrChromosome16:2166947-2167469:-	gi|224078874|ref|XP_002305661.1|	368	2e-41	VPS28 protein 2 [Populus trichocarpa]	.	.	.	.	Q9S9T7	131	4e-37	Vacuolar protein sorting-associated protein 28 homolog 2	.	.	.	.	pfam03997	VPS28	VPS28 protein.	GO:0043328|protein targeting to vacuole involved in ubiquitin-dependent protein catabolic process via the multivesicular body sorting pathway;	GO:0000813|ESCRT I complex;	GO:0032403|protein complex binding;	K12184	VPS28; ESCRT-I complex subunit VPS28
Manes.10G016800.v6.1	1366	1599	1384	1566.1	1254	1275	1136	1114.88	1.40473	0.490291	0.00053155	0.00220207	up	no	chrChromosome10:1324326-1328315:+	gi|802546965|ref|XP_012087822.1|	1598	0	PREDICTED: 26S proteasome non-ATPase regulatory subunit 7 homolog A [Jatropha curcas]	gi|566182682|ref|XM_006379560.1|	592	0	Populus trichocarpa hypothetical protein (POPTR_0008s06540g) mRNA, complete cds	O24412	565	0	26S proteasome non-ATPase regulatory subunit 7 homolog A	SPCC1682.10	316	2e-103	COG1310	pfam13012	MitMem_reg	Maintenance of mitochondrial structure and function. This is C-terminal to the Mov24 region of the yeast proteasomal subunit Rpn11 and seems likely to regulate the mitochondrial fission and tubulation processes, ie the outer mitochondrial membrane proteins. This function appears to be unrelated to the proteasome activity of the N-terminal region.	GO:0045087|innate immune response;GO:0009965|leaf morphogenesis;	GO:0005829|cytosol;GO:0000502|proteasome complex;	.	.	.
Manes.15G126800.v6.1	903	642	1027	940.787	290	302	305	273.055	3.44541	1.78467	4.91404e-29	2.3889e-27	up	yes	chrChromosome15:9596527-9599742:+	gi|802596341|ref|XP_012072194.1|	2516	0	PREDICTED: multicopper oxidase LPR1 [Jatropha curcas]	gi|255580486|ref|XM_002531023.1|	903	0	Ricinus communis spore coat protein, putative, mRNA	F4I4K5	800	0	Multicopper oxidase LPR1	BS_cotA	341	2e-107	COG2132	pfam07732	Cu-oxidase_3	Multicopper oxidase. This entry contains many divergent copper oxidase-like domains that are not recognized by the pfam00394 model.	GO:0016036|cellular response to phosphate starvation;GO:0010073|meristem maintenance;GO:0080167|response to karrikin;	GO:0005783|endoplasmic reticulum;GO:0005789|endoplasmic reticulum membrane;	GO:0005507|copper ion binding;GO:0016682|oxidoreductase activity, acting on diphenols and related substances as donors, oxygen as acceptor;	.	.
Manes.11G024700.v6.1	5	1	2	2.99318	15	7	2	7.21646	0.414771	-1.26961	0.208309	0.349575	down	no	chrChromosome11:2199603-2201156:+	gi|802577352|ref|XP_012068953.1|	1280	8e-173	PREDICTED: transcription factor MYB86 [Jatropha curcas]	gi|566149962|ref|XM_006369192.1|	350	0	Populus trichocarpa hypothetical protein (POPTR_0001s20370g) mRNA, complete cds	Q8LPH6	216	9e-65	Transcription factor MYB86	ECU11g1690	112	4e-28	COG5147	pfam00249	Myb_DNA-binding	Myb-like DNA-binding domain. This family contains the DNA binding domains from Myb proteins, as well as the SANT domain family.	GO:0006355|regulation of transcription, DNA-templated;GO:0006351|transcription, DNA-templated;	GO:0005634|nucleus;	GO:0003677|DNA binding;	K09422	MYBP; myb proto-oncogene protein, plant
Manes.18G068500.v6.1	291	243	185	260.535	169	163	129	140.102	1.85962	0.895005	2.12319e-05	0.000121644	up	no	chrChromosome18:5907163-5910386:+	gi|255545686|ref|XP_002513903.1|	2754	0	heat shock protein binding protein, putative [Ricinus communis]	gi|255545685|ref|XM_002513857.1|	1006	0	Ricinus communis heat shock protein binding protein, putative, mRNA	Q9MAH1	442	3e-141	TPR repeat-containing thioredoxin TTL1	.	.	.	.	pfam13414	TPR_11	TPR repeat.	GO:0009738|abscisic acid-activated signaling pathway;GO:0045454|cell redox homeostasis;GO:0009789|positive regulation of abscisic acid-activated signaling pathway;GO:0009737|response to abscisic acid;GO:0006970|response to osmotic stress;GO:0009651|response to salt stress;	GO:0005623|cell;	.	.	.
Manes.17G070700.v6.1	2016	2282	1975	2260.51	1859	1774	1841	1665.16	1.35753	0.440989	0.00164454	0.00600476	up	no	chrChromosome17:20995821-21004187:+	gi|802596198|ref|XP_012072113.1|	4097	0	PREDICTED: cullin-4 [Jatropha curcas]	gi|255557288|ref|XM_002519629.1|	1540	0	Ricinus communis cullin, putative, mRNA	Q8LGH4	1279	0	Cullin-4	SPAC3A11.08	401	2e-125	COG5647	pfam00888	Cullin	Cullin family.	GO:0009738|abscisic acid-activated signaling pathway;GO:0048825|cotyledon development;GO:0006281|DNA repair;GO:0009908|flower development;GO:0010154|fruit development;GO:0009755|hormone-mediated signaling pathway;GO:0048366|leaf development;GO:0010100|negative regulation of photomorphogenesis;GO:0009640|photomorphogenesis;GO:0000209|protein polyubiquitination;GO:0042787|protein ubiquitination inv…	GO:0080008|Cul4-RING E3 ubiquitin ligase complex;GO:0005829|cytosol;GO:0005634|nucleus;GO:0000151|ubiquitin ligase complex;	.	K10609	CUL4; cullin 4
Manes.14G154700.v6.1	21	42	22	30.069	33	26	15	22.4177	1.3413	0.423635	0.337003	0.502237	up	no	chrChromosome14:17056500-17056697:+	.	.	.	.	.	.	.	.	.	.	.	.	.	.	.	.	pfam05758	Ycf1	Ycf1. The chloroplast genomes of most higher plants contain two giant open reading frames designated ycf1 and ycf2. Although the function of Ycf1 is unknown, it is known to be an essential gene.	.	.	.	.	.
Manes.02G018400.v6.1	59	38	66	59.7607	88	92	99	84.9542	0.703446	-0.507488	0.097268	0.19275	down	no	chrChromosome02:1494099-1495306:+	gi|802737224|ref|XP_012086838.1|	271	5e-27	PREDICTED: uncharacterized protein LOC105645765 [Jatropha curcas]	.	.	.	.	.	.	.	.	.	.	.	.	pfam06853	DUF1249	Protein of unknown function (DUF1249). This family consists of several hypothetical bacterial proteins of around 150 residues in length. The function of this family is unknown.	.	.	.	.	.
Manes.08G055300.v6.1	1248	1193	719	1139.13	29	37	49	35.1039	32.4502	5.02015	7.98274e-49	7.82283e-47	up	yes	chrChromosome08:5674680-5675193:-	gi|312985265|gb|ADR30783.1|	245	2e-24	hypothetical protein 1 [Hevea brasiliensis]	gi|312985264|gb|HM178921.1|	135	2e-63	Hevea brasiliensis hypothetical protein 1 mRNA, complete cds	.	.	.	.	.	.	.	.	pfam06472	ABC_membrane_2	ABC transporter transmembrane region 2. This domain covers the transmembrane of a small family of ABC transporters and shares sequence similarity with pfam00664. Mutations in this domain in human ABCD3 (PMP70) are believed responsible for Zellweger Syndrome-2; mutations in human ABCD1 (ALD) are responsible for recessive X-linked adrenoleukodystrophy. A Saccharomyces cerevisiae homolog is involved…	.	.	.	.	.
Manes.04G053800.v6.1	235	250	303	285.42	495	422	433	410.197	0.695814	-0.523227	0.00547639	0.0171891	down	no	chrChromosome04:9629897-9634361:+	gi|802561005|ref|XP_012066282.1|	1330	6e-180	PREDICTED: non-structural maintenance of chromosomes element 1 homolog [Jatropha curcas]	gi|255561283|ref|XM_002521607.1|	481	0	Ricinus communis conserved hypothetical protein, mRNA	Q5RAZ5	89.7	9e-19	Non-structural maintenance of chromosomes element 1 homolog	.	.	.	.	pfam07574	SMC_Nse1	Nse1 non-SMC component of SMC5-6 complex. S. cerevisiae Nse1 forms part of a complex with SMC5-SMC6 This non-structural maintenance of chromosomes (SMC) complex plays an essential role in genomic stability, being involved in DNA repair and DNA metabolizm. It is conserved in eukaryotes from yeast to human.	GO:0006310|DNA recombination;GO:0006281|DNA repair;GO:0035556|intracellular signal transduction;GO:2001022|positive regulation of response to DNA damage stimulus;GO:0016567|protein ubiquitination;	GO:0000781|chromosome, telomeric region;GO:0005634|nucleus;GO:0030915|Smc5-Smc6 complex;	GO:0016874|ligase activity;GO:0004842|ubiquitin-protein transferase activity;GO:0008270|zinc ion binding;	.	.
Manes.17G065200.v6.1	740	928	589	808.67	845	809	849	761.455	1.06201	0.0867923	0.539615	0.699848	up	no	chrChromosome17:20472993-20487175:-	gi|802787315|ref|XP_012091896.1|	3212	0	PREDICTED: uncharacterized protein LOC105649750 isoform X1 [Jatropha curcas]	gi|255557432|ref|XM_002519701.1|	432	0	Ricinus communis processing protein prp39, putative, mRNA	Q4KLU2	170	3e-44	Pre-mRNA-processing factor 39	.	.	.	.	pfam13428	TPR_14	Tetratricopeptide repeat.	GO:0006397|mRNA processing;GO:0008380|RNA splicing;	GO:0005634|nucleus;	.	K13217	PRPF39, PRP39; pre-mRNA-processing factor 39
Manes.15G083800.v6.1	2	3	4	3.24646	30	17	20	20.2864	0.160031	-2.64358	0.000134452	0.000640649	down	yes	chrChromosome15:6173532-6175973:+	.	.	.	.	.	.	.	.	.	.	.	.	.	.	.	.	pfam13749	HATPase_c_4	ATP-dependent DNA helicase recG C-terminal. This domain may well interact selectively and non-covalently with ATP, adenosine 5'-triphosphate, a universally important coenzyme and enzyme regulator.	.	.	.	.	.
Manes.09G097500.v6.1	1780	2025	1413	1875.69	1646	1702	1662	1524.79	1.23012	0.298804	0.0324761	0.0783124	up	no	chrChromosome09:21575693-21583995:-	gi|147770644|emb|CAN73410.1|	2379	0	hypothetical protein VITISV_024375 [Vitis vinifera]	gi|255577966|ref|XM_002529809.1|	789	0	Ricinus communis bel1 homeotic protein, putative, mRNA	Q9LZM8	360	4e-110	BEL1-like homeodomain protein 9	.	.	.	.	pfam07526	POX	Associated with HOX. The function of this domain is unknown. It is often found in plant proteins associated with pfam00046.	GO:0048457|floral whorl morphogenesis;GO:0010154|fruit development;GO:0080006|internode patterning;GO:0010076|maintenance of floral meristem identity;GO:0010077|maintenance of inflorescence meristem identity;GO:0045892|negative regulation of transcription, DNA-templated;GO:0048645|organ formation;GO:0007389|pattern specification process;GO:0010223|secondary shoot formation;GO:0048367|shoot system…	GO:0005829|cytosol;GO:0005634|nucleus;	GO:0043565|sequence-specific DNA binding;GO:0003700|transcription factor activity, sequence-specific DNA binding;	.	.
Manes.01G085200.v6.1	215	229	153	214.836	48	35	44	38.5648	5.57077	2.47788	5.0672e-23	1.82249e-21	up	yes	chrChromosome01:21056065-21057012:-	gi|802582549|ref|XP_012070058.1|	730	3e-91	PREDICTED: ethylene-responsive transcription factor 5-like [Jatropha curcas]	gi|255581326|ref|XM_002531428.1|	119	3e-54	Ricinus communis Ethylene-responsive transcription factor, putative, mRNA	O80341	161	3e-45	Ethylene-responsive transcription factor 5	.	.	.	.	pfam00847	AP2	AP2 domain. This 60 amino acid residue domain can bind to DNA and is found in transcription factor proteins.	GO:0006952|defense response;GO:0009873|ethylene-activated signaling pathway;GO:0010200|response to chitin;GO:0009409|response to cold;GO:0006351|transcription, DNA-templated;	GO:0005634|nucleus;	GO:0003677|DNA binding;GO:0003700|transcription factor activity, sequence-specific DNA binding;	K09286	EREBP; EREBP-like factor
Manes.09G049100.v6.1	0	0	0	0	0	0	0	0	NA	NA	NA	NA	--	no	chrChromosome09:6610620-6610802:+	.	.	.	.	.	.	.	.	.	.	.	.	.	.	.	.	pfam03092	BT1	BT1 family. Members of this family are transmembrane proteins. Several are Leishmania putative proteins that are thought to be pteridine transporters. One such protein, previously termed (and is still annotated as) ORFG, was shown to encode a biopterin transport protein using null mutants, thus being subsequently renamed BT1. The significant similarity of ORFG/BT1 to Trypanosoma brucei ESAG10 (a …	.	.	.	.	.
Manes.17G118700.v6.1	2088	2528	2495	2563.13	3423	2852	2719	2731.36	0.938408	-0.0917134	0.53086	0.691592	down	no	chrChromosome17:26218802-26221847:+	gi|532525718|gb|AGT97351.1|	676	1e-85	EG2771 [Manihot esculenta]	gi|532525697|gb|KF025596.1|	774	0	Manihot esculenta cultivar CMC40-2 EG2771 (EG2771) mRNA, EG2771-2 allele, complete cds	.	.	.	.	.	.	.	.	pfam00403	HMA	Heavy-metal-associated domain.	.	.	.	.	.
Manes.01G209000.v6.1	71	50	78	72.787	84	84	65	70.8301	1.02763	0.0393192	0.929233	0.996616	up	no	chrChromosome01:30029932-30032105:-	gi|255559496|ref|XP_002520768.1|	1179	2e-155	phenazine biosynthesis protein, putative [Ricinus communis]	gi|255559495|ref|XM_002520722.1|	461	0	Ricinus communis phenazine biosynthesis protein, putative, mRNA	Q9KG32	185	1e-53	Uncharacterized isomerase BH0283	all1944	192	7e-57	COG0384	pfam02567	PhzC-PhzF	Phenazine biosynthesis-like protein. PhzC/PhzF is involved in dimerization of two 2,3-dihydro-3-oxo-anthranilic acid molecules to create PCA by P. fluorescens. This family also contains an uncharacterized protein Rv2715 from Mycobacterium tuberculosis, though there is no significant sequence similarity to pfam00303 members. This family appears to be distantly related to pfam01678, including conta…	GO:0009058|biosynthetic process;	.	GO:0016853|isomerase activity;	.	.
Manes.16G067500.v6.1	4039	5281	3546	4608.4	4594	4514	4982	4288.33	1.07464	0.10385	0.450142	0.614233	up	no	chrChromosome16:21409963-21422273:+	gi|802640028|ref|XP_012078639.1|	3077	0	PREDICTED: transcriptional corepressor LEUNIG isoform X1 [Jatropha curcas]	gi|566178266|ref|XM_002309557.2|	1388	0	Populus trichocarpa LEUNIG family protein (POPTR_0006s26420g) mRNA, complete cds	Q9FUY2	954	0	Transcriptional corepressor LEUNIG	.	.	.	.	pfam00400	WD40	WD domain, G-beta repeat.	GO:0030154|cell differentiation;GO:0006974|cellular response to DNA damage stimulus;GO:0071217|cellular response to external biotic stimulus;GO:0009908|flower development;GO:0010393|galacturonan metabolic process;GO:0010073|meristem maintenance;GO:0080001|mucilage extrusion from seed coat;GO:0048359|mucilage metabolic process involved in seed coat development;GO:0045892|negative regulation of tra…	GO:0005634|nucleus;	.	.	.
Manes.15G031900.v6.1	5	7	0	4.2176	2	0	0	0.591446	7.131	2.8341	0.164504	0.291948	up	no	chrChromosome15:2381262-2382407:-	gi|255552075|ref|XP_002517082.1|	1433	0	serine-threonine protein kinase, plant-type, putative [Ricinus communis]	gi|255552074|ref|XM_002517036.1|	462	0	Ricinus communis serine-threonine protein kinase, plant-type, putative, mRNA	Q9LUI1	472	1e-162	Leucine-rich repeat extensin-like protein 6	alr0124_1	54.3	3e-07	COG4886	pfam13855	LRR_8	Leucine rich repeat.	GO:0071555|cell wall organization;	GO:0005618|cell wall;GO:0005576|extracellular region;	GO:0005199|structural constituent of cell wall;	.	.
Manes.15G179700.v6.1	142	158	167	168.737	215	215	192	189.182	0.891932	-0.164994	0.477444	0.640044	down	no	chrChromosome15:18397130-18399120:+	gi|255552748|ref|XP_002517417.1|	854	8e-110	mannose-1-phosphate guanyltransferase, putative [Ricinus communis]	gi|255552747|ref|XM_002517371.1|	354	0	Ricinus communis mannose-1-phosphate guanyltransferase, putative, mRNA	Q7SXP8	146	3e-39	Mannose-1-phosphate guanyltransferase alpha-B	SPBC13G1.02	122	5e-31	COG1208	pfam00132	Hexapep	Bacterial transferase hexapeptide (six repeats).	GO:0009298|GDP-mannose biosynthetic process;	.	GO:0005525|GTP binding;GO:0004475|mannose-1-phosphate guanylyltransferase activity;	K00966	GMPP; mannose-1-phosphate guanylyltransferase [EC:2.7.7.13]
Manes.06G144400.v6.1	850	1136	906	1037.58	935	793	886	794.513	1.30593	0.385074	0.0084534	0.0249263	up	no	chrChromosome06:24832509-24835054:-	gi|566198341|ref|XP_002318240.2|	576	8e-71	hypothetical protein POPTR_0012s13610g [Populus trichocarpa]	gi|566198340|ref|XM_002318204.2|	268	3e-137	Populus trichocarpa hypothetical protein (POPTR_0012s13610g) mRNA, complete cds	Q9FJ98	203	1e-63	DNA-directed RNA polymerases II, IV and V subunit 6A	YPR187w	131	3e-36	COG1758	pfam01192	RNA_pol_Rpb6	RNA polymerase Rpb6. Rpb6 is an essential subunit in the eukaryotic polymerases Pol I, II and III. This family also contains the bacterial equivalent to Rpb6, the omega subunit. Rpb6 and omega are structurally conserved and both function in polymerase assembly.	GO:0006360|transcription from RNA polymerase I promoter;GO:0006383|transcription from RNA polymerase III promoter;	GO:0005736|DNA-directed RNA polymerase I complex;GO:0005665|DNA-directed RNA polymerase II, core complex;GO:0005666|DNA-directed RNA polymerase III complex;GO:0000418|DNA-directed RNA polymerase IV complex;GO:0000419|DNA-directed RNA polymerase V complex;	GO:0003677|DNA binding;GO:0003899|DNA-directed RNA polymerase activity;	K03014	RPB6, POLR2F; DNA-directed RNA polymerases I, II, and III subunit RPABC2
Manes.18G111900.v6.1	820	1109	1080	1082.17	1123	1177	1172	1056.92	1.0239	0.0340729	0.788991	0.904914	up	no	chrChromosome18:10386545-10395896:-	gi|255564944|ref|XP_002523465.1|	776	9e-100	receptor histidine kinase, putative [Ricinus communis]	gi|255564943|ref|XM_002523419.1|	294	2e-151	Ricinus communis receptor histidine kinase, putative, mRNA	Q9ZWS9	149	5e-41	Two-component response regulator ARR3	.	.	.	.	pfam00072	Response_reg	Response regulator receiver domain. This domain receives the signal from the sensor partner in bacterial two-component systems. It is usually found N-terminal to a DNA binding effector domain.	GO:0007623|circadian rhythm;GO:0009736|cytokinin-activated signaling pathway;GO:0000160|phosphorelay signal transduction system;GO:0010161|red light signaling pathway;GO:0006355|regulation of transcription, DNA-templated;GO:0009735|response to cytokinin;GO:0010114|response to red light;GO:0006351|transcription, DNA-templated;	GO:0005737|cytoplasm;GO:0005634|nucleus;	GO:0000156|phosphorelay response regulator activity;	K14492	ARR-A; two-component response regulator ARR-A family
Manes.13G085500.v6.1	6	11	18	12.637	15	23	12	15.2433	0.829019	-0.270523	0.691439	0.828527	down	no	chrChromosome13:14356322-14356926:-	.	.	.	.	.	.	.	.	.	.	.	.	.	.	.	.	pfam14618	DUF4452	Domain of unknown function (DUF4452). This fungal family has no known function. However, it is rich in paired, as CXXC, cysteines and histidines, but these do not fall in the conformation that might suggest zinc-binding.	.	.	.	.	.
Manes.13G050000.v6.1	781	998	945	980.334	1599	1546	1446	1396.15	0.702168	-0.510111	0.000893082	0.00350033	down	no	chrChromosome13:5363305-5371216:-	gi|802716572|ref|XP_012085050.1|	1409	0	PREDICTED: putative G3BP-like protein [Jatropha curcas]	gi|255583971|ref|XM_002532686.1|	733	0	Ricinus communis RNA binding protein, putative, mRNA	O94260	102	7e-22	Putative G3BP-like protein	.	.	.	.	pfam02136	NTF2	Nuclear transport factor 2 (NTF2) domain. This family includes the NTF2-like Delta-5-3-ketosteroid isomerase proteins.	GO:0051028|mRNA transport;GO:0016579|protein deubiquitination;GO:0060628|regulation of ER to Golgi vesicle-mediated transport;	GO:0005737|cytoplasm;GO:0005829|cytosol;	GO:0000166|nucleotide binding;GO:0003723|RNA binding;	.	.
Manes.07G001200.v6.1	2013	2443	1426	2107.24	1595	1444	1591	1408.06	1.49655	0.581644	4.33325e-05	0.000231918	up	no	chrChromosome07:329724-334982:-	gi|802795885|ref|XP_012092619.1|	2818	0	PREDICTED: serine/threonine-protein kinase 10 [Jatropha curcas]	gi|566150573|ref|XM_006369385.1|	940	0	Populus trichocarpa hypothetical protein (POPTR_0001s23520g) mRNA, complete cds	Q86HW6	239	4e-65	Probable serine/threonine-protein kinase DDB_G0276461	.	.	.	.	pfam00069	Pkinase	Protein kinase domain.	.	.	GO:0005524|ATP binding;GO:0004674|protein serine/threonine kinase activity;	K08853	AAK; AP2-associated kinase [EC:2.7.11.1]
Manes.11G115400.v6.1	129	273	155	197.053	291	221	201	216.283	0.911087	-0.134339	0.657257	0.79906	down	no	chrChromosome11:22005457-22010076:+	gi|255579400|ref|XP_002530544.1|	2407	0	S-adenosylmethionine-dependent methyltransferase, putative [Ricinus communis]	gi|255579399|ref|XM_002530498.1|	901	0	Ricinus communis S-adenosylmethionine-dependent methyltransferase, putative, mRNA	Q9ZW75	683	0	Probable methyltransferase PMT19	.	.	.	.	pfam03141	Methyltransf_29	Putative S-adenosyl-L-methionine-dependent methyltransferase. This family is a putative S-adenosyl-L-methionine (SAM)-dependent methyltransferase.	.	GO:0005789|endoplasmic reticulum membrane;GO:0016021|integral component of membrane;	GO:0008168|methyltransferase activity;	.	.
Manes.10G059500.v6.1	2456	2870	2220	2713.95	2220	2263	2059	1990.26	1.36361	0.447436	0.00135337	0.00506523	up	no	chrChromosome10:7561241-7568940:-	gi|802677599|ref|XP_012081944.1|	1835	0	PREDICTED: nuclear pore complex protein NUP1 isoform X1 [Jatropha curcas]	gi|255546760|ref|XM_002514393.1|	479	0	Ricinus communis conserved hypothetical protein, mRNA	Q9CAF4	305	5e-84	Nuclear pore complex protein NUP1	.	.	.	.	pfam13634	Nucleoporin_FG	Nucleoporin FG repeat region. This family includes a number of FG repeats that are found in nucleoporin proteins. This family includes the yeast nucleoporins Nup116, Nup100, Nup49, Nup57 and Nup 145.	GO:0006997|nucleus organization;GO:0016973|poly(A)+ mRNA export from nucleus;GO:0015031|protein transport;	GO:0005829|cytosol;GO:0005635|nuclear envelope;GO:0034399|nuclear periphery;GO:0005643|nuclear pore;	.	.	.
Manes.14G075600.v6.1	221	304	153	241.778	132	181	106	127.646	1.89413	0.921533	0.00466945	0.0149456	up	no	chrChromosome14:6141534-6143294:-	gi|802652873|ref|XP_012080219.1|	1520	0	PREDICTED: uncharacterized protein LOC105640501 [Jatropha curcas]	.	.	.	.	.	.	.	.	.	.	.	.	pfam00983	Tymo_coat	Tymovirus coat protein.	.	.	.	.	.
Manes.18G122000.v6.1	68	78	111	93.1587	125	81	121	99.2668	0.938468	-0.0916198	0.757552	0.88272	down	no	chrChromosome18:12174609-12180602:+	gi|255570873|ref|XP_002526388.1|	1160	2e-155	conserved hypothetical protein [Ricinus communis]	gi|255570872|ref|XM_002526342.1|	429	0	Ricinus communis conserved hypothetical protein, mRNA	Q96MV1	99.4	1e-22	Transmembrane protein 56	.	.	.	.	pfam03798	TRAM_LAG1_CLN8	TLC domain.	.	GO:0016021|integral component of membrane;	.	.	.
Manes.06G043500.v6.1	0	0	0	0	0	0	0	0	NA	NA	NA	NA	--	no	chrChromosome06:12609867-12610253:+	gi|802681987|ref|XP_012082188.1|	327	4e-33	PREDICTED: uncharacterized protein LOC105642107 [Jatropha curcas]	.	.	.	.	.	.	.	.	.	.	.	.	pfam14223	UBN2	gag-polypeptide of LTR copia-type. This family is found in Plants and fungi, and contains LTR-polyproteins, or retrotransposons of the copia-type.	.	.	.	.	.
Manes.05G167400.v6.1	0	2	0	0.657092	0	0	1	0.307855	2.13442	1.09385	0.805351	0.917474	up	no	chrChromosome05:23184307-23186201:+	gi|255538480|ref|XP_002510305.1|	1873	0	cytochrome P450, putative [Ricinus communis]	.	.	.	.	O49858	513	2e-175	Cytochrome P450 82A3	alr1450	130	7e-32	COG2124	pfam00067	p450	Cytochrome P450. Cytochrome P450s are haem-thiolate proteins involved in the oxidative degradation of various compounds. They are particularly well known for their role in the degradation of environmental toxins and mutagens. They can be divided into 4 classes, according to the method by which electrons from NAD(P)H are delivered to the catalytic site. Sequence conservation is relatively low with…	.	GO:0016020|membrane;	GO:0020037|heme binding;GO:0005506|iron ion binding;GO:0004497|monooxygenase activity;GO:0016705|oxidoreductase activity, acting on paired donors, with incorporation or reduction of molecular oxygen;	.	.
Manes.06G079300.v6.1	437	516	447	504.065	423	411	379	368.878	1.36648	0.450466	0.00745353	0.0223982	up	no	chrChromosome06:19346319-19349326:-	gi|802654490|ref|XP_012080470.1|	957	7e-126	PREDICTED: uncharacterized protein LOC105640686 [Jatropha curcas]	gi|255547056|ref|XM_002514540.1|	390	0	Ricinus communis conserved hypothetical protein, mRNA	.	.	.	.	.	.	.	.	pfam03909	BSD	BSD domain. This domain contains a distinctive -FW- motif. It is found in a family of eukaryotic transcription factors as well as a set of proteins of unknown function.	.	.	.	.	.
Manes.02G076800.v6.1	1863	2572	2101	2344.15	2538	2153	2034	2042.58	1.14764	0.198673	0.157722	0.282338	up	no	chrChromosome02:5664559-5675986:-	gi|802634085|ref|XP_012077827.1|	1323	2e-174	PREDICTED: protein TIC 40, chloroplastic [Jatropha curcas]	gi|255582250|ref|XM_002531871.1|	567	0	Ricinus communis conserved hypothetical protein, mRNA	Q8GT66	186	6e-51	Protein TIC 40, chloroplastic	.	.	.	.	pfam01650	Peptidase_C13	Peptidase C13 family. Members of this family are asparaginyl peptidases. The blood fluke parasite Schistosoma mansoni has at least five Clan CA cysteine peptidases in its digestive tract including cathepsins B (2 isoforms), C, F and L. All have been recombinantly expressed as active enzymes, albeit in various stages of activation. In addition, a Clan CD peptidase, termed asparaginyl endopeptidase…	GO:0015031|protein transport;	GO:0009706|chloroplast inner membrane;GO:0016021|integral component of membrane;	.	.	.
Manes.S002200.v6.1	716	1674	1138	1249.57	2030	2181	1456	1723.08	0.725198	-0.463553	0.13853	0.254516	down	no	chrScaffold00310:383722-390905:+	gi|802614858|ref|XP_012074874.1|	4477	0	PREDICTED: 125 kDa kinesin-related protein [Jatropha curcas]	gi|255584548|ref|XM_002532955.1|	1648	0	Ricinus communis Bipolar kinesin KRP-130, putative, mRNA	O23826	754	0	125 kDa kinesin-related protein	SPAC25G10.07c	372	5e-109	COG5059	pfam00225	Kinesin	Kinesin motor domain.	GO:0007018|microtubule-based movement;	GO:0005737|cytoplasm;GO:0005871|kinesin complex;GO:0005874|microtubule;	GO:0005524|ATP binding;GO:0003777|microtubule motor activity;	.	.
Manes.18G039000.v6.1	379	394	397	423.065	146	205	298	198.317	2.13328	1.09307	0.00180011	0.00650002	up	yes	chrChromosome18:3358767-3360962:-	gi|802572344|ref|XP_012068329.1|	2826	0	PREDICTED: subtilisin-like protease SBT1.6 [Jatropha curcas]	.	.	.	.	O64495	504	9e-166	Subtilisin-like protease SBT1.2	BS_vpr	108	2e-23	COG1404	pfam00082	Peptidase_S8	Subtilase family. Subtilases are a family of serine proteases. They appear to have independently and convergently evolved an Asp/Ser/His catalytic triad, like that found in the trypsin serine proteases (see pfam00089). Structure is an alpha/beta fold containing a 7-stranded parallel beta sheet, order 2314567.	GO:0042127|regulation of cell proliferation;GO:0010103|stomatal complex morphogenesis;	GO:0048046|apoplast;GO:0005618|cell wall;GO:0009897|external side of plasma membrane;	GO:0004252|serine-type endopeptidase activity;	.	.
Manes.S014400.v6.1	6	2	1	3.33185	2	4	6	3.67566	0.906464	-0.141678	1	1	down	no	chrScaffold00562:85170-87941:+	gi|566190323|ref|XP_002315858.2|	1651	0	scab resistance family protein [Populus trichocarpa]	gi|566190322|ref|XM_002315822.2|	43	1e-11	Populus trichocarpa scab resistance family protein (POPTR_0010s11730g) mRNA, complete cds	Q9C9H7	207	1e-54	Receptor-like protein 12	alr0124_1	70.1	1e-11	COG4886	pfam13855	LRR_8	Leucine rich repeat.	GO:0009755|hormone-mediated signaling pathway;GO:0046777|protein autophosphorylation;	GO:0016021|integral component of membrane;GO:0005886|plasma membrane;GO:0009506|plasmodesma;	GO:0004672|protein kinase activity;	.	.
Manes.05G070200.v6.1	258	403	357	364.675	151	116	123	118.396	3.08013	1.62299	1.13426e-16	2.6936e-15	up	yes	chrChromosome05:5313852-5314901:-	gi|802794829|ref|XP_012092335.1|	404	3e-46	PREDICTED: histone H2AX-like [Jatropha curcas]	gi|255559381|ref|XM_002520665.1|	266	4e-136	Ricinus communis histone h2a, putative, mRNA	P35063	154	4e-45	Histone H2AX	YDR225w	123	5e-34	COG5262	pfam00125	Histone	Core histone H2A/H2B/H3/H4.	.	GO:0000786|nucleosome;GO:0005634|nucleus;	GO:0003677|DNA binding;	.	.
Manes.09G077800.v6.1	0	0	0	0	0	0	0	0	NA	NA	NA	NA	--	no	chrChromosome09:13223145-13226580:+	gi|662246142|gb|AIE47271.1|	1624	0	phosphofructokinase [Hevea brasiliensis]	gi|255568097|ref|XM_002524979.1|	488	0	Ricinus communis phosphofructokinase, putative, mRNA	Q9FIK0	572	0	ATP-dependent 6-phosphofructokinase 2	BB0727	305	5e-98	COG0205	pfam00365	PFK	Phosphofructokinase.	GO:0046835|carbohydrate phosphorylation;GO:0006002|fructose 6-phosphate metabolic process;GO:0006096|glycolytic process;	GO:0005829|cytosol;	GO:0003872|6-phosphofructokinase activity;GO:0005524|ATP binding;GO:0046872|metal ion binding;	K00850	pfkA, PFK; 6-phosphofructokinase 1 [EC:2.7.1.11]
Manes.18G003100.v6.1	4	3	4	4.01357	4	2	6	3.64856	1.10004	0.137557	0.943029	1	up	no	chrChromosome18:394526-398109:-	gi|802607533|ref|XP_012073856.1|	1897	0	PREDICTED: MLO-like protein 9 [Jatropha curcas]	gi|255539289|ref|XM_002510664.1|	605	0	Ricinus communis Protein MLO, putative, mRNA	O22815	621	0	MLO-like protein 5	.	.	.	.	pfam03094	Mlo	Mlo family. A family of plant integral membrane proteins, first discovered in barley. Mutants lacking wild-type Mlo proteins show broad spectrum resistance to the powdery mildew fungus, and dysregulated cell death control, with spontaneous cell death in response to developmental or abiotic stimuli. Thus wild-type Mlo proteins are thought to be inhibitors of cell death whose deficiency lowers the …	GO:0006952|defense response;GO:0009607|response to biotic stimulus;	GO:0016021|integral component of membrane;	.	K08472	MLO; mlo protein
Manes.17G090700.v6.1	366	336	297	361.681	517	450	485	441.37	0.819449	-0.287274	0.109163	0.211094	down	no	chrChromosome17:23352300-23353751:+	gi|590697351|ref|XP_007045415.1|	1402	0	NAD(P)-linked oxidoreductase superfamily protein, putative [Theobroma cacao]	gi|590697350|ref|XM_007045353.1|	369	0	Theobroma cacao NAD(P)-linked oxidoreductase superfamily protein, putative (TCM_011190) mRNA, complete cds	O49133	474	6e-166	D-galacturonate reductase	TM1009	211	3e-64	COG0656	pfam00248	Aldo_ket_red	Aldo/keto reductase family. This family includes a number of K+ ion channel beta chain regulatory domains - these are reported to have oxidoreductase activity.	GO:0019853|L-ascorbic acid biosynthetic process;	.	GO:0016491|oxidoreductase activity;	.	.
Manes.12G063900.v6.1	1488	1638	1484	1663.05	1438	1374	1591	1339.99	1.2411	0.311618	0.0277115	0.0685745	up	no	chrChromosome12:5847674-5850758:-	gi|802671006|ref|XP_012081510.1|	896	1e-115	PREDICTED: indole-3-glycerol phosphate synthase, chloroplastic [Jatropha curcas]	gi|255582873|ref|XM_002532163.1|	313	4e-162	Ricinus communis tryptophan biosynthesis protein, trpc, putative, mRNA	P49572	248	2e-77	Indole-3-glycerol phosphate synthase, chloroplastic	slr0546	159	6e-45	COG0134	pfam00218	IGPS	Indole-3-glycerol phosphate synthase.	GO:0000162|tryptophan biosynthetic process;	GO:0009507|chloroplast;GO:0009570|chloroplast stroma;GO:0005829|cytosol;	GO:0005507|copper ion binding;GO:0004425|indole-3-glycerol-phosphate synthase activity;	K01609	trpC; indole-3-glycerol phosphate synthase [EC:4.1.1.48]
Manes.03G188200.v6.1	1421	1611	1215	1528.03	1279	1306	1322	1189.12	1.28501	0.361779	0.0104462	0.0299139	up	no	chrChromosome03:27321805-27326585:+	gi|802578551|ref|XP_012069461.1|	3332	0	PREDICTED: putative E3 ubiquitin-protein ligase RF298 [Jatropha curcas]	gi|255551556|ref|XM_002516778.1|	1431	0	Ricinus communis conserved hypothetical protein, mRNA	Q0WPJ7	160	6e-39	Putative E3 ubiquitin-protein ligase RF298	.	.	.	.	pfam13920	zf-C3HC4_3	Zinc finger, C3HC4 type (RING finger).	GO:0016567|protein ubiquitination;	.	GO:0016874|ligase activity;GO:0008270|zinc ion binding;	.	.
Manes.09G061500.v6.1	298	298	374	351.868	940	843	832	794.831	0.442695	-1.17561	2.85133e-11	3.95597e-10	down	yes	chrChromosome09:8270818-8275271:+	gi|802688022|ref|XP_012082536.1|	2397	0	PREDICTED: SRSF protein kinase 1 [Jatropha curcas]	gi|255575462|ref|XM_002528587.1|	981	0	Ricinus communis srpk, putative, mRNA	P36616	390	6e-125	Protein kinase dsk1	.	.	.	.	pfam00069	Pkinase	Protein kinase domain.	GO:0051301|cell division;GO:0035556|intracellular signal transduction;GO:0007067|mitotic nuclear division;GO:1900181|negative regulation of protein localization to nucleus;GO:0048026|positive regulation of mRNA splicing, via spliceosome;GO:1900182|positive regulation of protein localization to nucleus;GO:0046777|protein autophosphorylation;GO:0006468|protein phosphorylation;GO:0046822|regulation …	GO:0032153|cell division site;GO:0005737|cytoplasm;GO:0005829|cytosol;GO:0044732|mitotic spindle pole body;GO:0005634|nucleus;	GO:0005524|ATP binding;GO:0004672|protein kinase activity;GO:0004674|protein serine/threonine kinase activity;GO:0050265|RNA uridylyltransferase activity;	K08832	SRPK3, STK23; serine/threonine-protein kinase SRPK3 [EC:2.7.11.1]
Manes.11G051600.v6.1	0	0	0	0	0	0	0	0	NA	NA	NA	NA	--	no	chrChromosome11:5054658-5056420:-	gi|694435491|ref|XP_009344908.1|	610	7e-66	PREDICTED: uncharacterized protein LOC103936764 [Pyrus x bretschneideri]	.	.	.	.	P0C2F6	210	5e-59	Putative ribonuclease H protein At1g65750	.	.	.	.	pfam13966	zf-RVT	zinc-binding in reverse transcriptase. This domain would appear to be a zinc-binding region of a putative reverse transcriptase.	.	.	GO:0046872|metal ion binding;GO:0003676|nucleic acid binding;GO:0004523|RNA-DNA hybrid ribonuclease activity;	.	.
Manes.03G053100.v6.1	293	353	299	340.013	269	326	231	251.486	1.35201	0.43511	0.0616991	0.132979	up	no	chrChromosome03:4755589-4758384:+	gi|802629598|ref|XP_012077195.1|	971	4e-129	PREDICTED: uncharacterized protein LOC105638083 [Jatropha curcas]	gi|255550176|ref|XM_002516093.1|	394	0	Ricinus communis conserved hypothetical protein, mRNA	.	.	.	.	.	.	.	.	pfam00338	Ribosomal_S10	Ribosomal protein S10p/S20e. This family includes small ribosomal subunit S10 from prokaryotes and S20 from eukaryotes.	.	.	.	.	.
Manes.05G119900.v6.1	0	0	0	0	0	0	0	0	NA	NA	NA	NA	--	no	chrChromosome05:12874621-12875124:+	gi|764638874|ref|XP_011470518.1|	403	3e-43	PREDICTED: uncharacterized protein LOC101295762 [Fragaria vesca subsp. vesca]	.	.	.	.	Q5SVZ6	56.2	3e-08	Zinc finger MYM-type protein 1	.	.	.	.	pfam14291	DUF4371	Domain of unknown function (DUF4371).	.	GO:0005634|nucleus;	GO:0003676|nucleic acid binding;GO:0008270|zinc ion binding;	.	.
Manes.03G145300.v6.1	532	523	569	588.361	269	233	232	223.032	2.63801	1.39945	1.59644e-16	3.73957e-15	up	yes	chrChromosome03:24094706-24098243:-	gi|802588836|ref|XP_012071102.1|	601	5e-72	PREDICTED: TNF receptor-associated factor 6-A-like [Jatropha curcas]	.	.	.	.	.	.	.	.	.	.	.	.	pfam11600	CAF-1_p150	Chromatin assembly factor 1 complex p150 subunit, N-terminal. CAF-1_p150 is a polypeptide subunit of CAF-1, which functions in depositing newly synthesized and acetylated histones H3/H4 into chromatin during DNA replication and repair. CAF-1_p150 includes the HP1 interaction site, the PEST, KER and ED interacting sites. CAF-1_p150 interacts directly with newly synthesized and acetylated histones …	.	.	.	.	.
Manes.18G071800.v6.1	440	500	595	555.226	602	616	653	569.566	0.974824	-0.0367858	0.836455	0.940414	down	no	chrChromosome18:6139812-6143755:+	gi|802634695|ref|XP_012078129.1|	1125	1e-150	PREDICTED: meiotically up-regulated gene 185 protein [Jatropha curcas]	gi|255545581|ref|XM_002513805.1|	464	0	Ricinus communis chaperone protein DNAj, putative, mRNA	B0S1F7	67	8e-11	Chaperone protein DnaJ	HP1024	64.3	1e-10	COG2214	pfam00226	DnaJ	DnaJ domain. DnaJ domains (J-domains) are associated with hsp70 heat-shock system and it is thought that this domain mediates the interaction. DnaJ-domain is therefore part of a chaperone (protein folding) system. The T-antigens, although not in Prosite are confirmed as DnaJ containing domains from literature.	GO:0006260|DNA replication;GO:0006457|protein folding;GO:0009408|response to heat;	GO:0005737|cytoplasm;	GO:0005524|ATP binding;GO:0008270|zinc ion binding;	K03686	dnaJ; molecular chaperone DnaJ
Manes.15G060300.v6.1	2	2	6	3.66476	2	5	4	3.36922	1.08772	0.121305	0.959861	1	up	no	chrChromosome15:4481091-4482770:+	gi|747095829|ref|XP_011095808.1|	456	2e-48	PREDICTED: LOW QUALITY PROTEIN: cleavage and polyadenylation specificity factor subunit 6 [Sesamum indicum]	gi|255563497|ref|XM_002522705.1|	164	2e-79	Ricinus communis RNA-binding protein, putative, mRNA	.	.	.	.	.	.	.	.	pfam12871	PRP38_assoc	Pre-mRNA-splicing factor 38-associated hydrophilic C-term. This domain is a hydrophilic region found at the C-terminus of plant and metazoan pre-mRNA-splicing factor 38 proteins. The function is not known.	.	.	.	.	.
Manes.01G061800.v6.1	436	691	449	561.924	358	312	353	311.034	1.80663	0.853302	2.4966e-07	2.01965e-06	up	no	chrChromosome01:18265152-18268521:+	gi|802739831|ref|XP_012086910.1|	777	1e-96	PREDICTED: uncharacterized protein LOC105645814 [Jatropha curcas]	gi|255537462|ref|XM_002509752.1|	313	6e-162	Ricinus communis conserved hypothetical protein, mRNA	.	.	.	.	.	.	.	.	pfam04032	Rpr2	RNAse P Rpr2/Rpp21/SNM1 subunit domain. This family contains a ribonuclease P subunit of humans and yeast. Other members of the family include the probable archaeal homologues. This family includes SNM1. It is a subunit of RNase MRP (mitochondrial RNA processing), a ribonucleoprotein endoribonuclease that has roles in both mitochondrial DNA replication and nuclear 5.8S rRNA processing. SNM1 is an…	.	.	.	.	.
Manes.07G127200.v6.1	429	340	454	445.787	485	470	531	452.254	0.9857	-0.0207797	0.894069	0.982609	down	no	chrChromosome07:25255737-25262263:+	gi|802546949|ref|XP_012087730.1|	1481	0	PREDICTED: syntaxin-31 [Jatropha curcas]	gi|255571870|ref|XM_002526832.1|	582	0	Ricinus communis syntaxin, putative, mRNA	Q9FFK1	411	1e-140	Syntaxin-31	.	.	.	.	pfam00804	Syntaxin	Syntaxin. Syntaxins are the prototype family of SNARE proteins. They usually consist of three main regions - a C-terminal transmembrane region, a central SNARE domain which is characteristic of and conserved in all syntaxins (pfam05739), and an N-terminal domain that is featured in this entry. This domain varies between syntaxin isoforms; in syntaxin 1A it is found as three alpha-helices with a l…	GO:0006888|ER to Golgi vesicle-mediated transport;GO:0006886|intracellular protein transport;GO:0048278|vesicle docking;GO:0006906|vesicle fusion;	GO:0009504|cell plate;GO:0012505|endomembrane system;GO:0005768|endosome;GO:0000139|Golgi membrane;GO:0016021|integral component of membrane;GO:0043231|intracellular membrane-bounded organelle;GO:0031201|SNARE complex;	GO:0000149|SNARE binding;	K08490	STX5; syntaxin 5
Manes.10G057700.v6.1	757	862	1022	955.2	1317	1160	1144	1100.41	0.868042	-0.204163	0.17318	0.304096	down	no	chrChromosome10:7128504-7136596:-	gi|384371330|gb|AFH77954.1|	3476	0	neutral/alkaline invertase [Manihot esculenta]	gi|384371329|gb|JQ339933.1|	2051	0	Manihot esculenta isolate SC8 neutral/alkaline invertase (NINV8) mRNA, complete cds	Q67XD9	574	0	Alkaline/neutral invertase CINV2	.	.	.	.	pfam12899	Glyco_hydro_100	Alkaline and neutral invertase. This is a family of bacterial and plant alkaline and neutral invertases, EC:3.2.1.26, previously known as Invertase_neut pfam04853.	GO:0048364|root development;GO:0005987|sucrose catabolic process;	GO:0005829|cytosol;	GO:0004564|beta-fructofuranosidase activity;GO:0033926|glycopeptide alpha-N-acetylgalactosaminidase activity;GO:0004575|sucrose alpha-glucosidase activity;	.	.
Manes.04G152900.v6.1	514	681	317	539.264	741	703	765	672.057	0.802407	-0.317594	0.0868109	0.175853	down	no	chrChromosome04:27557047-27561650:-	gi|802574364|ref|XP_012068760.1|	2888	0	PREDICTED: histone-lysine N-methyltransferase, H3 lysine-9 specific SUVH3-like [Jatropha curcas]	gi|255569224|ref|XM_002525535.1|	1030	0	Ricinus communis histone-lysine n-methyltransferase, suvh, putative, mRNA	Q9C5P4	754	0	Histone-lysine N-methyltransferase, H3 lysine-9 specific SUVH3	SPBC428.08c	145	8e-36	COG2940	pfam02182	SAD_SRA	SAD/SRA domain. The domain goes by several names including SAD, SRA and YDG. It adopts a beta barrel, modified PUA-like, fold that is widely present in eukaryotic chromatin proteins and in bacteria. Versions of this domain are known to bind hemi-methylated CpG dinucleotides and also other 5mC containing dinucleotides. The domain binds DNA by flipping out the methylated cytosine base from the DNA …	GO:0040029|regulation of gene expression, epigenetic;	GO:0005694|chromosome;GO:0000775|chromosome, centromeric region;GO:0005634|nucleus;	GO:0003677|DNA binding;GO:0042054|histone methyltransferase activity;GO:0018024|histone-lysine N-methyltransferase activity;GO:0008270|zinc ion binding;	K11420	EHMT; euchromatic histone-lysine N-methyltransferase [EC:2.1.1.43]
Manes.09G041800.v6.1	0	0	4	1.49371	2	2	7	3.36497	0.443899	-1.1717	0.668756	0.809494	down	no	chrChromosome09:5655583-5658551:+	gi|225439329|ref|XP_002267735.1|	1374	0	PREDICTED: calcium-dependent protein kinase 20 [Vitis vinifera]	gi|255566226|ref|XM_002524055.1|	550	0	Ricinus communis calcium-dependent protein kinase, putative, mRNA	Q9ZV15	520	0	Calcium-dependent protein kinase 20	SPAC3A12.14	99.4	3e-24	COG5126	pfam00069	Pkinase	Protein kinase domain.	GO:0009738|abscisic acid-activated signaling pathway;GO:0035556|intracellular signal transduction;GO:0018105|peptidyl-serine phosphorylation;GO:0046777|protein autophosphorylation;	GO:0005737|cytoplasm;GO:0005886|plasma membrane;	GO:0005524|ATP binding;GO:0005509|calcium ion binding;GO:0009931|calcium-dependent protein serine/threonine kinase activity;GO:0005516|calmodulin binding;GO:0004683|calmodulin-dependent protein kinase activity;	K13412	CPK; calcium-dependent protein kinase [EC:2.7.11.1]
Manes.15G126500.v6.1	0	0	0	0	0	0	0	0	NA	NA	NA	NA	--	no	chrChromosome15:9586892-9587038:-	.	.	.	.	.	.	.	.	.	.	.	.	.	.	.	.	pfam04656	Pox_E6	Pox virus E6 protein. Family of pox virus E6 proteins.	.	.	.	.	.
Manes.01G053000.v6.1	1068	819	1408	1204.5	2284	2397	2104	2064.48	0.58344	-0.777343	6.06116e-06	3.8565e-05	down	no	chrChromosome01:13269946-13274660:+	gi|802733689|ref|XP_012086674.1|	3917	0	PREDICTED: protein NLP7-like [Jatropha curcas]	gi|255555650|ref|XM_002518815.1|	958	0	Ricinus communis transcription factor, putative, mRNA	Q84TH9	961	0	Protein NLP7	.	.	.	.	pfam02042	RWP-RK	RWP-RK domain. This domain is named RWP-RK after a conserved motif at the C terminus of the presumed domain. The domain is found in algal minus dominance proteins as well as plant proteins involved in nitrogen-controlled development.	GO:0042128|nitrate assimilation;GO:0010167|response to nitrate;GO:0009414|response to water deprivation;GO:0010118|stomatal movement;GO:0006351|transcription, DNA-templated;	GO:0005634|nucleus;	GO:0003677|DNA binding;GO:0003700|transcription factor activity, sequence-specific DNA binding;	.	.
Manes.16G010800.v6.1	0	0	0	0	0	0	0	0	NA	NA	NA	NA	--	no	chrChromosome16:1078075-1078849:+	.	.	.	.	.	.	.	.	.	.	.	.	.	.	.	.	pfam07264	EI24	Etoposide-induced protein 2.4 (EI24). This family contains a number of eukaryotic etoposide-induced 2.4 (EI24) proteins approximately 350 residues long as well as bacterial CysZ proteins (formerly known as DUF540). In cells treated with the cytotoxic drug etoposide, EI24 is induced by p53. It has been suggested to play an important role in negative cell growth control.	.	.	.	.	.
Manes.06G109700.v6.1	862	720	1174	1005.58	155	146	100	121.776	8.25762	3.04573	3.43054e-29	1.67561e-27	up	yes	chrChromosome06:21892008-21893808:+	gi|802650533|ref|XP_012079985.1|	594	4e-70	PREDICTED: uncharacterized protein LOC105640313 [Jatropha curcas]	.	.	.	.	.	.	.	.	.	.	.	.	pfam00564	PB1	PB1 domain.	.	.	.	.	.
Manes.05G043600.v6.1	66	163	111	120.318	176	191	117	147.137	0.817727	-0.290308	0.444776	0.608795	down	no	chrChromosome05:3141055-3145069:+	gi|802699240|ref|XP_012083545.1|	1316	1e-178	PREDICTED: serine/threonine-protein kinase Aurora-3 [Jatropha curcas]	gi|255541355|ref|XM_002511696.1|	473	0	Ricinus communis Serine/threonine-protein kinase, putative, mRNA	O64629	470	9e-165	Serine/threonine-protein kinase Aurora-3	.	.	.	.	pfam00069	Pkinase	Protein kinase domain.	GO:0007059|chromosome segregation;GO:0043987|histone H3-S10 phosphorylation;GO:0043988|histone H3-S28 phosphorylation;GO:0016572|histone phosphorylation;GO:0007052|mitotic spindle organization;GO:0032465|regulation of cytokinesis;	GO:0032133|chromosome passenger complex;GO:0000775|chromosome, centromeric region;GO:0000780|condensed nuclear chromosome, centromeric region;GO:0005634|nucleus;GO:0048471|perinuclear region of cytoplasm;GO:0005819|spindle;GO:0005876|spindle microtubule;GO:0051233|spindle midzone;GO:0031616|spindle pole centrosome;	GO:0005524|ATP binding;GO:0035175|histone kinase activity (H3-S10 specific);GO:0044022|histone kinase activity (H3-S28 specific);	K08850	AURKX; aurora kinase, other [EC:2.7.11.1]
Manes.18G033800.v6.1	2	15	1	6.06873	17	17	2	10.9006	0.556732	-0.844945	0.615548	0.761888	down	no	chrChromosome18:2948571-2949893:+	gi|802595987|ref|XP_012071997.1|	213	1e-20	PREDICTED: uncharacterized protein LOC105633903 [Jatropha curcas]	.	.	.	.	.	.	.	.	.	.	.	.	pfam06210	DUF1003	Protein of unknown function (DUF1003). This family consists of several hypothetical bacterial proteins of unknown function.	.	.	.	.	.
Manes.S108100.v6.1	66	130	87	100.514	113	161	165	134.005	0.750072	-0.414898	0.197015	0.335994	down	no	chrScaffold02393:5577-7681:+	gi|802546382|ref|XP_012084630.1|	172	2e-11	PREDICTED: uncharacterized protein LOC105643984 isoform X2 [Jatropha curcas]	.	.	.	.	.	.	.	.	.	.	.	.	pfam00254	FKBP_C	FKBP-type peptidyl-prolyl cis-trans isomerase.	.	.	.	.	.
Manes.03G058100.v6.1	0	0	5	1.86713	1	0	0	0.295723	6.31379	2.65851	0.176729	0.308517	up	no	chrChromosome03:5470514-5473730:-	gi|28628597|gb|AAO49267.1|AF480476_1	2185	0	P66 protein [Hevea brasiliensis]	gi|28628596|gb|AF480476.1|	736	0	Hevea brasiliensis P66 protein (P66) mRNA, complete cds	Q7XKV5	515	2e-175	Beta-glucosidase 11	BH1923	276	2e-84	COG2723	pfam00232	Glyco_hydro_1	Glycosyl hydrolase family 1.	GO:0005975|carbohydrate metabolic process;	.	GO:0008422|beta-glucosidase activity;	.	.
Manes.03G048900.v6.1	172	153	215	196.526	174	186	218	176.093	1.11604	0.158385	0.473638	0.63618	up	no	chrChromosome03:4177359-4180232:-	gi|802631365|ref|XP_012077274.1|	1213	2e-164	PREDICTED: uncharacterized protein LOC105638139 [Jatropha curcas]	gi|255550759|ref|XM_002516382.1|	433	0	Ricinus communis valacyclovir hydrolase, putative, mRNA	.	.	.	.	.	.	.	.	pfam12697	Abhydrolase_6	Alpha/beta hydrolase family. This family contains alpha/beta hydrolase enzymes of diverse specificity.	.	.	.	.	.
Manes.02G024700.v6.1	51	53	78	66.1016	7	9	8	7.31634	9.03478	3.17549	1.09729e-14	2.17753e-13	up	yes	chrChromosome02:1951720-1952280:+	gi|224053945|ref|XP_002298051.1|	231	6e-22	hypothetical protein POPTR_0001s09050g [Populus trichocarpa]	.	.	.	.	.	.	.	.	.	.	.	.	pfam14358	DUF4405	Domain of unknown function (DUF4405). This presumed domain is functionally uncharacterized. This domain family is found in bacteria and archaea, and is approximately 50 amino acids in length. There are two conserved histidines that may be functionally important. This family is N-terminally truncated compared to other members of the clan.	.	.	.	.	.
Manes.01G041200.v6.1	574	636	492	612.842	175	191	159	159.771	3.83575	1.93951	1.5325e-29	7.62972e-28	up	yes	chrChromosome01:6789842-6790773:+	gi|590674460|ref|XP_007039174.1|	365	7e-40	SAUR family protein [Theobroma cacao]	gi|351723858|ref|NM_001248317.1|	106	4e-47	Glycine max uncharacterized LOC100526867 (LOC100526867), mRNA	P33079	68.2	4e-13	Auxin-induced protein 10A5	.	.	.	.	pfam02519	Auxin_inducible	Auxin responsive protein. This family consists of the protein products of the ARG7 auxin responsive genes family none of which have any identified functional role.	GO:0009734|auxin-activated signaling pathway;	.	.	.	.
Manes.06G036600.v6.1	228	380	381	354.574	997	750	773	764.761	0.46364	-1.10892	2.65314e-07	2.13513e-06	down	yes	chrChromosome06:10070702-10074533:+	gi|743807535|ref|XP_011018020.1|	1800	0	PREDICTED: reticulon-like protein B21 isoform X2 [Populus euphratica]	gi|566177181|ref|XM_002309305.2|	338	1e-175	Populus trichocarpa hypothetical protein (POPTR_0006s19970g) mRNA, complete cds	Q56X72	364	1e-115	Reticulon-like protein B21	.	.	.	.	pfam02453	Reticulon	Reticulon. Reticulon, also know as neuroendocrine-specific protein (NSP), is a protein of unknown function which associates with the endoplasmic reticulum. This family represents the C-terminal domain of the three reticulon isoforms and their homologues.	.	GO:0005789|endoplasmic reticulum membrane;GO:0016021|integral component of membrane;	.	.	.
Manes.12G055500.v6.1	128	141	150	151.434	224	164	171	169.606	0.89286	-0.163494	0.485491	0.648501	down	no	chrChromosome12:4898301-4900788:-	gi|802546361|ref|XP_012084548.1|	1140	5e-154	PREDICTED: uncharacterized protein LOC105643912 isoform X1 [Jatropha curcas]	gi|255572703|ref|XM_002527239.1|	460	0	Ricinus communis Hemolysin A, putative, mRNA	P19672	139	2e-37	Putative rRNA methyltransferase YqxC	TM1576	177	2e-52	COG1189	pfam01728	FtsJ	FtsJ-like methyltransferase. This family consists of FtsJ from various bacterial and archaeal sources FtsJ is a methyltransferase, but actually has no effect on cell division. FtsJ's substrate is the 23S rRNA. The 1.5 A crystal structure of FtsJ in complex with its cofactor S-adenosylmethionine revealed that FtsJ has a methyltransferase fold. This family also includes the N terminus of flaviviral…	GO:0006364|rRNA processing;	.	GO:0008168|methyltransferase activity;GO:0003723|RNA binding;	K06442	tlyA; 23S rRNA (cytidine1920-2'-O)/16S rRNA (cytidine1409-2'-O)-methyltransferase [EC:2.1.1.226 2.1.1.227]
Manes.08G136700.v6.1	3518	4319	3302	4001.39	3996	3920	3738	3544.81	1.1288	0.174793	0.218528	0.363005	up	no	chrChromosome08:30283141-30289949:+	gi|255561873|ref|XP_002521945.1|	2138	0	Poly(rC)-binding protein, putative [Ricinus communis]	gi|255561872|ref|XM_002521899.1|	929	0	Ricinus communis Poly(rC)-binding protein, putative, mRNA	P58223	86.3	3e-16	KH domain-containing protein At4g18375	.	.	.	.	pfam00013	KH_1	KH domain. KH motifs bind RNA in vitro. Autoantibodies to Nova, a KH domain protein, cause paraneoplastic opsoclonus ataxia.	.	GO:0005634|nucleus;	GO:0003723|RNA binding;	K13162	PCBP2_3_4; poly(rC)-binding protein 2/3/4
Manes.16G044500.v6.1	17	17	17	18.454	27	26	42	28.9555	0.637323	-0.649904	0.169153	0.298802	down	no	chrChromosome16:6403928-6405898:+	gi|566194176|ref|XP_006377525.1|	1363	0	putative receptor-like protein kinase RLPK1, partial [Populus trichocarpa]	gi|117938451|gb|EF035081.1|	429	0	Manihot esculenta putative serine/threonine kinase mRNA, partial cds	C0LGG8	427	6e-139	Probable LRR receptor-like serine/threonine-protein kinase At1g53430	lin1934_1	87.4	1e-18	COG0515	pfam00069	Pkinase	Protein kinase domain.	.	GO:0016021|integral component of membrane;GO:0005886|plasma membrane;	GO:0005524|ATP binding;GO:0004674|protein serine/threonine kinase activity;	.	.
Manes.13G065400.v6.1	26	14	31	26.1483	86	81	62	69.5702	0.375855	-1.41175	0.000238137	0.00107217	down	yes	chrChromosome13:7249866-7251732:+	gi|802658649|ref|XP_012080658.1|	1470	0	PREDICTED: triacylglycerol lipase 2-like [Jatropha curcas]	gi|255576142|ref|XM_002528920.1|	533	0	Ricinus communis Triacylglycerol lipase 2 precursor, putative, mRNA	Q67ZU1	362	9e-121	Triacylglycerol lipase 2	.	.	.	.	pfam00561	Abhydrolase_1	alpha/beta hydrolase fold. This catalytic domain is found in a very wide range of enzymes.	GO:0002213|defense response to insect;GO:0016042|lipid catabolic process;	GO:0005576|extracellular region;	GO:0016298|lipase activity;GO:0004806|triglyceride lipase activity;	.	.
Manes.07G023600.v6.1	119	184	119	150.533	163	187	150	152.215	0.988953	-0.0160257	1	1	down	no	chrChromosome07:2171977-2176679:-	gi|255571016|ref|XP_002526459.1|	1525	0	sodium-bile acid cotransporter, putative [Ricinus communis]	gi|255571015|ref|XM_002526413.1|	621	0	Ricinus communis sodium-bile acid cotransporter, putative, mRNA	Q93YR2	225	7e-66	Probable sodium/metabolite cotransporter BASS1, chloroplastic	BH0858	197	9e-57	COG0385	pfam01758	SBF	Sodium Bile acid symporter family. This family consists of Na+/bile acid co-transporters. These transmembrane proteins function in the liver in the uptake of bile acids from portal blood plasma a process mediated by the co-transport of Na+. Also in the family is ARC3 from S. cerevisiae, a putative transmembrane protein involved in resistance to arsenic compounds.	GO:0006810|transport;	GO:0009507|chloroplast;GO:0009941|chloroplast envelope;GO:0016021|integral component of membrane;	.	K03453	TC.BASS; bile acid:Na+ symporter, BASS family
Manes.13G087300.v6.1	593	861	643	750.44	508	549	523	481.025	1.56008	0.641624	2.96209e-05	0.000164415	up	no	chrChromosome13:15275593-15278119:+	gi|802725478|ref|XP_012086052.1|	1548	0	PREDICTED: autophagy-related protein 13 [Jatropha curcas]	gi|566225284|ref|XM_006370947.1|	572	0	Populus trichocarpa hypothetical protein (POPTR_0019s02600g) mRNA, complete cds	Q6C315	81.3	1e-14	Autophagy-related protein 13	.	.	.	.	pfam10033	ATG13	Autophagy-related protein 13. Members of this family of phosphoproteins are involved in cytoplasm to vacuole transport (Cvt), and more specifically in Cvt vesicle formation. They are probably involved in the switching machinery regulating the conversion between the Cvt pathway and autophagy. Finally, ATG13 is also required for glycogen storage.	GO:0032147|activation of protein kinase activity;GO:0006995|cellular response to nitrogen starvation;GO:0000747|conjugation with cellular fusion;GO:0032258|CVT pathway;GO:0044805|late nucleophagy;GO:0016236|macroautophagy;GO:0000422|mitophagy;GO:0044804|nucleophagy;GO:0034727|piecemeal microautophagy of nucleus;GO:0034497|protein localization to pre-autophagosomal structure;	GO:0005829|cytosol;GO:0019898|extrinsic component of membrane;GO:0000407|pre-autophagosomal structure;GO:0034045|pre-autophagosomal structure membrane;	GO:0019887|protein kinase regulator activity;	K08331	ATG13; autophagy-related protein 13
Manes.18G057100.v6.1	12	10	17	14.2364	0	1	0	0.309272	46.032	5.52456	9.84349e-08	8.50749e-07	up	yes	chrChromosome18:4928711-4929620:+	gi|802570216|ref|XP_012068060.1|	325	4e-31	PREDICTED: probable rhamnogalacturonate lyase B [Jatropha curcas]	gi|255572851|ref|XM_002527312.1|	82	8e-34	Ricinus communis lyase, putative, mRNA	.	.	.	.	.	.	.	.	pfam14683	CBM-like	Polysaccharide lyase family 4, domain III. CBM-like is domain III of rhamnogalacturonan lyase (RG-lyase). The full-length protein specifically recognizes and cleaves alpha-1,4 glycosidic bonds between l-rhamnose and d-galacturonic acids in the backbone of rhamnogalacturonan-I, a major component of the plant cell wall polysaccharide, pectin. This domain possesses a jelly roll beta-sandwich fold st…	.	.	.	.	.
Manes.14G149600.v6.1	0	0	0	0	0	0	0	0	NA	NA	NA	NA	--	no	chrChromosome14:14939584-14941313:-	gi|743879760|ref|XP_011036031.1|	503	2e-61	PREDICTED: 18.1 kDa class I heat shock protein-like [Populus euphratica]	gi|327493230|gb|GU575342.1|	80	8e-33	Solanum nigrum class I heat shock protein (SHSP) mRNA, partial cds	P27396	175	6e-54	17.8 kDa class I heat shock protein	TM0374	51.6	6e-08	COG0071	pfam00011	HSP20	Hsp20/alpha crystallin family.	.	GO:0005737|cytoplasm;	.	.	.
Manes.17G063500.v6.1	374	277	293	343.871	436	357	412	366.181	0.939073	-0.0906901	0.610216	0.757348	down	no	chrChromosome17:20276155-20278248:+	gi|643704116|gb|KDP21180.1|	1527	0	hypothetical protein JCGZ_21651 [Jatropha curcas]	gi|255557476|ref|XM_002519723.1|	484	0	Ricinus communis Flavonol synthase/flavanone 3-hydroxylase, putative, mRNA	Q39224	424	4e-144	Protein SRG1	PA0147	115	4e-28	COG3491	pfam14226	DIOX_N	non-haem dioxygenase in morphine synthesis N-terminal. This is the highly conserved N-terminal region of proteins with 2-oxoglutarate/Fe(II)-dependent dioxygenase activity.	GO:0010260|organ senescence;	.	GO:0046872|metal ion binding;GO:0016682|oxidoreductase activity, acting on diphenols and related substances as donors, oxygen as acceptor;GO:0016706|oxidoreductase activity, acting on paired donors, with incorporation or reduction of molecular oxygen, 2-oxoglutarate as one donor, and incorporation of one atom each of oxygen into both donors;	.	.
Manes.04G018400.v6.1	1	2	25	10.3763	0	0	1	0.307855	33.7053	5.0749	1.45288e-05	8.59106e-05	up	yes	chrChromosome04:2065998-2067236:+	gi|698555960|ref|XP_009770639.1|	323	2e-30	PREDICTED: uncharacterized protein LOC104221303 [Nicotiana sylvestris]	.	.	.	.	P93295	72.8	9e-14	Uncharacterized mitochondrial protein AtMg00310	.	.	.	.	pfam13456	RVT_3	Reverse transcriptase-like. This domain is found in plants and appears to be part of a retrotransposon.	.	GO:0005739|mitochondrion;	.	.	.
Manes.16G028000.v6.1	0	0	3	1.12028	2	1	0	0.900718	1.24376	0.314713	0.922054	0.996616	up	no	chrChromosome16:2844611-2848396:+	gi|255556075|ref|XP_002519072.1|	2899	0	lipoxygenase, putative [Ricinus communis]	.	.	.	.	O24371	983	0	Linoleate 13S-lipoxygenase 3-1, chloroplastic	.	.	.	.	pfam00305	Lipoxygenase	Lipoxygenase.	GO:0031408|oxylipin biosynthetic process;	GO:0009570|chloroplast stroma;GO:0009534|chloroplast thylakoid;	GO:0016165|linoleate 13S-lipoxygenase activity;GO:0046872|metal ion binding;	K00454	LOX2S; lipoxygenase [EC:1.13.11.12]
Manes.14G027800.v6.1	4	0	1	1.90765	2	0	0	0.591446	3.2254	1.68948	0.596987	0.749183	up	no	chrChromosome14:2306623-2307960:+	gi|720073071|ref|XP_010278585.1|	802	4e-104	PREDICTED: CEN-like protein 1 [Nelumbo nucifera]	gi|41351514|dbj|AB161110.1|	318	7e-165	Populus nigra PnFTL1a mRNA for flowering locus T like protein, complete cds	Q9XH44	285	2e-94	CEN-like protein 1	.	.	.	.	pfam01161	PBP	Phosphatidylethanolamine-binding protein.	GO:0009910|negative regulation of flower development;	GO:0005737|cytoplasm;	GO:0003712|transcription cofactor activity;	.	.
Manes.11G152300.v6.1	0	0	0	0	0	0	0	0	NA	NA	NA	NA	--	no	chrChromosome11:26313271-26315028:+	gi|802554805|ref|XP_012065094.1|	876	5e-112	PREDICTED: transcription factor FER-LIKE IRON DEFICIENCY-INDUCED TRANSCRIPTION FACTOR [Jatropha curcas]	gi|255565464|ref|XM_002523677.1|	248	7e-126	Ricinus communis conserved hypothetical protein, mRNA	Q0V7X4	213	1e-63	Transcription factor FER-LIKE IRON DEFICIENCY-INDUCED TRANSCRIPTION FACTOR	.	.	.	.	pfam00010	HLH	Helix-loop-helix DNA-binding domain.	GO:0071369|cellular response to ethylene stimulus;GO:0071281|cellular response to iron ion;GO:0071732|cellular response to nitric oxide;GO:0034756|regulation of iron ion transport;GO:0006355|regulation of transcription, DNA-templated;GO:0010039|response to iron ion;GO:0006351|transcription, DNA-templated;	GO:0005634|nucleus;	GO:0003677|DNA binding;GO:0003700|transcription factor activity, sequence-specific DNA binding;	.	.
Manes.06G162200.v6.1	597	702	600	683.678	720	685	736	651.353	1.04963	0.0698784	0.640635	0.784363	up	no	chrChromosome06:26523777-26528388:+	gi|802764700|ref|XP_012090039.1|	914	3e-120	PREDICTED: RNA-binding protein 8A [Jatropha curcas]	gi|255544923|ref|XM_002513477.1|	430	0	Ricinus communis polyadenylate-binding protein, putative, mRNA	B5DGI7	148	6e-41	RNA-binding protein 8A	.	.	.	.	pfam00076	RRM_1	RNA recognition motif. (a.k.a. RRM, RBD, or RNP domain). The RRM motif is probably diagnostic of an RNA binding protein. RRMs are found in a variety of RNA binding proteins, including various hnRNP proteins, proteins implicated in regulation of alternative splicing, and protein components of snRNPs. The motif also appears in a few single stranded DNA binding proteins. The RRM structure consists o…	GO:0006397|mRNA processing;GO:0051028|mRNA transport;GO:0000184|nuclear-transcribed mRNA catabolic process, nonsense-mediated decay;GO:0000381|regulation of alternative mRNA splicing, via spliceosome;GO:0006417|regulation of translation;GO:0008380|RNA splicing;	GO:0005737|cytoplasm;GO:0016607|nuclear speck;	GO:0000166|nucleotide binding;GO:0003723|RNA binding;	.	.
Manes.18G041600.v6.1	257	289	197	267.089	1098	1158	729	907.266	0.294388	-1.76421	3.52782e-12	5.37893e-11	down	yes	chrChromosome18:3588658-3590682:+	gi|802571398|ref|XP_012068292.1|	1308	4e-174	PREDICTED: cyclin-D3-3-like [Jatropha curcas]	gi|255538191|ref|XM_002510115.1|	494	0	Ricinus communis cyclin d, putative, mRNA	P42753	280	4e-87	Cyclin-D3-1	.	.	.	.	pfam00134	Cyclin_N	Cyclin, N-terminal domain. Cyclins regulate cyclin dependent kinases (CDKs). Human cyclin-O is a Uracil-DNA glycosylase that is related to other cyclins. Cyclins contain two domains of similar all-alpha fold, of which this family corresponds with the N-terminal domain.	GO:0051301|cell division;GO:0000082|G1/S transition of mitotic cell cycle;GO:0007067|mitotic nuclear division;GO:0051726|regulation of cell cycle;GO:0009735|response to cytokinin;GO:0009744|response to sucrose;GO:0048316|seed development;	GO:0005634|nucleus;	.	K14505	CYCD3; cyclin D3, plant
Manes.10G007300.v6.1	437	566	595	575.76	604	564	472	498.353	1.15532	0.208298	0.20048	0.339509	up	no	chrChromosome10:567942-573315:+	gi|802546716|ref|XP_012086589.1|	918	1e-118	PREDICTED: biotin carboxyl carrier protein of acetyl-CoA carboxylase, chloroplastic [Jatropha curcas]	gi|255559566|ref|XM_002520757.1|	363	0	Ricinus communis Biotin carboxyl carrier protein of acetyl-CoA carboxylase, putative, mRNA	.	.	.	.	aq_1363	51.2	6e-07	COG0511	pfam00364	Biotin_lipoyl	Biotin-requiring enzyme. This family covers two Prosite entries, the conserved lysine residue binds biotin in one group and lipoic acid in the other. Note that the HMM does not currently recognize the Glycine cleavage system H proteins.	.	.	.	.	.
Manes.07G119900.v6.1	9	55	13	26.3766	3	5	5	3.9728	6.63929	2.73103	2.06156e-06	1.42278e-05	up	yes	chrChromosome07:24745513-24748858:+	gi|802548375|ref|XP_012091224.1|	2597	0	PREDICTED: wall-associated receptor kinase-like 20 [Jatropha curcas]	gi|255566475|ref|XM_002524177.1|	540	0	Ricinus communis kinase, putative, mRNA	Q9LZM4	642	0	Wall-associated receptor kinase-like 20	.	.	.	.	pfam07714	Pkinase_Tyr	Protein tyrosine kinase.	.	GO:0016021|integral component of membrane;	GO:0005524|ATP binding;GO:0030247|polysaccharide binding;GO:0004674|protein serine/threonine kinase activity;	.	.
Manes.02G169800.v6.1	1	2	5	2.90778	1	1	1	0.912849	3.18539	1.67147	0.213333	0.356288	up	no	chrChromosome02:12895659-12896200:+	.	.	.	.	.	.	.	.	.	.	.	.	.	.	.	.	pfam15012	DUF4519	Domain of unknown function (DUF4519). This family of proteins is found in eukaryotes. Proteins in this family are typically between and 59 amino acids in length. There are two conserved sequence motifs: KET and VLP. There is a single completely conserved residue P that may be functionally important.	.	.	.	.	.
Manes.04G111700.v6.1	1012	1119	848	1072.47	1246	1228	1172	1109.06	0.967004	-0.0484065	0.765813	0.8883	down	no	chrChromosome04:24552693-24556492:-	gi|255553241|ref|XP_002517663.1|	2487	0	signal recognition particle 54 kD protein, putative [Ricinus communis]	gi|255553240|ref|XM_002517617.1|	1079	0	Ricinus communis signal recognition particle 54 kD protein, putative, mRNA	P49972	941	0	Signal recognition particle 54 kDa protein 2	SPCC188.06c	418	1e-136	COG0541	pfam00448	SRP54	SRP54-type protein, GTPase domain. This family includes relatives of the G-domain of the SRP54 family of proteins.	GO:0006614|SRP-dependent cotranslational protein targeting to membrane;	GO:0005786|signal recognition particle, endoplasmic reticulum targeting;	GO:0008312|7S RNA binding;GO:0005525|GTP binding;GO:0003924|GTPase activity;	K03106	SRP54, ffh; signal recognition particle subunit SRP54
Manes.05G097800.v6.1	487	513	332	479.313	668	622	990	694.686	0.689971	-0.535392	0.0459128	0.104441	down	no	chrChromosome05:8163988-8166822:-	gi|743938567|ref|XP_011013717.1|	1609	0	PREDICTED: probable LRR receptor-like serine/threonine-protein kinase At1g53430 [Populus euphratica]	gi|104294995|gb|AC186955.1|	39	1e-09	Musa acuminata clone MA4_82I11, complete sequence	C0LGG8	300	2e-89	Probable LRR receptor-like serine/threonine-protein kinase At1g53430	YAR019c	87.4	2e-17	COG0515	pfam00069	Pkinase	Protein kinase domain.	.	GO:0016021|integral component of membrane;GO:0005886|plasma membrane;	GO:0005524|ATP binding;GO:0004674|protein serine/threonine kinase activity;	.	.
Manes.01G175200.v6.1	212	332	163	251.26	510	541	527	480.374	0.52305	-0.934979	1.00547e-05	6.13164e-05	down	no	chrChromosome01:27733398-27739088:-	gi|255583659|ref|XP_002532584.1|	3270	0	pentatricopeptide repeat-containing protein, putative [Ricinus communis]	.	.	.	.	.	.	.	.	.	.	.	.	pfam13041	PPR_2	PPR repeat family. This repeat has no known function. It is about 35 amino acids long and is found in up to 18 copies in some proteins. The family appears to be greatly expanded in plants and fungi. The repeat has been called PPR.	.	.	.	.	.
Manes.01G059500.v6.1	1887	2068	1772	2064.91	2453	2495	2445	2249.75	0.917844	-0.12368	0.408829	0.574315	down	no	chrChromosome01:17501187-17509731:+	gi|802739122|ref|XP_012086884.1|	2602	0	PREDICTED: signal peptide peptidase-like 2 [Jatropha curcas]	gi|255537494|ref|XM_002509768.1|	1090	0	Ricinus communis Minor histocompatibility antigen H13, putative, mRNA	Q8W469	867	0	Signal peptide peptidase-like 2	.	.	.	.	pfam04258	Peptidase_A22B	Signal peptide peptidase. The members of this family are membrane proteins. In some proteins this region is found associated with pfam02225. This family corresponds with Merops subfamily A22B, the type example of which is signal peptide peptidase. There is a sequence-similarity relationship with pfam01080.	.	GO:0005768|endosome;GO:0010008|endosome membrane;GO:0016021|integral component of membrane;	GO:0004190|aspartic-type endopeptidase activity;	.	.
Manes.05G124000.v6.1	256	331	248	299.549	288	247	231	232.673	1.28743	0.364489	0.05714	0.124794	up	no	chrChromosome05:14879075-14882172:-	gi|255539246|ref|XP_002510688.1|	1495	0	conserved hypothetical protein [Ricinus communis]	gi|255539245|ref|XM_002510642.1|	577	0	Ricinus communis conserved hypothetical protein, mRNA	.	.	.	.	.	.	.	.	pfam12776	Myb_DNA-bind_3	Myb/SANT-like DNA-binding domain. This presumed domain appears to be related to other Myb/SANT like DNA binding domains. In particular pfam10545 seems most related. This family is greatly expanded in plants and appears in several proteins annotated as transposon proteins.	.	.	.	.	.
Manes.16G035000.v6.1	310	362	363	373.39	185	214	164	171.381	2.17871	1.12348	2.50182e-09	2.70604e-08	up	yes	chrChromosome16:3882895-3886362:-	gi|255564804|ref|XP_002523396.1|	2539	0	pyruvate kinase, putative [Ricinus communis]	gi|255564803|ref|XM_002523350.1|	965	0	Ricinus communis pyruvate kinase, putative, mRNA	Q42954	927	0	Pyruvate kinase, cytosolic isozyme	BS_pykA_1	397	1e-129	COG0469	pfam00224	PK	Pyruvate kinase, barrel domain. This domain of the is actually a small beta-barrel domain nested within a larger TIM barrel. The active site is found in a cleft between the two domains.	GO:0006096|glycolytic process;	GO:0005737|cytoplasm;	GO:0005524|ATP binding;GO:0000287|magnesium ion binding;GO:0030955|potassium ion binding;GO:0004743|pyruvate kinase activity;	.	.
Manes.11G045700.v6.1	0	1	1	0.701973	0	2	0	0.618543	1.13488	0.18254	1	1	up	no	chrChromosome11:4141291-4142063:+	gi|224059066|ref|XP_002299700.1|	152	9e-11	hypothetical protein POPTR_0001s18200g [Populus trichocarpa]	.	.	.	.	.	.	.	.	.	.	.	.	pfam02949	7tm_6	7tm Odorant receptor. This family is composed of 7 transmembrane receptors, that are probably drosophila odorant receptors.	.	.	.	.	.
Manes.12G131500.v6.1	3	5	2	3.54025	9	7	8	7.28924	0.485681	-1.04192	0.25893	0.412633	down	no	chrChromosome12:28686862-28687122:+	.	.	.	.	.	.	.	.	.	.	.	.	.	.	.	.	pfam04054	Not1	CCR4-Not complex component, Not1. The Ccr4-Not complex is a global regulator of transcription that affects genes positively and negatively and is thought to regulate transcription factor TFIID.	.	.	.	.	.
Manes.03G019800.v6.1	97	94	120	112.899	108	101	119	99.8092	1.13115	0.177793	0.502843	0.666276	up	no	chrChromosome03:1646324-1649428:+	gi|802627398|ref|XP_012076671.1|	995	9e-132	PREDICTED: ras-related protein RHN1-like [Jatropha curcas]	gi|255546520|ref|XM_002514274.1|	411	0	Ricinus communis protein with unknown function, mRNA	P31583	282	6e-92	Ras-related protein RHN1	.	.	.	.	pfam00071	Ras	Ras family. Includes sub-families Ras, Rab, Rac, Ral, Ran, Rap Ypt1 and more. Shares P-loop motif with GTP_EFTU, arf and myosin_head. See pfam00009 pfam00025, pfam00063. As regards Rab GTPases, these are important regulators of vesicle formation, motility and fusion. They share a fold in common with all Ras GTPases: this is a six-stranded beta-sheet surrounded by five alpha-helices.	GO:0015031|protein transport;GO:0007264|small GTPase mediated signal transduction;	GO:0005622|intracellular;GO:0005886|plasma membrane;	GO:0005525|GTP binding;	.	.
Manes.16G128200.v6.1	35	104	64	71.4925	109	95	102	93.0158	0.768606	-0.379683	0.276442	0.432987	down	no	chrChromosome16:27901327-27903533:-	gi|255548748|ref|XP_002515430.1|	380	4e-38	transcription factor, putative [Ricinus communis]	.	.	.	.	Q6NQ99	54.7	7e-07	Protein POLAR LOCALIZATION DURING ASYMMETRIC DIVISION AND REDISTRIBUTION	.	.	.	.	pfam15619	Lebercilin	Ciliary protein causing Leber congenital amaurosis disease. Lebercilin is a family of eukaryotic ciliary proteins. Mutations in the gene, LCA5, are implicated in the disease Leber congenital amaurosis. In photoreceptors, lebercilin is uniquely localized at the cilium that bridges the inner and outer segments. Lebercilin functions as an integral element of selective protein transport through photo…	GO:0008356|asymmetric cell division;	GO:0005938|cell cortex;GO:0071944|cell periphery;GO:0005737|cytoplasm;	.	.	.
Manes.08G022300.v6.1	151	242	177	203.522	145	178	178	152.728	1.33257	0.414214	0.04985	0.111613	up	no	chrChromosome08:2064304-2066736:+	gi|802562591|ref|XP_012066450.1|	1203	3e-158	PREDICTED: growth-regulating factor 3 [Jatropha curcas]	gi|255587039|ref|XM_002534064.1|	477	0	Ricinus communis conserved hypothetical protein, mRNA	Q8L8A7	244	1e-73	Growth-regulating factor 4	.	.	.	.	pfam08879	WRC	WRC. The WRC domain, named after the conserved Trp-Arg-Cys motif, contains two distinctive features: a putative nuclear localisation signal and a zinc-finger motif (C3H). It is suggested that the WRC domain functions in DNA binding.	GO:0048366|leaf development;GO:0006355|regulation of transcription, DNA-templated;GO:0006351|transcription, DNA-templated;	GO:0005634|nucleus;	GO:0005524|ATP binding;	.	.
Manes.06G044400.v6.1	261	399	317	349.574	422	421	370	368.905	0.9476	-0.0776495	0.713906	0.847292	down	no	chrChromosome06:12942010-12945531:+	gi|255583110|ref|XP_002532322.1|	307	1e-30	aldose 1-epimerase, putative [Ricinus communis]	gi|255583109|ref|XM_002532276.1|	241	4e-122	Ricinus communis aldose 1-epimerase, putative, mRNA	.	.	.	.	.	.	.	.	pfam09522	RE_R_Pab1	R.Pab1 restriction endonuclease.	.	.	.	.	.
Manes.01G124200.v6.1	2960	3865	4162	3959.36	3135	2258	2423	2371.36	1.66966	0.739552	0.000150419	0.000708016	up	no	chrChromosome01:24153420-24156720:+	gi|262292925|gb|ACY42665.1|	2294	0	phytoene synthase 2 [Manihot esculenta]	gi|262292928|gb|GU111720.1|	1290	0	Manihot esculenta cultivar CM3306-4 phytoene synthase 2 (PSY2) mRNA, PSY2-W-1 allele, complete cds	P49293	660	0	Phytoene synthase, chloroplastic	alr1833	352	4e-115	COG1562	pfam00494	SQS_PSY	Squalene/phytoene synthase.	GO:0016117|carotenoid biosynthetic process;	GO:0009507|chloroplast;	GO:0016767|geranylgeranyl-diphosphate geranylgeranyltransferase activity;	.	.
Manes.16G086600.v6.1	177	178	47	143.922	6	12	17	10.7191	13.4266	3.74702	1.00424e-10	1.299e-09	up	yes	chrChromosome16:24411055-24413193:+	gi|255550207|ref|XP_002516154.1|	1947	0	Protein kinase APK1A, chloroplast precursor, putative [Ricinus communis]	gi|567921935|ref|XM_006452911.1|	395	0	Citrus clementina hypothetical protein (CICLE_v10010608mg) mRNA, complete cds	Q9CAH1	449	2e-151	Putative receptor-like protein kinase At1g72540	.	.	.	.	pfam07714	Pkinase_Tyr	Protein tyrosine kinase.	.	.	GO:0005524|ATP binding;GO:0004674|protein serine/threonine kinase activity;	.	.
Manes.16G014000.v6.1	1788	2383	1301	1954.55	397	455	555	428.98	4.55628	2.18786	6.4228e-20	1.90878e-18	up	yes	chrChromosome16:1360374-1363611:+	gi|802779722|ref|XP_012091420.1|	2538	0	PREDICTED: cysteine-rich receptor-like protein kinase 10 [Jatropha curcas]	gi|255555032|ref|XM_002518508.1|	643	0	Ricinus communis ATP binding protein, putative, mRNA	Q8GYA4	719	0	Cysteine-rich receptor-like protein kinase 10	SP1732_1	100	6e-22	COG0515	pfam00069	Pkinase	Protein kinase domain.	GO:0009755|hormone-mediated signaling pathway;GO:0046777|protein autophosphorylation;GO:0007178|transmembrane receptor protein serine/threonine kinase signaling pathway;	GO:0016021|integral component of membrane;GO:0005886|plasma membrane;GO:0009506|plasmodesma;	GO:0005524|ATP binding;GO:0001653|peptide receptor activity;GO:0004675|transmembrane receptor protein serine/threonine kinase activity;GO:0031625|ubiquitin protein ligase binding;	.	.
Manes.13G112200.v6.1	22	35	14	25.1653	78	73	71	67.5009	0.372814	-1.42347	0.000227849	0.00102974	down	yes	chrChromosome13:23887418-23892381:+	gi|802645914|ref|XP_012079402.1|	4464	0	PREDICTED: calcium-transporting ATPase 2, plasma membrane-type [Jatropha curcas]	gi|566180436|ref|XM_006380548.1|	1564	0	Populus trichocarpa plasma membrane Ca2+-ATPase family protein (POPTR_0007s09790g) mRNA, complete cds	O81108	1605	0	Calcium-transporting ATPase 2, plasma membrane-type	.	.	.	.	pfam00122	E1-E2_ATPase	E1-E2 ATPase.	GO:0006810|transport;	GO:0005783|endoplasmic reticulum;GO:0005789|endoplasmic reticulum membrane;GO:0016021|integral component of membrane;GO:0016020|membrane;GO:0005886|plasma membrane;	GO:0005524|ATP binding;GO:0015085|calcium ion transmembrane transporter activity;GO:0005388|calcium-transporting ATPase activity;GO:0005516|calmodulin binding;GO:0046872|metal ion binding;	K01537	E3.6.3.8; Ca2+-transporting ATPase [EC:3.6.3.8]
Manes.16G045700.v6.1	2	0	2	1.51397	2	2	2	1.8257	0.829253	-0.270116	1	1	down	no	chrChromosome16:6930486-6932661:-	gi|743868514|ref|XP_011033018.1|	2210	0	PREDICTED: (R)-mandelonitrile lyase-like [Populus euphratica]	gi|565492613|ref|XM_006303884.1|	53	2e-17	Capsella rubella hypothetical protein (CARUB_v10008714mg) mRNA, complete cds	Q9SSM2	750	0	(R)-mandelonitrile lyase-like	.	.	.	.	pfam05199	GMC_oxred_C	GMC oxidoreductase. This domain found associated with pfam00732.	.	.	GO:0050660|flavin adenine dinucleotide binding;GO:0046593|mandelonitrile lyase activity;GO:0016614|oxidoreductase activity, acting on CH-OH group of donors;	K08248	E4.1.2.10; mandelonitrile lyase [EC:4.1.2.10]
Manes.10G094200.v6.1	2085	2321	1822	2242.65	2270	2552	2130	2116.28	1.05971	0.0836737	0.554757	0.71366	up	no	chrChromosome10:19417573-19425434:+	gi|802611588|ref|XP_012074572.1|	4742	0	PREDICTED: LOW QUALITY PROTEIN: uncharacterized protein LOC105636019 [Jatropha curcas]	gi|255554568|ref|XM_002518277.1|	1757	0	Ricinus communis DNA binding protein, putative, mRNA	.	.	.	.	.	.	.	.	pfam04931	DNA_pol_phi	DNA polymerase phi. This family includes the fifth essential DNA polymerase in yeast EC:2.7.7.7. Pol5p is localized exclusively to the nucleolus and binds near or at the enhancer region of rRNA-encoding DNA repeating units.	.	.	.	.	.
Manes.02G155600.v6.1	395	476	398	456.516	247	213	233	210.649	2.16719	1.11583	3.64756e-10	4.39509e-09	up	yes	chrChromosome02:11704782-11707746:-	gi|566193466|ref|XP_002316708.2|	2094	0	hypothetical protein POPTR_0011s03290g [Populus trichocarpa]	gi|567913634|ref|XM_006449068.1|	321	3e-166	Citrus clementina hypothetical protein (CICLE_v10014521mg) mRNA, complete cds	Q8S9L6	560	0	Cysteine-rich receptor-like protein kinase 29	Cgl2127_1	93.6	2e-19	COG0515	pfam07714	Pkinase_Tyr	Protein tyrosine kinase.	GO:0009755|hormone-mediated signaling pathway;GO:0046777|protein autophosphorylation;GO:0007178|transmembrane receptor protein serine/threonine kinase signaling pathway;	GO:0016021|integral component of membrane;GO:0005886|plasma membrane;GO:0009506|plasmodesma;	GO:0005524|ATP binding;GO:0001653|peptide receptor activity;GO:0004675|transmembrane receptor protein serine/threonine kinase activity;GO:0031625|ubiquitin protein ligase binding;	.	.
Manes.15G070500.v6.1	0	0	0	0	0	0	0	0	NA	NA	NA	NA	--	no	chrChromosome15:5178259-5178738:+	gi|802588367|ref|XP_012070848.1|	501	1e-57	PREDICTED: transcriptional activator Myb [Jatropha curcas]	gi|255578073|ref|XM_002529861.1|	143	6e-68	Ricinus communis r2r3-myb transcription factor, putative, mRNA	A2WW87	158	3e-44	Transcription factor GAMYB	ECU11g1690	89.4	3e-21	COG5147	pfam00249	Myb_DNA-binding	Myb-like DNA-binding domain. This family contains the DNA binding domains from Myb proteins, as well as the SANT domain family.	GO:0030154|cell differentiation;GO:0009908|flower development;GO:0006355|regulation of transcription, DNA-templated;GO:0006351|transcription, DNA-templated;	GO:0005634|nucleus;	GO:0003677|DNA binding;	.	.
Manes.06G082200.v6.1	109	186	133	152.583	229	228	159	187.183	0.815152	-0.294859	0.28424	0.442359	down	no	chrChromosome06:19574121-19574746:-	gi|195617694|gb|ACG30677.1|	418	1e-48	histone H4 [Zea mays]	gi|571446049|ref|XM_003521287.2|	158	4e-76	PREDICTED: Glycine max histone H4-like (LOC100800769), mRNA	P0CG89	162	2e-49	Histone H4	.	.	.	.	pfam00125	Histone	Core histone H2A/H2B/H3/H4.	GO:0006334|nucleosome assembly;	GO:0009507|chloroplast;GO:0005829|cytosol;GO:0005730|nucleolus;GO:0000786|nucleosome;GO:0005886|plasma membrane;GO:0009506|plasmodesma;GO:0009579|thylakoid;GO:0005774|vacuolar membrane;	GO:0003677|DNA binding;	K11254	H4; histone H4
Manes.01G102500.v6.1	193	143	190	191.959	233	233	284	228.394	0.840473	-0.250726	0.239578	0.388724	down	no	chrChromosome01:22492742-22495732:+	gi|566213094|ref|XP_006373375.1|	2447	0	hypothetical protein POPTR_0017s13190g, partial [Populus trichocarpa]	gi|595842353|ref|XM_007208340.1|	86	2e-35	Prunus persica hypothetical protein (PRUPE_ppa001164mg) mRNA, complete cds	Q9SCZ4	751	0	Receptor-like protein kinase FERONIA	BH2504_1	107	5e-24	COG0515	pfam12819	Malectin_like	Carbohydrate-binding protein of the ER. Malectin is a membrane-anchored protein of the endoplasmic reticulum that recognizes and binds Glc2-N-glycan. The domain is found on a number of plant receptor kinases.	GO:0009738|abscisic acid-activated signaling pathway;GO:0009742|brassinosteroid mediated signaling pathway;GO:0050832|defense response to fungus;GO:0009873|ethylene-activated signaling pathway;GO:0009755|hormone-mediated signaling pathway;GO:0009788|negative regulation of abscisic acid-activated signaling pathway;GO:0030308|negative regulation of cell growth;GO:0010483|pollen tube reception;GO:00…	GO:0043680|filiform apparatus;GO:0016021|integral component of membrane;GO:0005622|intracellular;GO:0016020|membrane;GO:0005886|plasma membrane;GO:0009506|plasmodesma;	GO:0005524|ATP binding;GO:0001653|peptide receptor activity;GO:0004672|protein kinase activity;GO:0004675|transmembrane receptor protein serine/threonine kinase activity;GO:0031625|ubiquitin protein ligase binding;	.	.
Manes.04G055700.v6.1	647	818	791	812.292	1013	977	960	897.266	0.905296	-0.143538	0.363341	0.531412	down	no	chrChromosome04:11432031-11458989:-	gi|802561029|ref|XP_012066294.1|	1397	0	PREDICTED: NADH--cytochrome b5 reductase 1-like [Jatropha curcas]	gi|55979112|gb|AY819698.1|	600	0	Vernicia fordii NADH:cytochrome b5 reductase (CBR1B) mRNA, complete cds	Q9ZNT1	432	2e-148	NADH--cytochrome b5 reductase 1	SPCC970.03	229	1e-69	COG0543	pfam00970	FAD_binding_6	Oxidoreductase FAD-binding domain.	GO:0022900|electron transport chain;	GO:0005783|endoplasmic reticulum;GO:0016021|integral component of membrane;GO:0005741|mitochondrial outer membrane;GO:0009505|plant-type cell wall;GO:0005886|plasma membrane;	GO:0004128|cytochrome-b5 reductase activity, acting on NAD(P)H;	K00326	E1.6.2.2; cytochrome-b5 reductase [EC:1.6.2.2]
Manes.05G103500.v6.1	5	4	4	4.72567	14	10	5	8.77211	0.538715	-0.892405	0.263619	0.417703	down	no	chrChromosome05:8841136-8841321:+	.	.	.	.	.	.	.	.	.	.	.	.	.	.	.	.	pfam05085	DUF685	Protein of unknown function (DUF685). This family consists of several uncharacterized proteins from Borrelia burgdorferi (Lyme disease spirochete). There is some evidence to suggest that the proteins may be outer surface proteins.	.	.	.	.	.
Manes.02G143700.v6.1	1721	1855	1522	1837.91	1870	1860	2026	1751.96	1.04906	0.069094	0.613794	0.760427	up	no	chrChromosome02:10609050-10632282:+	gi|802732758|ref|XP_012086465.1|	2851	0	PREDICTED: uncharacterized protein LOC105645470 isoform X1 [Jatropha curcas]	gi|566166433|ref|XM_006384301.1|	748	0	Populus trichocarpa hypothetical protein (POPTR_0004s14110g) mRNA, complete cds	.	.	.	.	.	.	.	.	pfam12795	MscS_porin	Mechanosensitive ion channel porin domain. The small mechanosensitive channel, MscS, is a part of the turgor-driven solute efflux system that protects bacteria from lysis in the event of osmotic shock. The MscS protein alone is sufficient to form a functional mechanosensitive channel gated directly by tension in the lipid bilayer. The MscS proteins are heptamers of three transmembrane subunits wi…	.	.	.	.	.
Manes.13G118700.v6.1	0	0	2	0.746854	0	0	0	0	Inf	Inf	0.39668	0.561605	up	no	chrChromosome13:24603676-24603990:+	gi|255567887|ref|XP_002524921.1|	219	9e-22	conserved hypothetical protein [Ricinus communis]	.	.	.	.	.	.	.	.	.	.	.	.	pfam01994	Trm56	tRNA ribose 2'-O-methyltransferase, aTrm56. This family is an aTrm56 that catalyses the 2'-O-methylation of the cytidine residue in archaeal tRNA, using S-adenosyl-L-methionine. Biochemical assays showed that aTrm56 forms a dimer and prefers the L-shaped tRNA to the lambda form as its substrate. aTrm56 consists of the SPOUT domain, which contains the characteristic deep trefoil knot for AdoMet bi…	.	.	.	.	.
Manes.08G069900.v6.1	201	298	250	268.358	597	589	570	534.185	0.502369	-0.993179	1.90717e-07	1.57744e-06	down	no	chrChromosome08:10795068-10799192:-	gi|802614697|ref|XP_012074789.1|	1207	1e-160	PREDICTED: SNF1-related protein kinase regulatory subunit beta-2 [Jatropha curcas]	gi|255563759|ref|XM_002522835.1|	501	0	Ricinus communis snf1-kinase beta subunit, plants, putative, mRNA	Q9SCY5	386	1e-129	SNF1-related protein kinase regulatory subunit beta-2	.	.	.	.	pfam04739	AMPKBI	5'-AMP-activated protein kinase beta subunit, interation domain. This region is found in the beta subunit of the 5'-AMP-activated protein kinase complex, and its yeast homologues Sip1, Sip2 and Gal83, which are found in the SNF1 kinase complex. This region is sufficient for interaction of this subunit with the kinase complex, but is not solely responsible for the interaction, and the interaction …	GO:0005975|carbohydrate metabolic process;GO:0006633|fatty acid biosynthetic process;GO:0042128|nitrate assimilation;	.	GO:0005524|ATP binding;	.	.
Manes.S006300.v6.1	40	53	47	50.3062	99	97	95	88.5221	0.56829	-0.815301	0.0115741	0.032705	down	no	chrScaffold00346:283567-292623:+	gi|802562792|ref|XP_012066558.1|	1750	0	PREDICTED: pentatricopeptide repeat-containing protein At1g63330-like [Jatropha curcas]	gi|53680373|gb|AY745769.1|	207	1e-102	Manihot esculenta clone W10 wound-induced protein kinase gene, complete cds	.	.	.	.	.	.	.	.	pfam13041	PPR_2	PPR repeat family. This repeat has no known function. It is about 35 amino acids long and is found in up to 18 copies in some proteins. The family appears to be greatly expanded in plants and fungi. The repeat has been called PPR.	.	.	.	.	.
Manes.05G185600.v6.1	134	192	163	175.346	150	138	142	130.753	1.34104	0.423356	0.0622164	0.133805	up	no	chrChromosome05:25478551-25481177:-	gi|821325101|ref|NP_001295645.1|	528	9e-64	ergosterol biosynthetic protein 28 [Jatropha curcas]	gi|224063408|ref|XM_002301096.1|	221	6e-111	Populus trichocarpa integral membrane family protein (POPTR_0002s11330g) mRNA, complete cds	O80594	189	7e-58	Ergosterol biosynthetic protein 28	.	.	.	.	pfam03694	Erg28	Erg28 like protein. This is a family of integral membrane proteins, which may contain four transmembrane helices. Members of this family are thought to be involved in sterol C-4 demethylation. In S. cerevisiae they may tether Erg26p (sterol dehydrogenase/decarboxylase) and Erg27p (3-ketoreductase) to the endoplasmic reticulum or may facilitate interaction between these proteins. The family contai…	GO:0016126|sterol biosynthetic process;	GO:0005789|endoplasmic reticulum membrane;GO:0016021|integral component of membrane;	.	.	.
Manes.12G055600.v6.1	48712	44506	59126	55385.3	76395	70534	71177	66318.1	0.835146	-0.2599	0.310707	0.473949	down	no	chrChromosome12:4903028-4904507:+	gi|255572702|ref|XP_002527284.1|	884	1e-116	Photosystem I reaction center subunit XI, chloroplast precursor, putative [Ricinus communis]	gi|255572701|ref|XM_002527238.1|	349	0	Ricinus communis Photosystem I reaction center subunit XI, chloroplast precursor, putative, mRNA	Q9SUI4	310	6e-104	Photosystem I reaction center subunit XI, chloroplastic	.	.	.	.	pfam02605	PsaL	Photosystem I reaction centre subunit XI. This family consists of the photosystem I reaction centre subunit XI, PsaL, from plants and bacteria. PsaL is one of the smaller subunits in photosystem I with only two transmembrane alpha helices and interacts closely with PsaI.	GO:0015979|photosynthesis;	GO:0009507|chloroplast;GO:0009941|chloroplast envelope;GO:0009534|chloroplast thylakoid;GO:0009535|chloroplast thylakoid membrane;GO:0016021|integral component of membrane;GO:0016020|membrane;GO:0009538|photosystem I reaction center;GO:0010287|plastoglobule;GO:0009579|thylakoid;	.	K02699	psaL; photosystem I subunit XI
Manes.17G013600.v6.1	217	291	187	248.669	206	211	192	185.283	1.3421	0.424495	0.0348238	0.0830425	up	no	chrChromosome17:4270088-4286518:-	gi|802612313|ref|XP_012074654.1|	3319	0	PREDICTED: protein phosphatase 2C 29 [Jatropha curcas]	gi|255557626|ref|XM_002519797.1|	661	0	Ricinus communis protein phosphatase 2c, putative, mRNA	O82302	791	0	Protein phosphatase 2C 29	.	.	.	.	pfam00481	PP2C	Protein phosphatase 2C. Protein phosphatase 2C is a Mn++ or Mg++ dependent protein serine/threonine phosphatase.	GO:0010074|maintenance of meristem identity;GO:0009933|meristem structural organization;GO:0006470|protein dephosphorylation;GO:0006355|regulation of transcription, DNA-templated;GO:0009826|unidimensional cell growth;	GO:0005634|nucleus;GO:0005886|plasma membrane;	GO:0046872|metal ion binding;GO:0005543|phospholipid binding;GO:0004722|protein serine/threonine phosphatase activity;	.	.
Manes.18G079600.v6.1	3237	3260	1707	2950.07	329	259	293	267.596	11.0244	3.46262	1.09094e-125	4.69208e-123	up	yes	chrChromosome18:6841288-6844537:-	gi|571061264|gb|AHF27224.1|	1205	9e-163	NAC transcription factor [Hevea brasiliensis]	gi|571061263|gb|KF017566.1|	506	0	Hevea brasiliensis NAC transcription factor (NAC3) mRNA, complete cds	Q39013	367	2e-124	NAC domain-containing protein 2	.	.	.	.	pfam02365	NAM	No apical meristem (NAM) protein. This is a family of no apical meristem (NAM) proteins these are plant development proteins. Mutations in NAM result in the failure to develop a shoot apical meristem in petunia embryos. NAM is indicated as having a role in determining positions of meristems and primordial. One member of this family NAP (NAC-like, activated by AP3/PI) is encoded by the target gene…	GO:0009788|negative regulation of abscisic acid-activated signaling pathway;GO:0009611|response to wounding;GO:0006351|transcription, DNA-templated;	GO:0005634|nucleus;	GO:0003677|DNA binding;GO:0003700|transcription factor activity, sequence-specific DNA binding;	.	.
Manes.06G028900.v6.1	2	5	1	2.78327	4	0	1	1.49075	1.86703	0.900744	0.636079	0.780902	up	no	chrChromosome06:7017925-7020354:-	gi|255570525|ref|XP_002526220.1|	2624	0	serine-threonine protein kinase, plant-type, putative [Ricinus communis]	gi|255570524|ref|XM_002526174.1|	679	0	Ricinus communis serine-threonine protein kinase, plant-type, putative, mRNA	P17801	515	1e-168	Putative receptor protein kinase ZmPK1	ML0897	92.4	5e-19	COG0515	pfam00069	Pkinase	Protein kinase domain.	GO:0048544|recognition of pollen;	GO:0016021|integral component of membrane;	GO:0005524|ATP binding;GO:0004674|protein serine/threonine kinase activity;	.	.
Manes.11G151300.v6.1	0	0	21	7.84196	0	0	0	0	Inf	Inf	3.07465e-05	0.000170114	up	yes	chrChromosome11:26223423-26225844:-	gi|255565433|ref|XP_002523707.1|	2030	0	Serine carboxypeptidase, putative [Ricinus communis]	gi|255565432|ref|XM_002523661.1|	671	0	Ricinus communis Serine carboxypeptidase, putative, mRNA	Q56WF8	670	0	Serine carboxypeptidase-like 48	SPAC19G12.10c_2	281	2e-87	COG2939	pfam00450	Peptidase_S10	Serine carboxypeptidase.	.	GO:0005576|extracellular region;	GO:0004185|serine-type carboxypeptidase activity;	K16298	SCPL-IV; serine carboxypeptidase-like clade IV [EC:3.4.16.-]
Manes.15G047000.v6.1	2	0	2	1.51397	0	0	0	0	Inf	Inf	0.11775	0.224158	up	no	chrChromosome15:3490797-3492184:+	gi|802633726|ref|XP_012077638.1|	1014	2e-134	PREDICTED: myb-related protein 340-like [Jatropha curcas]	gi|566184479|ref|XM_002311664.2|	402	0	Populus trichocarpa myb family transcription factor family protein (POPTR_0008s17350g) mRNA, complete cds	P81391	170	3e-49	Myb-related protein 305	ECU11g1690	103	4e-25	COG5147	pfam00249	Myb_DNA-binding	Myb-like DNA-binding domain. This family contains the DNA binding domains from Myb proteins, as well as the SANT domain family.	GO:0006355|regulation of transcription, DNA-templated;GO:0006351|transcription, DNA-templated;	GO:0005634|nucleus;	GO:0003677|DNA binding;	.	.
Manes.14G142200.v6.1	186	230	273	248.852	173	143	144	139.717	1.78112	0.832783	8.04758e-05	0.000402991	up	no	chrChromosome14:12841809-12844477:+	gi|255575002|ref|XP_002528407.1|	1069	3e-135	hypothetical protein RCOM_1406750 [Ricinus communis]	gi|255575001|ref|XM_002528361.1|	349	0	Ricinus communis hypothetical protein, mRNA	.	.	.	.	.	.	.	.	pfam04576	Zein-binding	Zein-binding. This domain binds to zein proteins, pfam01559. Zein proteins are seed storage proteins.	.	.	.	.	.
Manes.09G077200.v6.1	1892	2516	1658	2171.45	1285	1310	1199	1154.27	1.88124	0.911681	3.5414e-11	4.84821e-10	up	no	chrChromosome09:12713459-12732264:-	gi|802708653|ref|XP_012084519.1|	4389	0	PREDICTED: E3 ubiquitin-protein ligase UPL5 [Jatropha curcas]	gi|255583932|ref|XM_002532668.1|	1357	0	Ricinus communis conserved hypothetical protein, mRNA	Q9SU29	873	0	E3 ubiquitin-protein ligase UPL5	YER125w	196	5e-51	COG5021	pfam00632	HECT	HECT-domain (ubiquitin-transferase). The name HECT comes from Homologous to the E6-AP Carboxyl Terminus.	GO:0010150|leaf senescence;GO:0016567|protein ubiquitination;GO:0042787|protein ubiquitination involved in ubiquitin-dependent protein catabolic process;GO:0042542|response to hydrogen peroxide;GO:0009753|response to jasmonic acid;	GO:0005737|cytoplasm;	GO:0030246|carbohydrate binding;GO:0016874|ligase activity;GO:0004842|ubiquitin-protein transferase activity;	K10591	NEDD4, RSP5; E3 ubiquitin-protein ligase NEDD4 [EC:2.3.2.26]
Manes.04G066100.v6.1	4750	4978	3917	4920.1	7903	7576	8059	7161.14	0.687056	-0.541501	0.000828549	0.00327183	down	no	chrChromosome04:18824036-18867442:-	gi|802558754|ref|XP_012065808.1|	20712	0	PREDICTED: sacsin [Jatropha curcas]	gi|255572406|ref|XM_002527095.1|	6320	0	Ricinus communis protein binding protein, putative, mRNA	Q9NZJ4	114	2e-23	Sacsin	.	.	.	.	pfam13920	zf-C3HC4_3	Zinc finger, C3HC4 type (RING finger).	GO:0090084|negative regulation of inclusion body assembly;GO:0006457|protein folding;	GO:0030424|axon;GO:0070852|cell body fiber;GO:0005737|cytoplasm;GO:0030425|dendrite;GO:0005739|mitochondrion;GO:0005634|nucleus;	GO:0051087|chaperone binding;GO:0030544|Hsp70 protein binding;GO:0070628|proteasome binding;	.	.
Manes.05G096800.v6.1	1434	1751	1581	1715.69	710	584	750	621.469	2.7607	1.46504	9.44966e-20	2.7711e-18	up	yes	chrChromosome05:8052919-8055135:-	gi|802787486|ref|XP_012091940.1|	1102	3e-146	PREDICTED: uncharacterized protein LOC105649775 [Jatropha curcas]	gi|255558219|ref|XM_002520091.1|	280	9e-144	Ricinus communis conserved hypothetical protein, mRNA	.	.	.	.	.	.	.	.	pfam07063	DUF1338	Domain of unknown function (DUF1338). This domain is found in a variety of bacterial and fungal hypothetical proteins of unknown function. The structure of this domain has been solved by structural genomics. The structure implies a zinc-binding function, so it is a putative metal hydrolase (information derived from TOPSAN for PDB:3iuz).	.	.	.	.	.
Manes.08G140900.v6.1	461	534	591	572.958	751	694	770	673.77	0.850376	-0.233828	0.153587	0.276295	down	no	chrChromosome08:30639446-30647345:-	gi|802759559|ref|XP_012089380.1|	2480	0	PREDICTED: uncharacterized protein LOC105647767 [Jatropha curcas]	gi|566229017|ref|XM_006371043.1|	919	0	Populus trichocarpa hypothetical protein (POPTR_0019s03960g) mRNA, complete cds	Q8FTH8	57.4	6e-07	Thiamine biosynthesis multifunctional protein ThiED	alr2769	87.8	3e-18	COG0819	pfam03070	TENA_THI-4	TENA/THI-4/PQQC family. Members of this family are found in all the three major phyla of life: archaebacteria, eubacteria, and eukaryotes. In Bacillus subtilis, TENA is one of a number of proteins that enhance the expression of extracellular enzymes, such as alkaline protease, neutral protease and levansucrase. The THI-4 protein, which is involved in thiamine biosynthesis, is also a member of thi…	GO:0009228|thiamine biosynthetic process;GO:0009229|thiamine diphosphate biosynthetic process;	.	GO:0005524|ATP binding;GO:0008902|hydroxymethylpyrimidine kinase activity;GO:0046872|metal ion binding;GO:0008972|phosphomethylpyrimidine kinase activity;GO:0004789|thiamine-phosphate diphosphorylase activity;	K14153	thiDE; hydroxymethylpyrimidine kinase / phosphomethylpyrimidine kinase / thiamine-phosphate diphosphorylase [EC:2.7.1.49 2.7.4.7 2.5.1.3]
Manes.18G055700.v6.1	0	0	1	0.373427	0	0	0	0	Inf	Inf	0.930125	0.996616	up	no	chrChromosome18:4708073-4708216:-	.	.	.	.	.	.	.	.	.	.	.	.	.	.	.	.	pfam08897	DUF1841	Domain of unknown function (DUF1841). This family of proteins are functionally uncharacterized.	.	.	.	.	.
Manes.11G008400.v6.1	250	344	239	298.158	236	280	338	260.442	1.14482	0.195116	0.404328	0.569802	up	no	chrChromosome11:906991-912348:+	gi|255569155|ref|XP_002525546.1|	1366	0	conserved hypothetical protein [Ricinus communis]	gi|255569154|ref|XM_002525500.1|	536	0	Ricinus communis conserved hypothetical protein, mRNA	.	.	.	.	.	.	.	.	pfam13321	DUF4084	Domain of unknown function (DUF4084). This family of Firmicute proteins is frequently associated with the EAL, GGDEF and PAS families, pfam00563, pfam00990, and pfam00989. The exact function is not known.	.	.	.	.	.
Manes.04G143700.v6.1	772	894	640	828.818	1098	1008	1218	1011.42	0.819463	-0.28725	0.067127	0.142251	down	no	chrChromosome04:26974047-26981066:-	gi|802577244|ref|XP_012068894.1|	2403	0	PREDICTED: uncharacterized protein LOC105631404 isoform X1 [Jatropha curcas]	gi|566149503|ref|XM_002298064.2|	732	0	Populus trichocarpa myb family transcription factor family protein (POPTR_0001s17020g) mRNA, complete cds	Q9M347	65.1	1e-09	Telomere repeat-binding protein 6	.	.	.	.	pfam00249	Myb_DNA-binding	Myb-like DNA-binding domain. This family contains the DNA binding domains from Myb proteins, as well as the SANT domain family.	GO:0006355|regulation of transcription, DNA-templated;GO:0006351|transcription, DNA-templated;	GO:0005634|nucleus;	GO:0042162|telomeric DNA binding;	.	.
Manes.09G166900.v6.1	174	483	307	340.068	553	564	436	472.189	0.720196	-0.473538	0.0401011	0.093292	down	no	chrChromosome09:27887406-27889316:-	gi|802756722|ref|XP_012089063.1|	1552	0	PREDICTED: microtubule-binding protein TANGLED [Jatropha curcas]	gi|566198979|ref|XM_002318983.2|	563	0	Populus trichocarpa cyclin family protein (POPTR_0013s02350g) mRNA, complete cds	Q84M91	380	1e-125	Probable microtubule-binding protein TANGLED	.	.	.	.	pfam06075	DUF936	Plant protein of unknown function (DUF936). This family consists of several hypothetical proteins from Arabidopsis thaliana and Oryza sativa. The function of this family is unknown.	GO:0000914|phragmoplast assembly;	GO:0005875|microtubule associated complex;GO:0005730|nucleolus;GO:0009524|phragmoplast;GO:0009574|preprophase band;	.	K18636	TAN1; microtubule-binding protein TANGLED1
Manes.12G141900.v6.1	263	374	262	321.589	191	189	195	174.967	1.838	0.878135	5.30774e-06	3.41147e-05	up	no	chrChromosome12:29576030-29577615:+	gi|802615496|ref|XP_012075217.1|	831	1e-106	PREDICTED: uncharacterized protein LOC105636534 isoform X1 [Jatropha curcas]	gi|255575546|ref|XM_002528628.1|	216	4e-108	Ricinus communis conserved hypothetical protein, mRNA	.	.	.	.	.	.	.	.	pfam06637	PV-1	PV-1 protein (PLVAP). This family consists of several PV-1 (PLVAP) proteins which seem to be specific to mammals. PV-1 is a novel protein component of the endothelial fenestral and stomatal diaphragms. The function of this family is unknown.	.	.	.	.	.
Manes.07G069000.v6.1	103	160	131	140.992	172	216	199	178.93	0.787975	-0.343778	0.168164	0.297369	down	no	chrChromosome07:10896117-10903279:+	gi|255555247|ref|XP_002518660.1|	2010	0	terminal deoxycytidyl transferase rev1, putative [Ricinus communis]	gi|255555246|ref|XM_002518614.1|	740	0	Ricinus communis terminal deoxycytidyl transferase rev1, putative, mRNA	A3EWL3	599	0	DNA repair protein REV1	dinP	186	1e-52	COG0389	pfam00817	IMS	impB/mucB/samB family. These proteins are involved in UV protection.	GO:0006974|cellular response to DNA damage stimulus;GO:0006281|DNA repair;GO:0010224|response to UV-B;	GO:0005634|nucleus;	GO:0003684|damaged DNA binding;GO:0003887|DNA-directed DNA polymerase activity;GO:0000287|magnesium ion binding;	K03515	REV1; DNA repair protein REV1 [EC:2.7.7.-]
Manes.03G102100.v6.1	1	0	2	1.13041	0	0	0	0	Inf	Inf	0.22108	0.365813	up	no	chrChromosome03:17869770-17870270:+	gi|255564768|ref|XP_002523378.1|	593	2e-75	Anther-specific protein LAT52 precursor, putative [Ricinus communis]	gi|255564767|ref|XM_002523332.1|	189	2e-93	Ricinus communis Anther-specific protein LAT52 precursor, putative, mRNA	O49813	154	7e-46	Olee1-like protein	.	.	.	.	pfam01190	Pollen_Ole_e_I	Pollen proteins Ole e I like.	.	GO:0005615|extracellular space;	.	.	.
Manes.05G121700.v6.1	0	0	4	1.49371	0	0	0	0	Inf	Inf	0.107432	0.208492	up	no	chrChromosome05:13973953-13977360:-	gi|698423817|ref|XP_009782873.1|	1410	0	PREDICTED: 2-alkenal reductase (NADP(+)-dependent) [Nicotiana sylvestris]	gi|566210415|ref|XM_006372234.1|	353	0	Populus trichocarpa hypothetical protein (POPTR_0017s00310g) mRNA, complete cds	Q9SLN8	538	0	2-alkenal reductase (NADP(+)-dependent)	CC2016	250	1e-77	COG2130	pfam00107	ADH_zinc_N	Zinc-binding dehydrogenase.	.	.	GO:0047655|allyl-alcohol dehydrogenase activity;GO:0008270|zinc ion binding;	.	.
Manes.01G264400.v6.1	100	111	84	106.192	106	114	138	109.088	0.973457	-0.0388109	0.931348	0.99663	down	no	chrChromosome01:33632547-33648662:-	gi|802698869|ref|XP_012083534.1|	1991	0	PREDICTED: synaptotagmin-4 [Jatropha curcas]	gi|255541371|ref|XM_002511704.1|	890	0	Ricinus communis calcium lipid binding protein, putative, mRNA	A0JJX5	302	8e-93	Synaptotagmin-4	YML072c	99.4	9e-21	COG5038	pfam00168	C2	C2 domain.	.	GO:0005783|endoplasmic reticulum;GO:0016021|integral component of membrane;	GO:0046872|metal ion binding;GO:0005543|phospholipid binding;	.	.
Manes.07G140800.v6.1	366	353	284	362.411	1386	1116	1346	1169.39	0.309914	-1.69006	9.12659e-22	3.07533e-20	down	yes	chrChromosome07:26540034-26541894:+	gi|255559693|ref|XP_002520866.1|	714	6e-87	RING-H2 finger protein ATL3C, putative [Ricinus communis]	gi|255559692|ref|XM_002520820.1|	294	3e-151	Ricinus communis RING-H2 finger protein ATL3C, putative, mRNA	Q9SG96	161	2e-44	RING-H2 finger protein ATL72	ECU07g0330	62.4	1e-09	COG5540	pfam13639	zf-RING_2	Ring finger domain.	GO:0016567|protein ubiquitination;	GO:0016021|integral component of membrane;	GO:0008270|zinc ion binding;	.	.
Manes.06G098600.v6.1	493	546	601	592.909	686	625	662	599.96	0.988246	-0.0170579	0.920706	0.996616	down	no	chrChromosome06:20995435-20998283:-	gi|255540841|ref|XP_002511485.1|	1005	1e-131	5-formyltetrahydrofolate cyclo-ligase, putative [Ricinus communis]	gi|255540840|ref|XM_002511439.1|	366	0	Ricinus communis 5-formyltetrahydrofolate cyclo-ligase, putative, mRNA	Q8L539	312	3e-102	5-formyltetrahydrofolate cyclo-ligase, mitochondrial	CAC1090	70.9	2e-13	COG0212	pfam01812	5-FTHF_cyc-lig	5-formyltetrahydrofolate cyclo-ligase family. 5-formyltetrahydrofolate cyclo-ligase or methenyl-THF synthetase EC:6.3.3.2 catalyses the interchange of 5-formyltetrahydrofolate (5-FTHF) to 5-10-methenyltetrahydrofolate, this requires ATP and Mg2+. 5-FTHF is used in chemotherapy where it is clinically known as Leucovorin.	GO:0046653|tetrahydrofolate metabolic process;	GO:0005739|mitochondrion;	GO:0030272|5-formyltetrahydrofolate cyclo-ligase activity;GO:0005524|ATP binding;	K01934	MTHFS; 5-formyltetrahydrofolate cyclo-ligase [EC:6.3.3.2]
Manes.06G152200.v6.1	438	676	473	566.725	361	342	304	306.115	1.85135	0.888577	8.1522e-08	7.1273e-07	up	no	chrChromosome06:25556654-25558943:-	gi|255545186|ref|XP_002513654.1|	1179	1e-157	beta-carotene hydroxylase, putative [Ricinus communis]	gi|307592506|gb|GU120076.1|	645	0	Manihot esculenta beta-carotene hydroxylase (bHYD) mRNA, partial cds	O49814	372	6e-125	Beta-carotene hydroxylase 2, chloroplastic (Fragment)	.	.	.	.	pfam04116	FA_hydroxylase	Fatty acid hydroxylase superfamily. This superfamily includes fatty acid and carotene hydroxylases and sterol desaturases. Beta-carotene hydroxylase is involved in zeaxanthin synthesis by hydroxylating beta-carotene, but the enzyme may be involved in other pathways. This family includes C-5 sterol desaturase and C-4 sterol methyl oxidase. Members of this family are involved in cholesterol biosynt…	GO:0016117|carotenoid biosynthetic process;GO:0006633|fatty acid biosynthetic process;	GO:0031969|chloroplast membrane;GO:0016021|integral component of membrane;	GO:0016787|hydrolase activity;GO:0005506|iron ion binding;GO:0016491|oxidoreductase activity;	.	.
Manes.S087800.v6.1	96	134	128	128.645	124	123	138	117.194	1.09771	0.134498	0.570393	0.724455	up	no	chrScaffold01371:12060-12673:+	gi|255572688|ref|XP_002527277.1|	111	9e-06	conserved hypothetical protein [Ricinus communis]	gi|396578698|gb|JX014166.1|	77	1e-31	Manihot esculenta precursor microRNA miR535d gene, complete sequence	.	.	.	.	.	.	.	.	pfam13695	zf-3CxxC	Zinc-binding domain. This is a family with several pairs of CxxC motifs possibly representing a multiple zinc-binding region. Only one pair of cysteines is associated with a highly conserved histidine residue.	.	.	.	.	.
Manes.04G061800.v6.1	2472	2793	1912	2579.77	2209	2098	2217	1984.62	1.29988	0.378382	0.00676545	0.0206308	up	no	chrChromosome04:15980409-15995144:+	gi|802562401|ref|XP_012066348.1|	4287	0	PREDICTED: serine/threonine-protein phosphatase BSL3 isoform X4 [Jatropha curcas]	gi|255545338|ref|XM_002513684.1|	1805	0	Ricinus communis bsu-protein phosphatase, putative, mRNA	Q9SHS7	1577	0	Serine/threonine-protein phosphatase BSL3	YER133w	259	3e-76	COG0639	pfam00149	Metallophos	Calcineurin-like phosphoesterase. This family includes a diverse range of phosphoesterases, including protein phosphoserine phosphatases, nucleotidases, sphingomyelin phosphodiesterases and 2'-3' cAMP phosphodiesterases as well as nucleases such as bacterial SbcD or yeast MRE11. The most conserved regions in this superfamily centre around the metal chelating residues.	GO:0009742|brassinosteroid mediated signaling pathway;	GO:0005829|cytosol;GO:0005634|nucleus;GO:0005886|plasma membrane;	GO:0046872|metal ion binding;GO:0004721|phosphoprotein phosphatase activity;	.	.
Manes.16G038900.v6.1	31	26	15	26.0338	19	11	16	13.9464	1.86671	0.900495	0.0507738	0.11314	up	no	chrChromosome16:4669514-4673710:-	gi|802782719|ref|XP_012091526.1|	2494	0	PREDICTED: internal alternative NAD(P)H-ubiquinone oxidoreductase A2, mitochondrial-like [Jatropha curcas]	gi|255560819|ref|XM_002521377.1|	1029	0	Ricinus communis Rotenone-insensitive NADH-ubiquinone oxidoreductase, mitochondrial precursor, putative, mRNA	O80874	683	0	Internal alternative NAD(P)H-ubiquinone oxidoreductase A2, mitochondrial	SPBC947.15c	279	5e-83	COG1252	pfam07992	Pyr_redox_2	Pyridine nucleotide-disulphide oxidoreductase. This family includes both class I and class II oxidoreductases and also NADH oxidases and peroxidases. This domain is actually a small NADH binding domain within a larger FAD binding domain.	GO:0022900|electron transport chain;GO:0055114|oxidation-reduction process;	GO:0031304|intrinsic component of mitochondrial inner membrane;GO:0005759|mitochondrial matrix;GO:0005739|mitochondrion;GO:0005777|peroxisome;	GO:0050660|flavin adenine dinucleotide binding;GO:0008137|NADH dehydrogenase (ubiquinone) activity;GO:0003959|NADPH dehydrogenase activity;	K17871	ndh1; NADH:ubiquinone reductase (non-electrogenic) [EC:1.6.5.9]
Manes.03G083800.v6.1	0	0	0	0	0	0	0	0	NA	NA	NA	NA	--	no	chrChromosome03:13461461-13462240:+	gi|848891714|ref|XP_012845959.1|	926	8e-122	PREDICTED: uncharacterized protein LOC105965962 [Erythranthe guttatus]	.	.	.	.	.	.	.	.	.	.	.	.	pfam14244	UBN2_3	gag-polypeptide of LTR copia-type. This family is found in Plants and fungi, and contains LTR-polyproteins, or retrotransposons of the copia-type.	.	.	.	.	.
Manes.10G031200.v6.1	199	225	120	195.062	199	179	195	174.24	1.1195	0.162853	0.442797	0.607037	up	no	chrChromosome10:2650550-2651706:-	gi|802547255|ref|XP_012089351.1|	872	1e-112	PREDICTED: dof zinc finger protein DOF3.6 [Jatropha curcas]	gi|566191982|ref|XM_006378649.1|	373	0	Populus trichocarpa hypothetical protein (POPTR_0010s21240g) mRNA, complete cds	Q9M2U1	140	5e-37	Dof zinc finger protein DOF3.6	.	.	.	.	pfam02701	zf-Dof	Dof domain, zinc finger. The Dof domain is a zinc finger DNA-binding domain, that shows resemblance to the Cys2 zinc finger.	GO:0006355|regulation of transcription, DNA-templated;GO:0006351|transcription, DNA-templated;	GO:0005634|nucleus;	GO:0003677|DNA binding;GO:0046872|metal ion binding;	.	.
Manes.13G026200.v6.1	591	655	384	585.275	442	426	495	414.847	1.41082	0.496534	0.00269373	0.00925517	up	no	chrChromosome13:2445711-2448129:+	gi|255573983|ref|XP_002527909.1|	1599	0	Disease resistance protein RPM1, putative [Ricinus communis]	gi|255573982|ref|XM_002527863.1|	573	0	Ricinus communis Disease resistance protein RPM1, putative, mRNA	Q8W3K3	127	1e-28	Putative disease resistance protein At1g58400	.	.	.	.	pfam13855	LRR_8	Leucine rich repeat.	GO:0006952|defense response;	.	GO:0043531|ADP binding;GO:0005524|ATP binding;	.	.
Manes.18G057800.v6.1	5	7	19	11.3127	22	21	52	29.009	0.389972	-1.35856	0.112125	0.215703	down	no	chrChromosome18:4994681-4995034:-	gi|255572832|ref|XP_002527348.1|	331	3e-37	conserved hypothetical protein [Ricinus communis]	.	.	.	.	.	.	.	.	.	.	.	.	pfam01725	Ham1p_like	Ham1 family. This family consists of the HAM1 protein and hypothetical archaeal bacterial and C. elegans proteins. HAM1 controls 6-N-hydroxylaminopurine (HAP) sensitivity and mutagenesis in S. cerevisiae. The HAM1 protein protects the cell from HAP, either on the level of deoxynucleoside triphosphate or the DNA level by a yet unidentified set of reactions.	.	.	.	.	.
Manes.02G086000.v6.1	457	542	589	573.305	838	815	930	786.177	0.729232	-0.455551	0.00535397	0.0168715	down	no	chrChromosome02:6456791-6477682:-	gi|802562760|ref|XP_012066539.1|	2041	0	PREDICTED: serine/threonine-protein kinase HT1 isoform X1 [Jatropha curcas]	gi|255558749|ref|XM_002520353.1|	695	0	Ricinus communis Serine/threonine-protein kinase HT1, putative, mRNA	Q2MHE4	157	2e-41	Serine/threonine-protein kinase HT1	.	.	.	.	pfam00069	Pkinase	Protein kinase domain.	.	.	GO:0005524|ATP binding;GO:0004674|protein serine/threonine kinase activity;	.	.
Manes.08G148400.v6.1	151	135	134	152.31	31	29	18	23.6777	6.43263	2.68541	1.39231e-20	4.33759e-19	up	yes	chrChromosome08:31387600-31388670:+	.	.	.	.	.	.	.	.	.	.	.	.	.	.	.	.	pfam02891	zf-MIZ	MIZ/SP-RING zinc finger. This domain has SUMO (small ubiquitin-like modifier) ligase activity and is involved in DNA repair and chromosome organisation.	.	.	.	.	.
Manes.14G051900.v6.1	0	0	1	0.373427	0	0	0	0	Inf	Inf	0.930125	0.996616	up	no	chrChromosome14:4078100-4078204:+	.	.	.	.	.	.	.	.	.	.	.	.	.	.	.	.	pfam10553	MSV199	MSV199 domain. This domain was identified by Iyer and colleagues.	.	.	.	.	.
Manes.02G034400.v6.1	221	237	218	244.038	111	158	117	117.709	2.07323	1.05188	9.60657e-05	0.000473253	up	yes	chrChromosome02:2660104-2664463:-	gi|743871645|ref|XP_011033912.1|	828	4e-102	PREDICTED: FAM10 family protein At4g22670-like isoform X3 [Populus euphratica]	gi|566162136|ref|XM_006385672.1|	595	0	Populus trichocarpa tetratricopeptide repeat-containing family protein (POPTR_0003s11350g) mRNA, complete cds	Q93YR3	288	5e-89	FAM10 family protein At4g22670	.	.	.	.	pfam13414	TPR_11	TPR repeat.	GO:0046686|response to cadmium ion;	GO:0005829|cytosol;	.	K09560	ST13; suppressor of tumorigenicity protein 13
Manes.09G151200.v6.1	177	384	167	256.413	430	393	298	340.445	0.75317	-0.408952	0.154717	0.277955	down	no	chrChromosome09:26801041-26803179:-	gi|522191325|gb|AGQ04230.1|	1465	0	WRKY transcription factor 40 [Jatropha curcas]	gi|566199329|ref|XM_002319046.2|	603	0	Populus trichocarpa WRKY transcription factor 39 family protein (POPTR_0013s03990g) mRNA, complete cds	Q9SR07	354	2e-115	Probable WRKY transcription factor 39	.	.	.	.	pfam03106	WRKY	WRKY DNA -binding domain.	GO:0006351|transcription, DNA-templated;	GO:0005634|nucleus;	GO:0005516|calmodulin binding;GO:0043565|sequence-specific DNA binding;GO:0003700|transcription factor activity, sequence-specific DNA binding;	.	.
Manes.09G038500.v6.1	14	14	16	15.9443	16	13	6	10.5992	1.50428	0.589077	0.302836	0.464437	up	no	chrChromosome09:5314311-5315071:+	gi|255602842|ref|XP_002537933.1|	706	8e-91	Disease resistance response protein, putative [Ricinus communis]	gi|255602841|ref|XM_002537887.1|	208	7e-104	Ricinus communis Disease resistance response protein, putative, mRNA	Q9SS03	173	1e-51	Dirigent protein 21	.	.	.	.	pfam03018	Dirigent	Dirigent-like protein. This family contains a number of proteins which are induced during disease response in plants. Members of this family are involved in lignification.	.	GO:0048046|apoplast;GO:0005618|cell wall;	.	.	.
Manes.06G104700.v6.1	1810	2110	1743	2038.35	1960	1979	1919	1782.44	1.14357	0.19355	0.166408	0.294702	up	no	chrChromosome06:21452419-21457115:+	gi|91241600|gb|ABD92702.1|	2301	0	1-deoxy-D-xylulose 5-phosphate reductoisomerase [Hevea brasiliensis]	gi|91241599|gb|DQ437514.1|	1185	0	Hevea brasiliensis 1-deoxy-D-xylulose 5-phosphate reductoisomerase (DXR) gene, complete cds	Q9XFS9	814	0	1-deoxy-D-xylulose 5-phosphate reductoisomerase, chloroplastic	alr4351	538	0	COG0743	pfam02670	DXP_reductoisom	1-deoxy-D-xylulose 5-phosphate reductoisomerase. This is a family of 1-deoxy-D-xylulose 5-phosphate reductoisomerases. This enzyme catalyses the formation of 2-C-methyl-D-erythritol 4-phosphate from 1-deoxy-D-xylulose-5-phosphate in the presence of NADPH. This reaction is part of the terpenoid biosynthesis pathway.	GO:0019288|isopentenyl diphosphate biosynthetic process, methylerythritol 4-phosphate pathway;	GO:0009570|chloroplast stroma;	GO:0030604|1-deoxy-D-xylulose-5-phosphate reductoisomerase activity;GO:0046872|metal ion binding;GO:0070402|NADPH binding;	.	.
Manes.02G091100.v6.1	60	57	101	79.4566	296	306	233	253.901	0.312943	-1.67603	6.26512e-09	6.46491e-08	down	yes	chrChromosome02:6816058-6821867:+	gi|802537675|ref|XP_012065702.1|	1725	0	PREDICTED: ultraviolet-B receptor UVR8-like [Jatropha curcas]	gi|255539127|ref|XM_002510583.1|	632	0	Ricinus communis guanine nucleotide exchange factor P532, putative, mRNA	Q4U2R1	135	2e-31	E3 ubiquitin-protein ligase HERC2	SPBC557.03c	99.8	5e-21	COG5184	pfam00415	RCC1	Regulator of chromosome condensation (RCC1) repeat.	GO:0006974|cellular response to DNA damage stimulus;GO:0006281|DNA repair;GO:0016567|protein ubiquitination;GO:0042787|protein ubiquitination involved in ubiquitin-dependent protein catabolic process;GO:0007283|spermatogenesis;	GO:0005814|centriole;GO:0005737|cytoplasm;GO:0016020|membrane;GO:0005743|mitochondrial inner membrane;GO:0005634|nucleus;	GO:0016874|ligase activity;GO:0032183|SUMO binding;GO:0031625|ubiquitin protein ligase binding;GO:0004842|ubiquitin-protein transferase activity;GO:0008270|zinc ion binding;	K10595	HERC2; E3 ubiquitin-protein ligase HERC2 [EC:2.3.2.26]
Manes.05G208200.v6.1	4434	4651	4434	4884.53	4700	4994	4276	4250.79	1.14909	0.200489	0.173197	0.304096	up	no	chrChromosome05:28328518-28334317:+	gi|743922348|ref|XP_011005249.1|	1398	0	PREDICTED: uncharacterized protein LOC105111554 isoform X2 [Populus euphratica]	gi|255585292|ref|XM_002533299.1|	626	0	Ricinus communis Late embryogenesis abundant protein Lea14-A, putative, mRNA	P46519	85.5	6e-18	Desiccation protectant protein Lea14 homolog	.	.	.	.	pfam03168	LEA_2	Late embryogenesis abundant protein. Different types of LEA proteins are expressed at different stages of late embryogenesis in higher plant seed embryos and under conditions of dehydration stress. The function of these proteins is unknown. This family represents a group of LEA proteins that appear to be distinct from those in pfam02987. The family DUF1511, pfam07427, has now been merged into thi…	GO:0009269|response to desiccation;	.	.	.	.
Manes.14G001300.v6.1	6	8	0	4.9297	18	12	22	15.8071	0.311867	-1.681	0.0329205	0.0792358	down	no	chrChromosome14:250238-250633:+	.	.	.	.	.	.	.	.	.	.	.	.	.	.	.	.	pfam01485	IBR	IBR domain. The IBR (In Between Ring fingers) domain is often found to occur between pairs of ring fingers (pfam00097). This domain has also been called the C6HC domain and DRIL (for double RING finger linked) domain. Proteins that contain two Ring fingers and an IBR domain (these proteins are also termed RBR family proteins) are thought to exist in all eukaryotic organisms. RBR family members pl…	.	.	.	.	.
Manes.S091300.v6.1	172905	181303	192865	197906	203696	183815	185665	174244	1.1358	0.183705	0.589438	0.741484	up	no	chrScaffold01477:9859-10455:+	gi|195928935|gb|ACG56102.1|	820	4e-108	ribulose-1,5-bisphosphate carboxylase/oxygenase large subunit [Agalinis obtusifolia]	gi|66735812|gb|AY904404.1|	475	0	Parkinsonia microphylla voucher Hawkins 127 ribulose-1,5-bisphosphate carboxylase/oxygenase large subunit (rbcL) gene, partial cds; chloroplast	P28439	322	7e-107	Ribulose bisphosphate carboxylase large chain	slr0009	286	8e-94	COG1850	pfam00016	RuBisCO_large	Ribulose bisphosphate carboxylase large chain, catalytic domain. The C-terminal domain of RuBisCO large chain is the catalytic domain adopting a TIM barrel fold.	GO:0009853|photorespiration;GO:0019253|reductive pentose-phosphate cycle;	GO:0009507|chloroplast;	GO:0000287|magnesium ion binding;GO:0004497|monooxygenase activity;GO:0016984|ribulose-bisphosphate carboxylase activity;	.	.
Manes.03G111500.v6.1	5	1	8	5.23374	0	0	2	0.615709	8.50035	3.08752	0.139901	0.256591	up	no	chrChromosome03:20718630-20719568:+	gi|802716274|ref|XP_012084943.1|	1177	3e-161	PREDICTED: expansin-A12 [Jatropha curcas]	gi|255573346|ref|XM_002527554.1|	431	0	Ricinus communis Alpha-expansin 12 precursor, putative, mRNA	Q9LDJ3	354	9e-122	Expansin-A12	.	.	.	.	pfam01357	Pollen_allerg_1	Pollen allergen. This family contains allergens lol PI, PII and PIII from Lolium perenne.	GO:0009664|plant-type cell wall organization;	GO:0005618|cell wall;GO:0005576|extracellular region;GO:0016020|membrane;	.	.	.
Manes.06G097000.v6.1	7991	7555	6186	7857.18	10246	9142	10167	8987.3	0.874254	-0.193876	0.240629	0.390051	down	no	chrChromosome06:20863140-20869888:-	gi|802652789|ref|XP_012080196.1|	4362	0	PREDICTED: ATPase 11, plasma membrane-type [Jatropha curcas]	gi|567894353|ref|XM_006439602.1|	1850	0	Citrus clementina hypothetical protein (CICLE_v10018737mg) mRNA, complete cds	Q9LV11	1625	0	ATPase 11, plasma membrane-type	MA1678	521	2e-166	COG0474	pfam00122	E1-E2_ATPase	E1-E2 ATPase.	GO:0006754|ATP biosynthetic process;	GO:0016021|integral component of membrane;GO:0016020|membrane;GO:0005886|plasma membrane;	GO:0005524|ATP binding;GO:0008553|hydrogen-exporting ATPase activity, phosphorylative mechanism;GO:0046872|metal ion binding;	K01535	E3.6.3.6; H+-transporting ATPase [EC:3.6.3.6]
Manes.01G006800.v6.1	3	1	2	2.22607	0	0	0	0	Inf	Inf	0.0371969	0.0876085	up	no	chrChromosome01:1157727-1158590:+	gi|802609651|ref|XP_012074142.1|	241	6e-21	PREDICTED: zinc finger protein ZAT5-like [Jatropha curcas]	.	.	.	.	Q96289	60.5	2e-09	Zinc finger protein ZAT10	.	.	.	.	pfam13912	zf-C2H2_6	C2H2-type zinc finger.	GO:0035264|multicellular organism growth;GO:0045892|negative regulation of transcription, DNA-templated;GO:0010117|photoprotection;GO:0015979|photosynthesis;GO:0009737|response to abscisic acid;GO:0010200|response to chitin;GO:0009409|response to cold;GO:0009644|response to high light intensity;GO:0006979|response to oxidative stress;GO:0009651|response to salt stress;GO:0009414|response to water…	GO:0005634|nucleus;	GO:0046872|metal ion binding;GO:0043565|sequence-specific DNA binding;GO:0003700|transcription factor activity, sequence-specific DNA binding;	.	.
Manes.06G090800.v6.1	0	0	6	2.24056	0	0	0	0	Inf	Inf	0.0348829	0.0831001	up	no	chrChromosome06:20425889-20426688:+	gi|255547361|ref|XP_002514738.1|	289	3e-38	conserved hypothetical protein [Ricinus communis]	.	.	.	.	.	.	.	.	.	.	.	.	pfam11222	DUF3017	Protein of unknown function (DUF3017). This bacterial family of proteins with unknown function appear to be restricted to Actinobacteria.	.	.	.	.	.
Manes.08G056900.v6.1	128	197	100	151.161	118	105	107	100.309	1.50695	0.591634	0.0133317	0.0368183	up	no	chrChromosome08:6000114-6001790:-	gi|802725222|ref|XP_012085996.1|	2455	0	PREDICTED: pentatricopeptide repeat-containing protein At2g35030, mitochondrial [Jatropha curcas]	gi|566208537|ref|XM_002322592.2|	714	0	Populus trichocarpa pentatricopeptide repeat-containing family protein (POPTR_0016s03790g) mRNA, complete cds	O64766	103	5e-22	Pentatricopeptide repeat-containing protein At2g35030, mitochondrial	.	.	.	.	pfam13041	PPR_2	PPR repeat family. This repeat has no known function. It is about 35 amino acids long and is found in up to 18 copies in some proteins. The family appears to be greatly expanded in plants and fungi. The repeat has been called PPR.	.	GO:0005739|mitochondrion;	.	.	.
Manes.08G129300.v6.1	8	13	17	13.6878	24	28	36	26.8397	0.509983	-0.971479	0.054277	0.119536	down	no	chrChromosome08:29528028-29528665:-	gi|643724711|gb|KDP33912.1|	190	4e-15	hypothetical protein JCGZ_07483 [Jatropha curcas]	.	.	.	.	.	.	.	.	.	.	.	.	pfam00606	Glycoprotein_B	Herpesvirus Glycoprotein B. This family of proteins contains a transmembrane region.	.	.	.	.	.
Manes.05G011200.v6.1	571	551	683	655.09	837	529	754	643.247	1.01841	0.026319	0.969368	1	up	no	chrChromosome05:732539-735751:+	gi|802692049|ref|XP_012082967.1|	855	4e-111	PREDICTED: uncharacterized protein LOC105642673 [Jatropha curcas]	gi|255548318|ref|XM_002515170.1|	320	6e-166	Ricinus communis conserved hypothetical protein, mRNA	.	.	.	.	slr0941	115	1e-29	COG5637	pfam03364	Polyketide_cyc	Polyketide cyclase / dehydrase and lipid transport. This family contains polyketide cylcases/dehydrases which are enzymes involved in polyketide synthesis. The family also includes proteins which are involved in the binding/transport of lipids.	.	.	.	.	.
Manes.09G131600.v6.1	11	12	7	10.7757	1	9	5	4.61844	2.33318	1.2223	0.195009	0.333294	up	no	chrChromosome09:25310285-25312922:-	gi|802585193|ref|XP_012070293.1|	2399	0	PREDICTED: non-specific phospholipase C4-like [Jatropha curcas]	gi|566199927|ref|XM_002319194.2|	407	0	Populus trichocarpa phosphoesterase family protein (POPTR_0013s07120g) mRNA, complete cds	Q9SRQ7	731	0	Non-specific phospholipase C4	Rv2349c	104	8e-23	COG3511	pfam04185	Phosphoesterase	Phosphoesterase family. This family includes both bacterial phospholipase C enzymes EC:3.1.4.3, but also eukaryotic acid phosphatases EC:3.1.3.2.	GO:0009395|phospholipid catabolic process;	GO:0005886|plasma membrane;	GO:0034480|phosphatidylcholine phospholipase C activity;GO:0004629|phospholipase C activity;	K01114	plcC; phospholipase C [EC:3.1.4.3]
Manes.05G040200.v6.1	10	21	44	27.1658	141	129	99	112.071	0.242399	-2.04454	5.84855e-06	3.73427e-05	down	yes	chrChromosome05:2869221-2869973:+	gi|802697535|ref|XP_012083491.1|	525	1e-63	PREDICTED: uncharacterized protein LOC105643056 [Jatropha curcas]	.	.	.	.	.	.	.	.	.	.	.	.	pfam05217	STOP	STOP protein. Neurons contain abundant subsets of highly stable microtubules that resist de-polymerising conditions such as exposure to the cold. Stable microtubules are thought to be essential for neuronal development, maintenance, and function. STOP is a major factor responsible for the intriguing stability properties of neuronal microtubules and is important for synaptic plasticity. Additional…	.	.	.	.	.
Manes.15G044200.v6.1	175	322	225	256.935	343	371	245	291.597	0.88113	-0.182573	0.528728	0.689656	down	no	chrChromosome15:3297971-3299551:+	gi|255574939|ref|XP_002528376.1|	907	8e-116	conserved hypothetical protein [Ricinus communis]	.	.	.	.	.	.	.	.	.	.	.	.	pfam10317	7TM_GPCR_Srd	Serpentine type 7TM GPCR chemoreceptor Srd. Chemoreception is mediated in Caenorhabditis elegans by members of the seven-transmembrane G-protein-coupled receptor class (7TM GPCRs) of proteins which are of the serpentine type. Srd is part of the larger Str superfamily of chemoreceptors. Chemoperception is one of the central senses of soil nematodes like C. elegans which are otherwise 'blind' and '…	.	.	.	.	.
Manes.12G147000.v6.1	0	0	1	0.373427	0	0	0	0	Inf	Inf	0.930125	0.996616	up	no	chrChromosome12:30159404-30160503:-	gi|568883575|ref|XP_006494539.1|	579	2e-67	PREDICTED: uncharacterized protein LOC102621950 [Citrus sinensis]	.	.	.	.	.	.	.	.	.	.	.	.	pfam14111	DUF4283	Domain of unknown function (DUF4283). This domain family is found in plants, and is approximately 100 amino acids in length. Considering the very diverse range of other domains it is associated with it is possible that this domain is a binding/guiding region. There are two highly conserved tryptophan residues.	.	.	.	.	.
Manes.05G120100.v6.1	757	862	724	843.919	810	741	832	724.841	1.16428	0.219441	0.143958	0.262526	up	no	chrChromosome05:12989671-12995088:-	gi|802618023|ref|XP_012075434.1|	1902	0	PREDICTED: uncharacterized protein LOC105636705 [Jatropha curcas]	gi|255567811|ref|XM_002524838.1|	520	0	Ricinus communis catalytic, putative, mRNA	.	.	.	.	.	.	.	.	pfam00561	Abhydrolase_1	alpha/beta hydrolase fold. This catalytic domain is found in a very wide range of enzymes.	.	.	.	.	.
Manes.03G089700.v6.1	5	15	1	7.21939	18	11	10	11.8035	0.611629	-0.709271	0.434175	0.600014	down	no	chrChromosome03:15326770-15328518:-	gi|643738337|gb|KDP44301.1|	1257	2e-170	hypothetical protein JCGZ_19168 [Jatropha curcas]	gi|110007376|gb|DQ650639.1|	162	3e-78	Citrus maxima peroxidase (POD1) mRNA, complete cds	Q9LEH3	405	3e-139	Peroxidase 15	.	.	.	.	pfam00141	peroxidase	Peroxidase.	GO:0042744|hydrogen peroxide catabolic process;GO:0006979|response to oxidative stress;	GO:0005576|extracellular region;	GO:0020037|heme binding;GO:0046872|metal ion binding;GO:0004601|peroxidase activity;	.	.
Manes.03G109300.v6.1	308	326	290	333.535	318	333	353	305.7	1.09105	0.125721	0.486589	0.649576	up	no	chrChromosome03:20037156-20047655:+	gi|255574694|ref|XP_002528256.1|	2378	0	catalytic, putative [Ricinus communis]	gi|255574693|ref|XM_002528210.1|	925	0	Ricinus communis catalytic, putative, mRNA	B9SQI7	856	0	Probable bifunctional methylthioribulose-1-phosphate dehydratase/enolase-phosphatase E1	aq_1977	179	3e-51	COG4229	pfam00596	Aldolase_II	Class II Aldolase and Adducin N-terminal domain. This family includes class II aldolases and adducins which have not been ascribed any enzymatic function.	GO:0019509|L-methionine biosynthetic process from methylthioadenosine;GO:0019284|L-methionine biosynthetic process from S-adenosylmethionine;	GO:0005737|cytoplasm;	GO:0043715|2,3-diketo-5-methylthiopentyl-1-phosphate enolase activity;GO:0043716|2-hydroxy-3-keto-5-methylthiopentenyl-1-phosphate phosphatase activity;GO:0043874|acireductone synthase activity;GO:0000287|magnesium ion binding;GO:0046570|methylthioribulose 1-phosphate dehydratase activity;GO:0008270|zinc ion binding;	K16054	DEP1; methylthioribulose 1-phosphate dehydratase / enolase-phosphatase E1 [EC:4.2.1.109 3.1.3.77]
Manes.07G032500.v6.1	0	0	0	0	0	0	2	0.615709	#NAME?	#NAME?	0.557745	0.714031	down	no	chrChromosome07:3121991-3124674:-	gi|802577972|ref|XP_012069279.1|	678	5e-96	PREDICTED: metacaspase-1-like [Jatropha curcas]	gi|185111225|dbj|AP007304.2|	80	1e-32	Lotus japonicus genomic DNA, chromosome 4, clone: LjB10F10, BM1099, complete sequence	Q7XJE6	196	3e-57	Metacaspase-1	.	.	.	.	pfam00656	Peptidase_C14	Caspase domain.	GO:0006952|defense response;GO:0043068|positive regulation of programmed cell death;	.	GO:0004197|cysteine-type endopeptidase activity;	.	.
Manes.11G056600.v6.1	7	21	12	14.0655	56	74	56	56.6864	0.248128	-2.01085	5.83942e-06	3.72921e-05	down	yes	chrChromosome11:5542255-5543939:-	gi|802603607|ref|XP_012073171.1|	2149	0	PREDICTED: pentatricopeptide repeat-containing protein At4g21065-like [Jatropha curcas]	gi|255553190|ref|XM_002517592.1|	60	3e-21	Ricinus communis pentatricopeptide repeat-containing protein, putative, mRNA	.	.	.	.	.	.	.	.	pfam14432	DYW_deaminase	DYW family of nucleic acid deaminases. A family of nucleic acid deaminases prototyped by the plant PPR DYW proteins that are implicated in chloroplast and mitochondrial RNA transcript maturation by numerous C to U editing events. The name derives from the DYW motif present at the C-terminus of the classical plant PPR DYW deaminases. Members of this family are present in bacteria, plants, Naegleri…	.	.	.	.	.
Manes.02G160900.v6.1	19	16	13	17.3988	1	5	8	4.30492	4.04162	2.01493	0.0174249	0.0463531	up	yes	chrChromosome02:12120954-12123536:-	gi|802635099|ref|XP_012078186.1|	3364	0	PREDICTED: G-type lectin S-receptor-like serine/threonine-protein kinase At5g35370 isoform X1 [Jatropha curcas]	gi|255545435|ref|XM_002513732.1|	1171	0	Ricinus communis s-receptor kinase, putative, mRNA	O65238	984	0	G-type lectin S-receptor-like serine/threonine-protein kinase At5g35370	YAR019c	95.9	2e-19	COG0515	pfam00069	Pkinase	Protein kinase domain.	.	GO:0016021|integral component of membrane;GO:0005886|plasma membrane;	GO:0005524|ATP binding;GO:0005516|calmodulin binding;GO:0030246|carbohydrate binding;GO:0004674|protein serine/threonine kinase activity;	.	.
Manes.16G025300.v6.1	1234	1503	1353	1472.36	1761	1676	1762	1581.55	0.930961	-0.103207	0.497489	0.660709	down	no	chrChromosome16:2441992-2451419:+	gi|643703877|gb|KDP20941.1|	4207	0	hypothetical protein JCGZ_21412 [Jatropha curcas]	gi|255555994|ref|XM_002518986.1|	1669	0	Ricinus communis double-stranded RNA binding protein, putative, mRNA	Q5YDB6	1176	0	RNA polymerase II C-terminal domain phosphatase-like 1	.	.	.	.	pfam00035	dsrm	Double-stranded RNA binding motif. Sequences gathered for seed by HMM_iterative_training Putative motif shared by proteins that bind to dsRNA. At least some DSRM proteins seem to bind to specific RNA targets. Exemplified by Staufen, which is involved in localisation of at least five different mRNAs in the early Drosophila embryo. Also by interferon-induced protein kinase in humans, which is part …	GO:0009738|abscisic acid-activated signaling pathway;GO:0016311|dephosphorylation;GO:0007275|multicellular organismal development;GO:0045892|negative regulation of transcription, DNA-templated;GO:0009651|response to salt stress;GO:0009611|response to wounding;GO:0006351|transcription, DNA-templated;	GO:0005634|nucleus;	GO:0046872|metal ion binding;GO:0016791|phosphatase activity;GO:0004721|phosphoprotein phosphatase activity;GO:0004647|phosphoserine phosphatase activity;GO:0003723|RNA binding;	K18998	CPL1_2; RNA polymerase II C-terminal domain phosphatase-like 1/2 [EC:3.1.3.16]
Manes.12G108300.v6.1	734	1119	431	810.12	546	491	476	459.856	1.76168	0.816953	6.09519e-07	4.62056e-06	up	no	chrChromosome12:24892158-24894970:-	gi|698500769|ref|XP_009796121.1|	2019	0	PREDICTED: probable LRR receptor-like serine/threonine-protein kinase At4g37250 [Nicotiana sylvestris]	gi|255567890|ref|XM_002524877.1|	902	0	Ricinus communis LIM domain kinase, putative, mRNA	C0LGS3	285	3e-82	Probable LRR receptor-like serine/threonine-protein kinase At4g37250	Cgl2127_1	73.6	7e-13	COG0515	pfam00069	Pkinase	Protein kinase domain.	.	GO:0016021|integral component of membrane;	GO:0005524|ATP binding;GO:0004674|protein serine/threonine kinase activity;	.	.
Manes.12G036200.v6.1	163	216	163	194.354	219	197	191	184.49	1.05347	0.0751441	0.709616	0.843655	up	no	chrChromosome12:2867909-2868579:-	gi|802717097|ref|XP_012085235.1|	456	1e-54	PREDICTED: mitochondrial import receptor subunit TOM9-2 [Jatropha curcas]	.	.	.	.	Q9FNC9	128	7e-36	Mitochondrial import receptor subunit TOM9-2	.	.	.	.	pfam04281	Tom22	Mitochondrial import receptor subunit Tom22. The mitochondrial protein translocase family, which is responsible for movement of nuclear encoded pre-proteins into mitochondria, is very complex with at least 19 components. These proteins include several chaperone proteins, four proteins of the outer membrane translocase (Tom) import receptor, five proteins of the Tom channel complex, five proteins …	GO:0006626|protein targeting to mitochondrion;GO:0071806|protein transmembrane transport;	GO:0016021|integral component of membrane;GO:0005742|mitochondrial outer membrane translocase complex;GO:0005739|mitochondrion;GO:0009536|plastid;GO:0005774|vacuolar membrane;	GO:0015450|P-P-bond-hydrolysis-driven protein transmembrane transporter activity;	K17769	TOM22; mitochondrial import receptor subunit TOM22
Manes.05G147600.v6.1	366	265	345	356.278	323	279	242	256.306	1.39005	0.475137	0.0129494	0.0359483	up	no	chrChromosome05:20937723-20942096:+	gi|802607432|ref|XP_012073800.1|	1276	2e-173	PREDICTED: putative ER lumen protein-retaining receptor C28H8.4 [Jatropha curcas]	gi|566155846|ref|XM_002300669.2|	449	0	Populus trichocarpa ER lumen protein retaining receptor (POPTR_0002s02390g) mRNA, complete cds	O44017	113	1e-27	ER lumen protein-retaining receptor	SPBP8B7.22	99.8	2e-23	COG5196	pfam00810	ER_lumen_recept	ER lumen protein retaining receptor.	GO:0006621|protein retention in ER lumen;GO:0015031|protein transport;GO:0016192|vesicle-mediated transport;	GO:0005789|endoplasmic reticulum membrane;GO:0016021|integral component of membrane;	GO:0046923|ER retention sequence binding;	.	.
Manes.14G115500.v6.1	0	0	1	0.373427	0	0	0	0	Inf	Inf	0.930125	0.996616	up	no	chrChromosome14:9988375-9988599:-	gi|595812095|ref|XP_007203344.1|	173	7e-13	hypothetical protein PRUPE_ppa020282mg [Prunus persica]	.	.	.	.	.	.	.	.	.	.	.	.	pfam06471	NSP11	NSP11. This region of coronavirus polyproteins encodes the NSP11 protein.	.	.	.	.	.
Manes.02G211900.v6.1	0	0	2	0.746854	1	0	1	0.603578	1.23738	0.307286	1	1	up	no	chrChromosome02:22879311-22881009:+	gi|224145434|ref|XP_002325641.1|	807	3e-102	hypothetical protein POPTR_0019s15060g [Populus trichocarpa]	.	.	.	.	.	.	.	.	.	.	.	.	pfam01363	FYVE	FYVE zinc finger. The FYVE zinc finger is named after four proteins that it has been found in: Fab1, YOTB/ZK632.12, Vac1, and EEA1. The FYVE finger has been shown to bind two Zn++ ions. The FYVE finger has eight potential zinc coordinating cysteine positions. Many members of this family also include two histidines in a motif R+HHC+XCG, where + represents a charged residue and X any residue. We ha…	.	.	.	.	.
Manes.06G129900.v6.1	12	11	7	10.8307	4	16	12	9.82549	1.1023	0.14052	0.881653	0.9732	up	no	chrChromosome06:23727295-23729319:+	gi|802773632|ref|XP_012090775.1|	1653	0	PREDICTED: ankyrin repeat-containing protein At3g12360 [Jatropha curcas]	gi|255539938|ref|XM_002510988.1|	386	0	Ricinus communis ankyrin repeat-containing protein, putative, mRNA	Q92625	87.4	1e-16	Ankyrin repeat and SAM domain-containing protein 1A	FN0178	62.8	8e-10	COG0666	pfam12796	Ank_2	Ankyrin repeats (3 copies).	GO:0048013|ephrin receptor signaling pathway;GO:0016322|neuron remodeling;GO:0006929|substrate-dependent cell migration;	GO:0005737|cytoplasm;GO:0043005|neuron projection;GO:0005654|nucleoplasm;	.	.	.
Manes.04G088700.v6.1	16	28	20	22.8047	43	39	29	33.7055	0.676588	-0.563651	0.210407	0.35235	down	no	chrChromosome04:22600839-22603330:+	gi|255543693|ref|XP_002512909.1|	1030	2e-135	conserved hypothetical protein [Ricinus communis]	gi|596170407|ref|XM_007223027.1|	32	7e-06	Prunus persica hypothetical protein (PRUPE_ppa007017mg) mRNA, complete cds	.	.	.	.	.	.	.	.	pfam06728	PIG-U	GPI transamidase subunit PIG-U. Many eukaryotic proteins are anchored to the cell surface via glycosylphosphatidylinositol (GPI), which is posttranslationally attached to the carboxyl-terminus by GPI transamidase. The mammalian GPI transamidase is a complex of at least four subunits, GPI8, GAA1, PIG-S, and PIG-T. PIG-U is thought to represent a fifth subunit in this complex and may be involved in…	.	.	.	.	.
Manes.14G045100.v6.1	13	14	14	14.8138	22	29	20	21.6319	0.684815	-0.546213	0.30376	0.465717	down	no	chrChromosome14:3593221-3594873:-	gi|802770296|ref|XP_012090588.1|	434	7e-51	PREDICTED: centromere protein S isoform X1 [Jatropha curcas]	gi|590670738|ref|XM_007038078.1|	144	2e-68	Theobroma cacao Histone superfamily protein (TCM_014752) mRNA, complete cds	Q6NRI8	57	3e-09	Centromere protein S	.	.	.	.	pfam15630	CENP-S	Kinetochore component CENP-S. CENP-S is a family of vertebral and fungal kinetochore component proteins. CENP-S complexes with CENP-X to form a stable CENP-T-W-S-X heterotetramer.	GO:0051301|cell division;GO:0006974|cellular response to DNA damage stimulus;GO:0006281|DNA repair;GO:0007067|mitotic nuclear division;GO:0031297|replication fork processing;GO:0000712|resolution of meiotic recombination intermediates;	GO:0000777|condensed chromosome kinetochore;GO:0071821|FANCM-MHF complex;GO:0043240|Fanconi anaemia nuclear complex;	GO:0003682|chromatin binding;GO:0003677|DNA binding;	K11511	APITD1, CENPS, MHF1; centromere protein S
Manes.03G137500.v6.1	3109	2918	1888	2856.2	930	934	1106	904.369	3.15823	1.65911	1.18318e-25	4.8918e-24	up	yes	chrChromosome03:23227420-23229348:-	gi|255576306|ref|XP_002529046.1|	1417	0	ATP binding protein, putative [Ricinus communis]	gi|255576305|ref|XM_002529000.1|	540	0	Ricinus communis ATP binding protein, putative, mRNA	Q6ICW6	508	4e-178	Probable serine/threonine-protein kinase WNK11	.	.	.	.	pfam00069	Pkinase	Protein kinase domain.	.	.	GO:0005524|ATP binding;GO:0004674|protein serine/threonine kinase activity;	K08867	WNK, PRKWNK; WNK lysine deficient protein kinase [EC:2.7.11.1]
Manes.11G128000.v6.1	3056	2933	2837	3195.18	3240	3171	3451	3001.25	1.06462	0.0903357	0.532052	0.692495	up	no	chrChromosome11:23825816-23832579:+	gi|802554785|ref|XP_012065082.1|	1462	0	PREDICTED: membrane-associated 30 kDa protein, chloroplastic [Jatropha curcas]	gi|255578929|ref|XM_002530272.1|	577	0	Ricinus communis Membrane-associated 30 kDa protein, chloroplast precursor, putative, mRNA	Q8S0J7	447	9e-154	Probable membrane-associated 30 kDa protein, chloroplastic	all2342	208	1e-61	COG1842	pfam04012	PspA_IM30	PspA/IM30 family. This family includes PspA a protein that suppresses sigma54-dependent transcription. The PspA protein, a negative regulator of the Escherichia coli phage shock psp operon, is produced when virulence factors are exported through secretins in many Gram-negative pathogenic bacteria and its homologue in plants, VIPP1, plays a critical role in thylakoid biogenesis, essential for phot…	GO:0010027|thylakoid membrane organization;GO:0016050|vesicle organization;GO:0016032|viral process;	GO:0009706|chloroplast inner membrane;GO:0009570|chloroplast stroma;GO:0009535|chloroplast thylakoid membrane;GO:0009508|plastid chromosome;	.	K03969	pspA; phage shock protein A
Manes.13G108100.v6.1	62	112	73	87.8377	82	107	76	80.7383	1.08793	0.121588	0.619288	0.765355	up	no	chrChromosome13:23283779-23286483:+	gi|802646128|ref|XP_012079465.1|	3269	0	PREDICTED: pentatricopeptide repeat-containing protein At3g49710 [Jatropha curcas]	gi|157410316|gb|AC210555.1|	918	0	Populus trichocarpa clone POP104-J03, complete sequence	.	.	.	.	.	.	.	.	pfam14432	DYW_deaminase	DYW family of nucleic acid deaminases. A family of nucleic acid deaminases prototyped by the plant PPR DYW proteins that are implicated in chloroplast and mitochondrial RNA transcript maturation by numerous C to U editing events. The name derives from the DYW motif present at the C-terminus of the classical plant PPR DYW deaminases. Members of this family are present in bacteria, plants, Naegleri…	.	.	.	.	.
Manes.S010800.v6.1	0	0	0	0	1	0	1	0.603578	#NAME?	#NAME?	0.604141	0.753039	down	no	chrScaffold00468:278382-279895:+	.	.	.	.	.	.	.	.	.	.	.	.	.	.	.	.	pfam13963	Transpos_assoc	Transposase-associated domain.	.	.	.	.	.
Manes.16G038400.v6.1	0	0	0	0	0	0	0	0	NA	NA	NA	NA	--	no	chrChromosome16:4483150-4484537:-	gi|802542803|ref|XP_012081699.1|	1192	6e-160	PREDICTED: senescence-specific cysteine protease SAG12-like [Jatropha curcas]	.	.	.	.	Q9FJ47	386	2e-130	Senescence-specific cysteine protease SAG12	AF1946_2	71.2	3e-13	COG4870	pfam00112	Peptidase_C1	Papain family cysteine protease.	GO:0007568|aging;GO:0009817|defense response to fungus, incompatible interaction;GO:0010623|developmental programmed cell death;GO:0080187|floral organ senescence;GO:0010150|leaf senescence;GO:0009626|plant-type hypersensitive response;GO:0051603|proteolysis involved in cellular protein catabolic process;GO:0009733|response to auxin;GO:0009735|response to cytokinin;GO:0009750|response to fructose…	GO:0005615|extracellular space;GO:0005764|lysosome;GO:0010282|senescence-associated vacuole;	GO:0004197|cysteine-type endopeptidase activity;	.	.
Manes.01G074200.v6.1	121	75	99	108.02	154	604	662	436.141	0.247673	-2.01349	6.78433e-07	5.10176e-06	down	yes	chrChromosome01:19986226-19989371:-	gi|566147821|ref|XP_006368695.1|	1331	4e-175	hypothetical protein POPTR_0001s07860g [Populus trichocarpa]	gi|255537056|ref|XM_002509549.1|	295	7e-152	Ricinus communis cytochrome P450, putative, mRNA	Q9SBQ9	262	3e-78	Flavonoid 3'-monooxygenase	alr1450	87.4	2e-17	COG2124	pfam00067	p450	Cytochrome P450. Cytochrome P450s are haem-thiolate proteins involved in the oxidative degradation of various compounds. They are particularly well known for their role in the degradation of environmental toxins and mutagens. They can be divided into 4 classes, according to the method by which electrons from NAD(P)H are delivered to the catalytic site. Sequence conservation is relatively low with…	GO:0009813|flavonoid biosynthetic process;	GO:0005789|endoplasmic reticulum membrane;GO:0016021|integral component of membrane;	GO:0016711|flavonoid 3'-monooxygenase activity;GO:0020037|heme binding;GO:0005506|iron ion binding;	.	.
Manes.S067100.v6.1	4	2	5	4.05845	2	5	2	2.75351	1.47392	0.559655	0.60217	0.753039	up	no	chrScaffold01137:33933-34241:-	gi|567222738|ref|XP_006414998.1|	134	1e-08	hypothetical protein EUTSA_v10025701mg [Eutrema salsugineum]	.	.	.	.	Q8L7B2	54.7	4e-09	Serine carboxypeptidase-like 20	.	.	.	.	pfam00450	Peptidase_S10	Serine carboxypeptidase.	.	GO:0005576|extracellular region;GO:0005777|peroxisome;GO:0005773|vacuole;	GO:0004185|serine-type carboxypeptidase activity;	K16296	SCPL-I; serine carboxypeptidase-like clade I [EC:3.4.16.-]
Manes.02G076200.v6.1	1100	1477	1124	1326.91	1824	1766	1601	1578.45	0.840639	-0.250441	0.0987255	0.195165	down	no	chrChromosome02:5616735-5633097:+	gi|802634040|ref|XP_012077803.1|	4737	0	PREDICTED: valine--tRNA ligase, mitochondrial isoform X1 [Jatropha curcas]	gi|566171366|ref|XM_006383274.1|	1709	0	Populus trichocarpa hypothetical protein (POPTR_0005s14610g) mRNA, complete cds	Q3AF87	830	0	Valine--tRNA ligase	CAC2399	814	0	COG0525	pfam00133	tRNA-synt_1	tRNA synthetases class I (I, L, M and V). Other tRNA synthetase sub-families are too dissimilar to be included.	GO:0006438|valyl-tRNA aminoacylation;	GO:0005737|cytoplasm;	GO:0002161|aminoacyl-tRNA editing activity;GO:0005524|ATP binding;GO:0004832|valine-tRNA ligase activity;	K01873	VARS, valS; valyl-tRNA synthetase [EC:6.1.1.9]
Manes.07G051300.v6.1	79	63	143	104.399	124	101	121	105.156	0.9928	-0.0104255	1	1	down	no	chrChromosome07:5309974-5312355:+	gi|802600116|ref|XP_012072773.1|	1012	4e-133	PREDICTED: secoisolariciresinol dehydrogenase-like [Jatropha curcas]	gi|388517808|gb|BT147172.1|	46	1e-13	Lotus japonicus clone JCVI-FLLj-16J14 unknown mRNA	Q94KL8	287	1e-92	Secoisolariciresinol dehydrogenase (Fragment)	CC0094	130	1e-33	COG1028	pfam13561	adh_short_C2	Enoyl-(Acyl carrier protein) reductase.	.	.	GO:0000166|nucleotide binding;GO:0016491|oxidoreductase activity;	.	.
Manes.S059200.v6.1	0	0	0	0	0	3	0	0.927815	#NAME?	#NAME?	0.364451	0.532481	down	no	chrScaffold01072:47287-48228:-	gi|568883575|ref|XP_006494539.1|	600	4e-71	PREDICTED: uncharacterized protein LOC102621950 [Citrus sinensis]	.	.	.	.	.	.	.	.	.	.	.	.	pfam14111	DUF4283	Domain of unknown function (DUF4283). This domain family is found in plants, and is approximately 100 amino acids in length. Considering the very diverse range of other domains it is associated with it is possible that this domain is a binding/guiding region. There are two highly conserved tryptophan residues.	.	.	.	.	.
Manes.07G120500.v6.1	7	12	20	14.096	41	43	31	34.9668	0.403124	-1.3107	0.00777675	0.0232302	down	yes	chrChromosome07:24788714-24789826:+	.	.	.	.	.	.	.	.	.	.	.	.	.	.	.	.	pfam12099	DUF3575	Protein of unknown function (DUF3575). This family of proteins are functionally uncharacterized. This family is only found in bacteria. Proteins in this family are typically between 187 to 236 amino acids in length.	.	.	.	.	.
Manes.07G001900.v6.1	0	4	0	1.31418	0	1	1	0.617126	2.12952	1.09053	0.519931	0.68227	up	no	chrChromosome07:452118-455587:+	gi|802614673|ref|XP_012074776.1|	1698	0	PREDICTED: beta-glucosidase 24-like [Jatropha curcas]	gi|249261|gb|S35175.1|	43	8e-12	linamarase=beta-glucosidase [Manihot esculenta=cassava, Cranz, mRNA, 1705 nt]	Q5Z9Z0	535	0	Beta-glucosidase 24	BH1923	290	3e-90	COG2723	pfam00232	Glyco_hydro_1	Glycosyl hydrolase family 1.	GO:0005975|carbohydrate metabolic process;	.	GO:0008422|beta-glucosidase activity;	.	.
Manes.11G140700.v6.1	59	72	49	64.583	124	109	116	106.091	0.608749	-0.716081	0.0169525	0.0453105	down	no	chrChromosome11:25308751-25312627:-	gi|802651732|ref|XP_012080033.1|	1168	1e-156	PREDICTED: tRNA-splicing endonuclease subunit Sen2-1-like isoform X1 [Jatropha curcas]	gi|255570766|ref|XM_002526290.1|	390	0	Ricinus communis tRNA-splicing endonuclease subunit Sen2-2, putative, mRNA	Q9LSS3	295	4e-96	tRNA-splicing endonuclease subunit Sen2-2	SSO0439	59.7	1e-09	COG1676	pfam01974	tRNA_int_endo	tRNA intron endonuclease, catalytic C-terminal domain. Members of this family cleave pre tRNA at the 5' and 3' splice sites to release the intron EC:3.1.27.9.	GO:0006397|mRNA processing;GO:0006388|tRNA splicing, via endonucleolytic cleavage and ligation;	GO:0005634|nucleus;	GO:0016829|lyase activity;GO:0003676|nucleic acid binding;GO:0000213|tRNA-intron endonuclease activity;	K15322	TSEN2; tRNA-splicing endonuclease subunit Sen2 [EC:3.1.27.9]
Manes.10G061100.v6.1	246	270	233	270.071	263	278	299	255.801	1.05578	0.0783134	0.672497	0.812914	up	no	chrChromosome10:7905977-7908571:+	gi|255582792|ref|XP_002532170.1|	926	3e-119	beta1,4 mannosyltransferase, putative [Ricinus communis]	gi|255582791|ref|XM_002532124.1|	368	0	Ricinus communis beta1,4 mannosyltransferase, putative, mRNA	Q921Q3	179	1e-50	Chitobiosyldiphosphodolichol beta-mannosyltransferase	SPAC23C4.14	148	7e-40	COG0438	pfam13692	Glyco_trans_1_4	Glycosyl transferases group 1.	GO:0097502|mannosylation;GO:0006486|protein glycosylation;	GO:0005783|endoplasmic reticulum;GO:0005789|endoplasmic reticulum membrane;GO:0016021|integral component of membrane;GO:0016020|membrane;	GO:0004578|chitobiosyldiphosphodolichol beta-mannosyltransferase activity;GO:0000030|mannosyltransferase activity;	K03842	ALG1; beta-1,4-mannosyltransferase [EC:2.4.1.142]
Manes.05G032400.v6.1	401	400	451	453.64	586	581	627	546.005	0.830834	-0.267368	0.118289	0.224906	down	no	chrChromosome05:2342536-2345850:+	gi|255541644|ref|XP_002511886.1|	872	4e-112	protein binding protein, putative [Ricinus communis]	gi|255541643|ref|XM_002511840.1|	412	0	Ricinus communis protein binding protein, putative, mRNA	Q8LE94	94	3e-20	E3 ubiquitin-protein ligase At3g02290	.	.	.	.	pfam13639	zf-RING_2	Ring finger domain.	GO:0016567|protein ubiquitination;	GO:0005737|cytoplasm;	GO:0016874|ligase activity;GO:0008270|zinc ion binding;	.	.
Manes.05G002000.v6.1	2108	2288	2060	2329.51	2588	2722	2349	2330.32	0.999652	-0.000502273	1	1	down	no	chrChromosome05:201012-204909:-	gi|802689492|ref|XP_012082863.1|	1612	0	PREDICTED: probable protein disulfide-isomerase A6 [Jatropha curcas]	gi|255548504|ref|XM_002515263.1|	678	0	Ricinus communis protein disulfide isomerase, putative, mRNA	P38661	560	0	Probable protein disulfide-isomerase A6	SPAC17H9.14c	273	1e-85	COG0526	pfam00085	Thioredoxin	Thioredoxin. Thioredoxins are small enzymes that participate in redox reactions, via the reversible oxidation of an active centre disulfide bond. Some members with only the active site are not separated from the noise.	GO:0045454|cell redox homeostasis;	GO:0005788|endoplasmic reticulum lumen;	GO:0003756|protein disulfide isomerase activity;	.	.
Manes.06G081300.v6.1	143	144	145	156.306	152	123	178	137.788	1.13439	0.181918	0.472957	0.635569	up	no	chrChromosome06:19486282-19489214:+	gi|802653762|ref|XP_012080428.1|	1388	0	PREDICTED: isoaspartyl peptidase/L-asparaginase 1 [Jatropha curcas]	gi|255547102|ref|XM_002514563.1|	564	0	Ricinus communis l-asparaginase, putative, mRNA	P50287	472	2e-164	Isoaspartyl peptidase/L-asparaginase 1	Z1051m	224	3e-68	COG1446	pfam01112	Asparaginase_2	Asparaginase.	.	GO:0005829|cytosol;	GO:0004067|asparaginase activity;GO:0008798|beta-aspartyl-peptidase activity;	K13051	iaaA, ASRGL1; beta-aspartyl-peptidase (threonine type) [EC:3.4.19.5]
Manes.06G126100.v6.1	153	233	167	197.597	72	73	72	66.0344	2.99234	1.58127	3.52138e-11	4.82294e-10	up	yes	chrChromosome06:23366001-23383381:-	gi|255540067|ref|XP_002511098.1|	3526	0	gcn4-complementing protein, putative [Ricinus communis]	gi|255540066|ref|XM_002511052.1|	1351	0	Ricinus communis gcn4-complementing protein, putative, mRNA	Q9FIT8	1115	0	ADP-ribosylation factor GTPase-activating protein AGD1	YIL044c	85.9	3e-17	COG5347	pfam01412	ArfGap	Putative GTPase activating protein for Arf. Putative zinc fingers with GTPase activating proteins (GAPs) towards the small GTPase, Arf. The GAP of ARD1 stimulates GTPase hydrolysis for ARD1 but not ARFs.	GO:0006810|transport;	GO:0005768|endosome;	GO:0005096|GTPase activator activity;GO:0046872|metal ion binding;	K12489	ACAP; Arf-GAP with coiled-coil, ANK repeat and PH domain-containing protein
Manes.02G042600.v6.1	0	3	7	3.59962	0	0	1	0.307855	11.6926	3.54753	0.0217616	0.0559804	up	no	chrChromosome02:3305203-3306572:-	gi|255583189|ref|XP_002532360.1|	277	3e-27	cop9 complex subunit 7a, putative [Ricinus communis]	.	.	.	.	Q94JU3	102	3e-25	COP9 signalosome complex subunit 7	.	.	.	.	pfam06454	DUF1084	Protein of unknown function (DUF1084). This family consists of several hypothetical plant specific proteins of unknown function.	GO:0010387|COP9 signalosome assembly;GO:0010388|cullin deneddylation;GO:0007275|multicellular organismal development;GO:0009585|red, far-red light phototransduction;	GO:0008180|COP9 signalosome;GO:0005829|cytosol;	.	K12180	COPS7, CSN7; COP9 signalosome complex subunit 7
Manes.14G007200.v6.1	35	65	61	57.559	147	108	125	115.354	0.498975	-1.00296	0.000911622	0.00356262	down	yes	chrChromosome14:733765-735608:-	gi|255571552|ref|XP_002526722.1|	777	5e-91	conserved hypothetical protein [Ricinus communis]	.	.	.	.	.	.	.	.	.	.	.	.	pfam00628	PHD	PHD-finger. PHD folds into an interleaved type of Zn-finger chelating 2 Zn ions in a similar manner to that of the RING and FYVE domains. Several PHD fingers have been identified as binding modules of methylated histone H3.	.	.	.	.	.
Manes.02G165200.v6.1	76	59	222	131.435	94	87	81	79.6408	1.65035	0.722772	0.010606	0.0302984	up	no	chrChromosome02:12463471-12471303:+	gi|224082306|ref|XP_002306641.1|	2108	0	the aldehyde dehydrogenase cp-ADH from C.plantagineum family protein [Populus trichocarpa]	gi|255558653|ref|XM_002520306.1|	725	0	Ricinus communis Aldehyde dehydrogenase, putative, mRNA	Q70DU8	83.2	5e-15	Aldehyde dehydrogenase family 3 member H1	alr3672	385	5e-120	COG1012	pfam00171	Aldedh	Aldehyde dehydrogenase family. This family of dehydrogenases act on aldehyde substrates. Members use NADP as a cofactor. The family includes the following members: The prototypical members are the aldehyde dehydrogenases EC:1.2.1.3. Succinate-semialdehyde dehydrogenase EC:1.2.1.16. Lactaldehyde dehydrogenase EC:1.2.1.22. Benzaldehyde dehydrogenase EC:1.2.1.28. Methylmalonate-semialdehyde dehydrog…	GO:0006081|cellular aldehyde metabolic process;GO:0009737|response to abscisic acid;GO:0009269|response to desiccation;GO:0009651|response to salt stress;	GO:0005783|endoplasmic reticulum;GO:0005794|Golgi apparatus;GO:0016020|membrane;GO:0009506|plasmodesma;GO:0009536|plastid;GO:0005773|vacuole;	GO:0004028|3-chloroallyl aldehyde dehydrogenase activity;GO:0004029|aldehyde dehydrogenase (NAD) activity;GO:0004030|aldehyde dehydrogenase [NAD(P)+] activity;	K00128	E1.2.1.3; aldehyde dehydrogenase (NAD+) [EC:1.2.1.3]
Manes.18G118500.v6.1	4	4	10	6.58267	21	8	11	12.0708	0.545341	-0.87477	0.22565	0.371015	down	no	chrChromosome18:11457942-11462289:-	gi|672206101|ref|XP_008779341.1|	443	7e-47	PREDICTED: uncharacterized protein LOC103699074, partial [Phoenix dactylifera]	.	.	.	.	.	.	.	.	.	.	.	.	pfam14111	DUF4283	Domain of unknown function (DUF4283). This domain family is found in plants, and is approximately 100 amino acids in length. Considering the very diverse range of other domains it is associated with it is possible that this domain is a binding/guiding region. There are two highly conserved tryptophan residues.	.	.	.	.	.
Manes.03G059700.v6.1	0	1	0	0.328546	1	3	0	1.22354	0.268521	-1.89689	0.598303	0.750229	down	no	chrChromosome03:5851944-5853532:+	.	.	.	.	.	.	.	.	.	.	.	.	.	.	.	.	pfam14816	FAM178	Family of unknown function, FAM178.	.	.	.	.	.
Manes.03G132500.v6.1	887	1063	881	1018.45	1117	976	1146	984.973	1.03398	0.0482151	0.730038	0.860174	up	no	chrChromosome03:22879735-22880648:+	gi|567910655|ref|XP_006447641.1|	370	1e-41	hypothetical protein CICLE_v10017283mg [Citrus clementina]	gi|255577172|ref|XM_002529424.1|	154	7e-74	Ricinus communis conserved hypothetical protein, mRNA	P55857	139	6e-40	Small ubiquitin-related modifier 1	SPBC365.06	91.7	4e-22	COG5227	pfam11976	Rad60-SLD	Ubiquitin-2 like Rad60 SUMO-like. The small ubiquitin-related modifier SUMO-1 is a Ub/Ubl family member, and although SUMO-1 shares structural similarity to Ub, SUMO's cellular functions remain distinct insomuch as SUMO modification alters protein function through changes in activity, cellular localisation, or by protecting substrates from ubiquitination. Rad60 family members contain functionally…	.	GO:0005737|cytoplasm;GO:0005634|nucleus;	.	K12160	SUMO, SMT3; small ubiquitin-related modifier
Manes.11G101200.v6.1	297	348	150	284.264	167	189	190	166.33	1.70903	0.773179	0.000224563	0.00101638	up	no	chrChromosome11:17673396-17674903:-	gi|729379071|ref|XP_010549876.1|	396	2e-41	PREDICTED: probable protein phosphatase 2C 33 [Tarenaya hassleriana]	gi|566235423|ref|XM_002325437.2|	221	4e-111	Populus trichocarpa phosphatase 2C family protein (POPTR_0019s08150g) mRNA, complete cds	Q9M8R7	124	2e-31	Probable protein phosphatase 2C 33	.	.	.	.	pfam04864	Alliinase_C	Allinase. Allicin is a thiosulphinate that gives rise to dithiines, allyl sulphides and ajoenes, the three groups of active compounds in Allium species. Allicin is synthesized from sulfoxide cysteine derivatives by alliinase (EC:4.4.1.4), whose C-S lyase activity cleaves C(beta)-S(gamma) bonds. It is thought that this enzyme forms part of a primitive plant defence system.	GO:0006470|protein dephosphorylation;	.	GO:0046872|metal ion binding;GO:0004722|protein serine/threonine phosphatase activity;	.	.
Manes.18G081000.v6.1	0	0	1	0.373427	0	1	1	0.617126	0.605106	-0.72474	1	1	down	no	chrChromosome18:6949620-6950847:+	gi|802539774|ref|XP_012072654.1|	733	2e-91	PREDICTED: uncharacterized protein LOC105634406 [Jatropha curcas]	gi|566166783|ref|XM_002306057.2|	100	1e-43	Populus trichocarpa hypothetical protein (POPTR_0004s15990g) mRNA, partial cds	.	.	.	.	.	.	.	.	pfam01623	Carla_C4	Carlavirus putative nucleic acid binding protein. This family of carlavirus nucleic acid binding proteins includes a motif for a potential C-4 type zinc finger this has four highly conserved cysteine residues and is a conserved feature of the carlaviruses 3' terminal ORF. These proteins may function as viral transcriptional regulators. The carlavirus family includes garlic latent virus and potato…	.	.	.	.	.
Manes.06G156300.v6.1	2321	2590	2422	2645.61	1910	1711	1724	1624.74	1.62833	0.703393	4.35526e-07	3.38188e-06	up	no	chrChromosome06:25842294-25844788:+	gi|763772336|gb|KJB39459.1|	807	4e-105	hypothetical protein B456_007G014500 [Gossypium raimondii]	gi|566206124|ref|XM_006374262.1|	319	2e-165	Populus trichocarpa ubiquitin conjugating-like enzyme family protein (POPTR_0015s06060g) mRNA, complete cds	P35135	303	8e-103	Ubiquitin-conjugating enzyme E2-17 kDa	SPBC119.02	259	4e-86	COG5078	pfam00179	UQ_con	Ubiquitin-conjugating enzyme. Proteins destined for proteasome-mediated degradation may be ubiquitinated. Ubiquitination follows conjugation of ubiquitin to a conserved cysteine residue of UBC homologues. TSG101 is one of several UBC homologues that lacks this active site cysteine.	GO:0016567|protein ubiquitination;	.	GO:0005524|ATP binding;GO:0016874|ligase activity;	K06689	UBE2D_E, UBC4, UBC5; ubiquitin-conjugating enzyme E2 D/E [EC:2.3.2.23]
Manes.09G108800.v6.1	151	179	144	170.5	301	244	240	238.36	0.715305	-0.48337	0.0290337	0.0712487	down	no	chrChromosome09:23164753-23167535:+	gi|802761497|ref|XP_012089802.1|	968	5e-127	PREDICTED: BAG family molecular chaperone regulator 4 isoform X1 [Jatropha curcas]	gi|566209998|ref|XM_002322970.2|	194	7e-96	Populus trichocarpa BAG domain-containing family protein (POPTR_0016s12880g) mRNA, complete cds	Q8RX71	217	5e-66	BAG family molecular chaperone regulator 4	.	.	.	.	pfam02179	BAG	BAG domain. Domain present in Hsp70 regulators.	GO:0009409|response to cold;GO:0009651|response to salt stress;GO:0010228|vegetative to reproductive phase transition of meristem;	GO:0005829|cytosol;	.	.	.
Manes.02G054800.v6.1	301	355	143	285.484	433	410	460	396.463	0.720078	-0.473774	0.0292922	0.0717523	down	no	chrChromosome02:4157361-4160396:-	gi|802715886|ref|XP_012084824.1|	2902	0	PREDICTED: exocyst complex component EXO70B1 [Jatropha curcas]	gi|255573373|ref|XM_002527567.1|	1051	0	Ricinus communis protein binding protein, putative, mRNA	Q9FGH9	342	1e-103	Exocyst complex component EXO70B1	.	.	.	.	pfam03081	Exo70	Exo70 exocyst complex subunit. The Exo70 protein forms one subunit of the exocyst complex. First discovered in S. cerevisiae, Exo70 and other exocyst proteins have been observed in several other eukaryotes, including humans. In S. cerevisiae, the exocyst complex is involved in the late stages of exocytosis, and is localized at the tip of the bud, the major site of exocytosis in yeast. Exo70 inter…	GO:0006887|exocytosis;	GO:0005829|cytosol;GO:0000145|exocyst;GO:0070062|extracellular exosome;GO:0045335|phagocytic vesicle;GO:0005886|plasma membrane;	.	.	.
Manes.06G079000.v6.1	288	286	384	347.824	758	678	810	683.206	0.509105	-0.973964	7.85136e-08	6.88567e-07	down	no	chrChromosome06:19339089-19343722:+	gi|255547053|ref|XP_002514584.1|	1135	9e-150	conserved hypothetical protein [Ricinus communis]	gi|255547052|ref|XM_002514538.1|	335	3e-174	Ricinus communis conserved hypothetical protein, mRNA	Q9CAA4	300	1e-96	Transcription factor BIM2	.	.	.	.	pfam00010	HLH	Helix-loop-helix DNA-binding domain.	GO:0006351|transcription, DNA-templated;	GO:0005634|nucleus;	GO:0003677|DNA binding;GO:0003700|transcription factor activity, sequence-specific DNA binding;	.	.
Manes.18G058000.v6.1	714	903	597	793.472	577	517	508	486.916	1.62959	0.704506	4.30177e-06	2.80567e-05	up	no	chrChromosome18:5037987-5041418:+	gi|802570161|ref|XP_012068030.1|	609	5e-70	PREDICTED: uncharacterized protein LOC105630718 isoform X2 [Jatropha curcas]	.	.	.	.	.	.	.	.	.	.	.	.	pfam15502	MPLKIP	M-phase-specific PLK1-interacting protein.	.	.	.	.	.
Manes.05G207100.v6.1	228	469	219	323.319	378	415	361	351.267	0.920438	-0.119607	0.623479	0.769336	down	no	chrChromosome05:28233277-28236229:+	gi|802676595|ref|XP_012081916.1|	1985	0	PREDICTED: uncharacterized protein LOC105641877 [Jatropha curcas]	gi|255585308|ref|XM_002533307.1|	708	0	Ricinus communis conserved hypothetical protein, mRNA	.	.	.	.	.	.	.	.	pfam14264	Glucos_trans_II	Glucosyl transferase GtrII. This family includes glucosyl transferase II from the Shigella phage SfII, which mediates seroconversion of S. flexneri when the phage is integrated into the host chromosome.	.	.	.	.	.
Manes.12G048700.v6.1	10	14	17	14.7835	3	7	3	3.97563	3.71852	1.89473	0.00270407	0.00928966	up	yes	chrChromosome12:4264533-4266622:-	gi|255580537|ref|XP_002531093.1|	2186	0	cytochrome P450, putative [Ricinus communis]	gi|255580536|ref|XM_002531047.1|	631	0	Ricinus communis cytochrome P450, putative, mRNA	Q9LSF8	549	0	Cytochrome P450 82G1	.	.	.	.	pfam00067	p450	Cytochrome P450. Cytochrome P450s are haem-thiolate proteins involved in the oxidative degradation of various compounds. They are particularly well known for their role in the degradation of environmental toxins and mutagens. They can be divided into 4 classes, according to the method by which electrons from NAD(P)H are delivered to the catalytic site. Sequence conservation is relatively low with…	GO:0098542|defense response to other organism;GO:0042343|indole glucosinolate metabolic process;GO:0044550|secondary metabolite biosynthetic process;GO:0046246|terpene biosynthetic process;GO:0016114|terpenoid biosynthetic process;	GO:0016021|integral component of membrane;GO:0016020|membrane;	GO:0097008|(3E)-4,8-dimethyl-1,3,7-nonatriene synthase activity;GO:0097007|4,8,12-trimethyltrideca-1,3,7,11-tetraene synthase activity;GO:0020037|heme binding;GO:0005506|iron ion binding;	K17961	CYP82G1; cytochrome P450, family 82, subfamily G, polypeptide 1 [EC:1.14.-.-]
Manes.13G135400.v6.1	172	189	194	200.512	318	235	228	236.91	0.846363	-0.240651	0.299247	0.460325	down	no	chrChromosome13:26275256-26278894:+	gi|802640964|ref|XP_012079099.1|	1476	0	PREDICTED: probable vacuolar amino acid transporter YPQ1 isoform X1 [Jatropha curcas]	gi|590704006|ref|XM_007046975.1|	353	0	Theobroma cacao PQ-loop repeat family protein / transmembrane family protein isoform 1 (TCM_000466) mRNA, complete cds	P38279	98.2	1e-21	Probable vacuolar amino acid transporter YPQ3	.	.	.	.	pfam04193	PQ-loop	PQ loop repeat. Members of this family are all membrane bound proteins possessing a pair of repeats each spanning two transmembrane helices connected by a loop. The PQ motif found on loop 2 is critical for the localisation of cystinosin to lysosomes. However, the PQ motif appears not to be a general lysosome-targeting motif. It is thought likely to possess a more general function. Most probably t…	GO:0034488|basic amino acid transmembrane export from vacuole;	GO:0071627|integral component of fungal-type vacuolar membrane;GO:0031966|mitochondrial membrane;	GO:0015174|basic amino acid transmembrane transporter activity;	.	.
Manes.15G056400.v6.1	460	691	497	589.054	422	372	421	369.451	1.5944	0.673017	3.43677e-05	0.000188183	up	no	chrChromosome15:4216819-4224632:-	gi|802588815|ref|XP_012071091.1|	1249	9e-157	PREDICTED: splicing regulatory glutamine/lysine-rich protein 1-like [Jatropha curcas]	gi|566212198|ref|XM_006373020.1|	379	0	Populus trichocarpa hypothetical protein (POPTR_0017s08530g) mRNA, complete cds	.	.	.	.	.	.	.	.	pfam10536	PMD	Plant mobile domain. This domain was identified by Babu and colleagues in a variety of transposases.	.	.	.	.	.
Manes.14G024400.v6.1	882	814	835	917.544	726	753	736	674.157	1.36102	0.444692	0.00311813	0.010523	up	no	chrChromosome14:2094517-2099172:-	gi|802768958|ref|XP_012090224.1|	1286	4e-174	PREDICTED: short-chain dehydrogenase TIC 32, chloroplastic-like [Jatropha curcas]	gi|255545237|ref|XM_002513634.1|	570	0	Ricinus communis short-chain dehydrogenase, putative, mRNA	Q6RVV4	473	5e-165	Short-chain dehydrogenase TIC 32, chloroplastic	CC0398	172	1e-48	COG1028	pfam00106	adh_short	short chain dehydrogenase. This family contains a wide variety of dehydrogenases.	GO:0015031|protein transport;	GO:0009706|chloroplast inner membrane;	GO:0016491|oxidoreductase activity;	.	.
Manes.04G104100.v6.1	84	94	70	89.2419	77	60	93	69.9574	1.27566	0.351243	0.226849	0.372738	up	no	chrChromosome04:24004959-24008297:+	gi|567869941|ref|XP_006427592.1|	1092	5e-143	hypothetical protein CICLE_v10026151mg [Citrus clementina]	gi|255572750|ref|XM_002527262.1|	533	0	Ricinus communis Aquaporin NIP1.1, putative, mRNA	Q9SAI4	385	5e-129	Aquaporin NIP6-1	SP1778	84	2e-17	COG0580	pfam00230	MIP	Major intrinsic protein. MIP (Major Intrinsic Protein) family proteins exhibit essentially two distinct types of channel properties: (1) specific water transport by the aquaporins, and (2) small neutral solutes transport, such as glycerol by the glycerol facilitators.	GO:0035445|borate transmembrane transport;GO:0046713|borate transport;GO:0080029|cellular response to boron-containing substance levels;GO:0009992|cellular water homeostasis;GO:0015793|glycerol transport;GO:0034220|ion transmembrane transport;GO:0071918|urea transmembrane transport;GO:0006833|water transport;	GO:0005887|integral component of plasma membrane;GO:0005886|plasma membrane;	GO:0046715|borate transmembrane transporter activity;GO:0015254|glycerol channel activity;GO:0015168|glycerol transmembrane transporter activity;GO:0015204|urea transmembrane transporter activity;GO:0015250|water channel activity;	K09874	NIP; aquaporin NIP
Manes.17G025800.v6.1	676	617	1178	901.893	1634	1487	1658	1453.52	0.620489	-0.688523	0.00010525	0.000513919	down	no	chrChromosome17:12998477-13001639:-	gi|802779115|ref|XP_012091322.1|	1264	2e-169	PREDICTED: uncharacterized protein LOC105649315 [Jatropha curcas]	gi|255554838|ref|XM_002518411.1|	546	0	Ricinus communis conserved hypothetical protein, mRNA	.	.	.	.	.	.	.	.	pfam04789	DUF621	Protein of unknown function (DUF621). Family of uncharacterized proteins. Some are annotated as having possible G-protein-coupled receptor-like activity.	.	.	.	.	.
Manes.14G123400.v6.1	386	437	359	425.687	272	242	268	237.785	1.79022	0.840134	2.67011e-06	1.80378e-05	up	no	chrChromosome14:10957527-10958546:-	gi|802620563|ref|XP_012075617.1|	491	6e-58	PREDICTED: uncharacterized protein LOC105636851 [Jatropha curcas]	.	.	.	.	.	.	.	.	.	.	.	.	pfam05609	LAP1C	Lamina-associated polypeptide 1C (LAP1C). This family contains rat LAP1C proteins and several uncharacterized highly related sequences from both mice and humans. LAP1s (lamina-associated polypeptide 1s) are type 2 integral membrane proteins with a single membrane-spanning region of the inner nuclear membrane. LAP1s bind to both A- and B-type lamins and have a putative role in the membrane attachm…	.	.	.	.	.
Manes.12G063400.v6.1	113	99	94	110.97	107	99	110	96.1243	1.15444	0.207197	0.436719	0.602721	up	no	chrChromosome12:5784716-5786396:+	gi|802670879|ref|XP_012081507.1|	754	7e-95	PREDICTED: uncharacterized protein LOC105641537 isoform X1 [Jatropha curcas]	.	.	.	.	.	.	.	.	.	.	.	.	pfam05557	MAD	Mitotic checkpoint protein. This family consists of several eukaryotic mitotic checkpoint (Mitotic arrest deficient or MAD) proteins. The mitotic spindle checkpoint monitors proper attachment of the bipolar spindle to the kinetochores of aligned sister chromatids and causes a cell cycle arrest in prometaphase when failures occur. Multiple components of the mitotic spindle checkpoint have been ide…	.	.	.	.	.
Manes.05G147100.v6.1	148	106	166	153.581	19	8	13	12.095	12.6979	3.66651	3.08884e-18	8.27439e-17	up	yes	chrChromosome05:20914337-20914450:+	.	.	.	.	.	.	.	.	.	.	.	.	.	.	.	.	pfam06319	DUF1052	Protein of unknown function (DUF1052). This family consists of several bacterial proteins of unknown function.	.	.	.	.	.
Manes.08G072600.v6.1	27	35	21	29.6971	3	0	3	1.81073	16.4006	4.03568	9.13227e-07	6.70617e-06	up	yes	chrChromosome08:11826841-11829010:+	gi|802614820|ref|XP_012074854.1|	2249	0	PREDICTED: exocyst complex component EXO70A1-like [Jatropha curcas]	gi|571446080|ref|XM_003521306.2|	148	5e-70	PREDICTED: Glycine max exocyst complex component EXO70A1-like (LOC100810548), mRNA	Q9LZD3	241	6e-68	Exocyst complex component EXO70A1	.	.	.	.	pfam03081	Exo70	Exo70 exocyst complex subunit. The Exo70 protein forms one subunit of the exocyst complex. First discovered in S. cerevisiae, Exo70 and other exocyst proteins have been observed in several other eukaryotes, including humans. In S. cerevisiae, the exocyst complex is involved in the late stages of exocytosis, and is localized at the tip of the bud, the major site of exocytosis in yeast. Exo70 inter…	GO:0006887|exocytosis;	GO:0005618|cell wall;GO:0005856|cytoskeleton;GO:0005829|cytosol;GO:0000145|exocyst;GO:0005576|extracellular region;GO:0009524|phragmoplast;GO:0005886|plasma membrane;	.	.	.
Manes.17G092100.v6.1	1481	1210	839	1278.89	1143	1085	1227	1051.31	1.21648	0.282708	0.0653098	0.139134	up	no	chrChromosome17:23486857-23492506:+	gi|802598084|ref|XP_012072418.1|	1970	0	PREDICTED: protein indeterminate-domain 5, chloroplastic [Jatropha curcas]	gi|255561736|ref|XM_002521832.1|	788	0	Ricinus communis nucleic acid binding protein, putative, mRNA	Q9ZWA6	323	8e-99	Zinc finger protein MAGPIE	.	.	.	.	pfam12874	zf-met	Zinc-finger of C2H2 type. This is a zinc-finger domain with the CxxCx(12)Hx(6)H motif, found in multiple copies in a wide range of proteins from plants to metazoans. Some member proteins, particularly those from plants, are annotated as being RNA-binding.	GO:0006355|regulation of transcription, DNA-templated;GO:0006351|transcription, DNA-templated;	GO:0005634|nucleus;	GO:0046872|metal ion binding;GO:0003700|transcription factor activity, sequence-specific DNA binding;GO:0044212|transcription regulatory region DNA binding;	.	.
Manes.12G079000.v6.1	71	87	47	73.367	92	94	146	101.225	0.724793	-0.46436	0.214404	0.357768	down	no	chrChromosome12:8717254-8719481:-	gi|566199275|ref|XP_002319637.2|	1468	0	hypothetical protein POPTR_0013s03740g [Populus trichocarpa]	gi|255542303|ref|XM_002512169.1|	463	0	Ricinus communis aldo/keto reductase, putative, mRNA	C6TBN2	486	1e-169	Probable aldo-keto reductase 1	DR2261	310	2e-101	COG0667	pfam00248	Aldo_ket_red	Aldo/keto reductase family. This family includes a number of K+ ion channel beta chain regulatory domains - these are reported to have oxidoreductase activity.	.	.	GO:0016491|oxidoreductase activity;	.	.
Manes.02G120500.v6.1	9	13	28	18.179	2	3	2	2.13497	8.5149	3.08999	6.01513e-06	3.82958e-05	up	yes	chrChromosome02:8894668-8896344:-	gi|566186340|ref|XP_002314109.2|	607	2e-72	hypothetical protein POPTR_0009s04940g [Populus trichocarpa]	.	.	.	.	.	.	.	.	.	.	.	.	pfam00686	CBM_20	Starch binding domain.	.	.	.	.	.
Manes.17G034100.v6.1	106	107	129	123.983	159	149	154	140.511	0.882375	-0.180537	0.476643	0.639247	down	no	chrChromosome17:15067493-15069517:+	gi|802781040|ref|XP_012091468.1|	1676	0	PREDICTED: uncharacterized protein LOC105649440 [Jatropha curcas]	.	.	.	.	.	.	.	.	.	.	.	.	pfam00564	PB1	PB1 domain.	.	.	.	.	.
Manes.18G090800.v6.1	459	476	554	539.318	390	473	326	361.978	1.48992	0.575235	0.0162094	0.0435614	up	no	chrChromosome18:7827474-7828563:+	gi|255588574|ref|XP_002534648.1|	760	9e-97	Nodulin, putative [Ricinus communis]	gi|255588573|ref|XM_002534602.1|	241	5e-122	Ricinus communis Nodulin, putative, mRNA	Q9M2C0	242	4e-77	Vacuolar iron transporter homolog 4	SPBC1683.10c	85.9	2e-18	COG1814	pfam01988	VIT1	VIT family. This family includes the vacuolar Fe2+/Mn2+ uptake transporter, Ccc1 and the vacuolar iron transporter VIT1.	GO:0006811|ion transport;GO:0055072|iron ion homeostasis;	GO:0016021|integral component of membrane;GO:0005774|vacuolar membrane;	.	.	.
Manes.08G151700.v6.1	2153	2505	1465	2195.87	2528	2611	2557	2342.28	0.937494	-0.0931188	0.573413	0.727087	down	no	chrChromosome08:31620796-31625238:-	gi|802585318|ref|XP_012070361.1|	2922	0	PREDICTED: zinc finger protein VAR3, chloroplastic [Jatropha curcas]	gi|255580227|ref|XM_002530898.1|	536	0	Ricinus communis hypothetical protein, mRNA	Q8S9K3	86.7	6e-16	Zinc finger protein VAR3, chloroplastic	.	.	.	.	pfam00641	zf-RanBP	Zn-finger in Ran binding protein and others.	GO:1900871|chloroplast mRNA modification;GO:0009658|chloroplast organization;	GO:0009507|chloroplast;GO:0009570|chloroplast stroma;	GO:0008270|zinc ion binding;	.	.
Manes.12G018600.v6.1	436	501	521	526.387	339	346	291	296.844	1.77328	0.82642	1.11359e-06	8.03272e-06	up	no	chrChromosome12:1434981-1439601:+	gi|802723916|ref|XP_012085560.1|	1848	0	PREDICTED: uncharacterized protein LOC105644723 isoform X1 [Jatropha curcas]	gi|255547949|ref|XM_002514986.1|	249	6e-126	Ricinus communis hypothetical protein, mRNA	.	.	.	.	.	.	.	.	pfam09726	Macoilin	Transmembrane protein. This entry is a highly conserved protein present in eukaryotes.	.	.	.	.	.
Manes.18G120900.v6.1	582	357	511	531.341	1115	916	1027	929.191	0.571833	-0.806335	9.09269e-06	5.58899e-05	down	no	chrChromosome18:11901188-11903428:-	gi|802540610|ref|XP_012077448.1|	1566	0	PREDICTED: GDSL esterase/lipase At1g33811 [Jatropha curcas]	gi|255570918|ref|XM_002526365.1|	545	0	Ricinus communis zinc finger protein, putative, mRNA	Q8L5Z1	510	1e-178	GDSL esterase/lipase At1g33811	all3634	68.2	9e-12	COG3240	pfam00657	Lipase_GDSL	GDSL-like Lipase/Acylhydrolase.	GO:0016042|lipid catabolic process;	GO:0005576|extracellular region;	GO:0016788|hydrolase activity, acting on ester bonds;	.	.
Manes.14G011600.v6.1	3	2	0	1.80776	1	0	0	0.295723	6.11301	2.61188	0.202851	0.342641	up	no	chrChromosome14:1136832-1137566:+	gi|802744829|ref|XP_012087464.1|	523	2e-63	PREDICTED: pectinesterase inhibitor-like [Jatropha curcas]	.	.	.	.	P83326	55.5	3e-08	Pectinesterase inhibitor	.	.	.	.	pfam04043	PMEI	Plant invertase/pectin methylesterase inhibitor. This domain inhibits pectin methylesterases (PMEs) and invertases through formation of a non-covalent 1:1 complex. It has been implicated in the regulation of fruit development, carbohydrate metabolizm and cell wall extension. It may also be involved in inhibiting microbial pathogen PMEs. It has been observed that it is often expressed as a large i…	.	GO:0005737|cytoplasm;	GO:0004857|enzyme inhibitor activity;GO:0030599|pectinesterase activity;	.	.
Manes.04G098100.v6.1	1	2	2	1.7875	2	0	2	1.20716	1.48075	0.566333	0.779041	0.89709	up	no	chrChromosome04:23405447-23407050:-	gi|802618970|ref|XP_012075485.1|	220	1e-18	PREDICTED: uncharacterized protein LOC105636752 [Jatropha curcas]	.	.	.	.	.	.	.	.	.	.	.	.	pfam13456	RVT_3	Reverse transcriptase-like. This domain is found in plants and appears to be part of a retrotransposon.	.	.	.	.	.
Manes.10G108400.v6.1	0	0	2	0.746854	0	0	2	0.615709	1.213	0.278577	1	1	up	no	chrChromosome10:21062239-21062935:-	.	.	.	.	.	.	.	.	.	.	.	.	.	.	.	.	pfam00344	SecY	SecY translocase.	.	.	.	.	.
Manes.02G076000.v6.1	12	4	5	7.78399	18	3	10	9.32938	0.834353	-0.261271	0.739154	0.867318	down	no	chrChromosome02:5601654-5601862:+	.	.	.	.	.	.	.	.	.	.	.	.	.	.	.	.	pfam12769	DUF3814	Domain of unknown function (DUF3814). This is a domain of unknown function. It is often found in combination with pfam05222, pfam01262 and pfam02233 on alanine dehydrogenase and pyridine nucleotide transhydrogenase enzymes.	.	.	.	.	.
Manes.18G140000.v6.1	0	0	0	0	0	0	0	0	NA	NA	NA	NA	--	no	chrChromosome18:18954014-18955576:-	gi|643733069|gb|KDP40016.1|	342	7e-37	hypothetical protein JCGZ_02014 [Jatropha curcas]	.	.	.	.	.	.	.	.	.	.	.	.	pfam05087	Rota_VP2	Rotavirus VP2 protein. Rotavirus particles consist of three concentric proteinaceous capsid layers. The innermost capsid (core) is made of VP2. The genomic RNA and the two minor proteins VP1 and VP3 are encapsidated within this layer. The N-terminus of rotavirus VP2 is necessary for the encapsidation of VP1 and VP3.	.	.	.	.	.
Manes.18G043900.v6.1	232	219	273	262.882	308	267	293	263.86	0.996295	-0.00535509	0.973988	1	down	no	chrChromosome18:3813945-3816062:+	gi|802570744|ref|XP_012068256.1|	120	6e-06	PREDICTED: keratin-associated protein 21-1 [Jatropha curcas]	gi|566157588|ref|XM_002302383.2|	131	4e-61	Populus trichocarpa glycine-rich family protein (POPTR_0002s12140g) mRNA, complete cds	.	.	.	.	.	.	.	.	pfam13700	DUF4158	Domain of unknown function (DUF4158). The exact function of this domain is not clear, but it frequently occurs as an N-terminal region of transposase 3 or IS3 family of insertion elements.	.	.	.	.	.
Manes.17G110400.v6.1	1974	1603	2303	2143.8	571	582	609	536.337	3.99711	1.99896	3.79351e-45	3.21845e-43	up	yes	chrChromosome17:25071478-25074937:-	gi|802539581|ref|XP_012071725.1|	1849	0	PREDICTED: E3 ubiquitin-protein ligase RGLG2 [Jatropha curcas]	gi|255572065|ref|XM_002526928.1|	720	0	Ricinus communis copine, putative, mRNA	Q9LY87	586	0	E3 ubiquitin-protein ligase RGLG2	.	.	.	.	pfam07002	Copine	Copine. This family represents a conserved region approximately 180 residues long within eukaryotic copines. Copines are Ca(2+)-dependent phospholipid-binding proteins that are thought to be involved in membrane-trafficking, and may also be involved in cell division and growth.	GO:0009850|auxin metabolic process;GO:0009690|cytokinin metabolic process;GO:0080148|negative regulation of response to water deprivation;GO:0016567|protein ubiquitination;	GO:0005634|nucleus;GO:0005886|plasma membrane;	GO:0016874|ligase activity;GO:0004842|ubiquitin-protein transferase activity;GO:0008270|zinc ion binding;	K16280	RGLG; E3 ubiquitin-protein ligase RGLG [EC:2.3.2.27]
Manes.17G072000.v6.1	182	200	186	204.974	283	219	261	231.77	0.884384	-0.177256	0.409014	0.574419	down	no	chrChromosome17:21117661-21122262:+	gi|802596219|ref|XP_012072125.1|	1279	4e-172	PREDICTED: protease Do-like 5, chloroplastic [Jatropha curcas]	gi|255557248|ref|XM_002519609.1|	520	0	Ricinus communis Protease degS precursor, putative, mRNA	Q9SEL7	366	4e-121	Protease Do-like 5, chloroplastic	MTH1813	135	1e-34	COG0265	pfam13365	Trypsin_2	Trypsin-like peptidase domain. This family includes trypsin like peptidase domains.	GO:0010206|photosystem II repair;	GO:0009507|chloroplast;GO:0009543|chloroplast thylakoid lumen;GO:0009579|thylakoid;GO:0031977|thylakoid lumen;	GO:0004252|serine-type endopeptidase activity;	.	.
Manes.02G098800.v6.1	964	933	994	1047.47	1098	1028	1363	1062.24	0.986092	-0.0202057	0.902354	0.988342	down	no	chrChromosome02:7355382-7359472:-	gi|802600299|ref|XP_012072873.1|	846	1e-111	PREDICTED: probable ubiquitin-conjugating enzyme E2 16 isoform X2 [Jatropha curcas]	gi|255560989|ref|XM_002521461.1|	367	0	Ricinus communis Ubiquitin-conjugating enzyme E2-18 kDa, putative, mRNA	Q9FWT2	288	1e-96	Probable ubiquitin-conjugating enzyme E2 16	SPBC119.02	86.3	9e-20	COG5078	pfam00179	UQ_con	Ubiquitin-conjugating enzyme. Proteins destined for proteasome-mediated degradation may be ubiquitinated. Ubiquitination follows conjugation of ubiquitin to a conserved cysteine residue of UBC homologues. TSG101 is one of several UBC homologues that lacks this active site cysteine.	GO:0043161|proteasome-mediated ubiquitin-dependent protein catabolic process;GO:0000209|protein polyubiquitination;	GO:0005737|cytoplasm;GO:0005634|nucleus;	GO:0005524|ATP binding;GO:0016874|ligase activity;GO:0061630|ubiquitin protein ligase activity;GO:0031625|ubiquitin protein ligase binding;	K10688	UBE2W, UBC16; ubiquitin-conjugating enzyme E2 W [EC:2.3.2.25]
Manes.06G036500.v6.1	2763	3522	3352	3468.63	3257	2510	2514	2513.39	1.38006	0.464732	0.0076894	0.023011	up	no	chrChromosome06:9966750-9972519:-	gi|806776620|ref|NP_001292968.1|	2003	0	omega-6 fatty acid desaturase, chloroplastic [Jatropha curcas]	gi|156900671|gb|EU106889.1|	814	0	Jatropha curcas chloroplast omega-6 fatty acid desaturase mRNA, complete cds; nuclear gene for chloroplast product	P48627	694	0	Omega-6 fatty acid desaturase, chloroplastic	slr1350	359	1e-117	COG3239	pfam00487	FA_desaturase	Fatty acid desaturase.	GO:0006636|unsaturated fatty acid biosynthetic process;	GO:0031969|chloroplast membrane;	GO:0016491|oxidoreductase activity;	.	.
Manes.15G183500.v6.1	884	614	489	723.396	488	825	1109	740.873	0.976411	-0.0344394	0.909164	0.993331	down	no	chrChromosome15:21175711-21177741:-	gi|255557829|ref|XP_002519944.1|	2495	0	9-cis-epoxycarotenoid dioxygenase, putative [Ricinus communis]	gi|255557828|ref|XM_002519898.1|	850	0	Ricinus communis 9-cis-epoxycarotenoid dioxygenase, putative, mRNA	O49675	797	0	Probable carotenoid cleavage dioxygenase 4, chloroplastic	all1106	253	7e-75	COG3670	pfam03055	RPE65	Retinal pigment epithelial membrane protein. This family represents a retinal pigment epithelial membrane receptor which is abundantly expressed in retinal pigment epithelium, and binds plasma retinal binding protein. The family also includes the sequence related neoxanthin cleavage enzyme in plants and lignostilbene-alpha,beta-dioxygenase in bacteria.	.	GO:0009507|chloroplast;GO:0010287|plastoglobule;	GO:0051213|dioxygenase activity;GO:0046872|metal ion binding;	K09840	NCED; 9-cis-epoxycarotenoid dioxygenase [EC:1.13.11.51]
Manes.17G115000.v6.1	151	175	99	152.382	68	71	58	59.923	2.54296	1.34651	1.42653e-07	1.20336e-06	up	yes	chrChromosome17:25613051-25617134:-	gi|802542328|ref|XP_012081257.1|	917	5e-120	PREDICTED: uncharacterized protein LOC105641318 isoform X2 [Jatropha curcas]	gi|255567366|ref|XM_002524617.1|	234	4e-118	Ricinus communis conserved hypothetical protein, mRNA	Q9LPV5	65.5	2e-10	High affinity nitrate transporter 2.5	.	.	.	.	pfam00871	Acetate_kinase	Acetokinase family. This family includes acetate kinase, butyrate kinase and 2-methylpropanoate kinase.	GO:0042128|nitrate assimilation;GO:0055085|transmembrane transport;	GO:0016021|integral component of membrane;GO:0005886|plasma membrane;	.	K02575	NRT, narK, nrtP, nasA; MFS transporter, NNP family, nitrate/nitrite transporter
Manes.01G013500.v6.1	681	772	622	747.11	717	672	701	635.67	1.17531	0.233043	0.128226	0.23929	up	no	chrChromosome01:2229058-2232716:+	gi|802697787|ref|XP_012083498.1|	1711	0	PREDICTED: zinc finger CCCH domain-containing protein 48-like [Jatropha curcas]	gi|255541433|ref|XM_002511735.1|	280	2e-143	Ricinus communis F-box and wd40 domain protein, putative, mRNA	Q9FNZ2	428	1e-140	Zinc finger CCCH domain-containing protein 48	.	.	.	.	pfam00400	WD40	WD domain, G-beta repeat.	.	.	GO:0003677|DNA binding;GO:0046872|metal ion binding;	.	.
Manes.04G035000.v6.1	1439	1654	912	1435.92	1847	1742	1870	1660.64	0.864677	-0.209767	0.195985	0.334606	down	no	chrChromosome04:4067236-4072658:-	gi|802553851|ref|XP_012065034.1|	1893	0	PREDICTED: protein IQ-DOMAIN 14 [Jatropha curcas]	gi|566242512|ref|XM_002325566.2|	812	0	Populus trichocarpa calmodulin-binding family protein (POPTR_0019s12550g) mRNA, complete cds	.	.	.	.	.	.	.	.	pfam13178	DUF4005	Protein of unknown function (DUF4005). This is a C-terminal region of plant IQ-containing putative calmodulin-binding proteins.	.	.	.	.	.
Manes.03G077800.v6.1	62	59	54	63.3297	110	77	108	89.5917	0.70687	-0.500483	0.100239	0.197601	down	no	chrChromosome03:11305071-11306743:-	gi|802749552|ref|XP_012087596.1|	1547	0	PREDICTED: xyloglucan galactosyltransferase KATAMARI1-like [Jatropha curcas]	gi|568874784|ref|XM_006490431.1|	170	2e-82	PREDICTED: Citrus sinensis xyloglucan galactosyltransferase KATAMARI1 homolog (LOC102616543), mRNA	Q8H038	335	2e-105	Xyloglucan galactosyltransferase KATAMARI1 homolog	.	.	.	.	pfam03016	Exostosin	Exostosin family. The EXT family is a family of tumor suppressor genes. Mutations of EXT1 on 8q24.1, EXT2 on 11p11-13, and EXT3 on 19p have been associated with the autosomal dominant disorder known as hereditary multiple exostoses (HME). This is the most common known skeletal dysplasia. The chromosomal locations of other EXT genes suggest association with other forms of neoplasia. EXT1 and EXT2 …	GO:0006486|protein glycosylation;	GO:0032580|Golgi cisterna membrane;GO:0016021|integral component of membrane;	GO:0016757|transferase activity, transferring glycosyl groups;	.	.
Manes.03G157800.v6.1	611	830	726	778.153	1051	944	991	907.841	0.857147	-0.222385	0.159873	0.285347	down	no	chrChromosome03:25260504-25263251:-	gi|802633699|ref|XP_012077623.1|	1361	0	PREDICTED: glutamyl-tRNA(Gln) amidotransferase subunit B, chloroplastic/mitochondrial [Jatropha curcas]	gi|255574862|ref|XM_002528292.1|	517	0	Ricinus communis Aspartyl/glutamyl-tRNA(Asn/Gln) amidotransferase subunit B, putative, mRNA	B9SQR9	514	8e-179	Glutamyl-tRNA(Gln) amidotransferase subunit B, chloroplastic/mitochondrial	alr1396	308	1e-99	COG0064	pfam02934	GatB_N	GatB/GatE catalytic domain. This domain is found in the GatB and GatE proteins.	GO:0006412|translation;	GO:0009507|chloroplast;GO:0005739|mitochondrion;	GO:0005524|ATP binding;GO:0016884|carbon-nitrogen ligase activity, with glutamine as amido-N-donor;	K02434	gatB, PET112; aspartyl-tRNA(Asn)/glutamyl-tRNA(Gln) amidotransferase subunit B [EC:6.3.5.6 6.3.5.7]
Manes.15G057200.v6.1	345	492	430	454.545	770	746	821	711.172	0.639149	-0.645776	0.000167219	0.000780097	down	no	chrChromosome15:4277359-4280137:-	gi|802588801|ref|XP_012071084.1|	2038	0	PREDICTED: heat stress transcription factor A-5 [Jatropha curcas]	gi|255563601|ref|XM_002522757.1|	797	0	Ricinus communis DNA binding protein, putative, mRNA	Q94BZ5	503	2e-171	Heat stress transcription factor A-5	SPAC2E12.02.02	97.4	2e-20	COG5169	pfam00447	HSF_DNA-bind	HSF-type DNA-binding.	GO:0009408|response to heat;GO:0006351|transcription, DNA-templated;	GO:0005737|cytoplasm;GO:0005634|nucleus;	GO:0043565|sequence-specific DNA binding;GO:0003700|transcription factor activity, sequence-specific DNA binding;	K09419	HSFF; heat shock transcription factor, other eukaryote
Manes.06G059600.v6.1	0	4	0	1.31418	0	0	0	0	Inf	Inf	0.123555	0.232351	up	no	chrChromosome06:16934448-16936037:-	gi|255564315|ref|XP_002523154.1|	1940	0	Reticuline oxidase precursor, putative [Ricinus communis]	gi|590614771|ref|XM_007022974.1|	83	5e-34	Theobroma cacao FAD-binding Berberine family protein (TCM_027036) mRNA, complete cds	Q9SVG4	456	8e-153	Reticuline oxidase-like protein	BS_yvdP	102	1e-22	COG0277	pfam01565	FAD_binding_4	FAD binding domain. This family consists of various enzymes that use FAD as a co-factor, most of the enzymes are similar to oxygen oxidoreductase. One of the enzymes Vanillyl-alcohol oxidase (VAO) has a solved structure, the alignment includes the FAD binding site, called the PP-loop, between residues 99-110. The FAD molecule is covalently bound in the known structure, however the residue that li…	GO:0006979|response to oxidative stress;	GO:0031225|anchored component of membrane;GO:0048046|apoplast;GO:0005829|cytosol;GO:0005739|mitochondrion;GO:0009505|plant-type cell wall;GO:0005886|plasma membrane;GO:0009506|plasmodesma;GO:0005773|vacuole;	GO:0050660|flavin adenine dinucleotide binding;GO:0008762|UDP-N-acetylmuramate dehydrogenase activity;	.	.
Manes.04G001000.v6.1	408	540	390	479.542	646	537	502	511.659	0.93723	-0.0935253	0.601006	0.752308	down	no	chrChromosome04:283004-284939:+	gi|743807795|ref|XP_011018085.1|	1598	0	PREDICTED: putative GDP-L-fucose synthase 2 [Populus euphratica]	gi|566215254|ref|XM_002324479.2|	441	0	Populus trichocarpa GDP-4-keto-6-deoxy-D-mannose-3 family protein (POPTR_0018s11060g) mRNA, complete cds	Q9LMU0	565	0	Putative GDP-L-fucose synthase 2	MT1562	384	6e-129	COG0451	pfam01370	Epimerase	NAD dependent epimerase/dehydratase family. This family of proteins utilize NAD as a cofactor. The proteins in this family use nucleotide-sugar substrates for a variety of chemical reactions.	GO:0042351|'de novo' GDP-L-fucose biosynthetic process;	.	GO:0050662|coenzyme binding;GO:0050577|GDP-L-fucose synthase activity;GO:0016853|isomerase activity;	K02377	TSTA3, fcl; GDP-L-fucose synthase [EC:1.1.1.271]
Manes.16G061200.v6.1	983	1126	1167	1182.77	2419	1867	2250	1985.44	0.595721	-0.747291	7.44277e-06	4.66087e-05	down	no	chrChromosome16:19603828-19609727:+	gi|802620475|ref|XP_012075581.1|	2750	0	PREDICTED: CTP synthase [Jatropha curcas]	gi|566162869|ref|XM_002303692.2|	1050	0	Populus trichocarpa CTP synthase family protein (POPTR_0003s15650g) mRNA, complete cds	Q54V77	635	0	CTP synthase	YBL039c	589	0	COG0504	pfam06418	CTP_synth_N	CTP synthase N-terminus. This family consists of the N-terminal region of the CTP synthase protein (EC:6.3.4.2). This family is found in conjunction with pfam00117 located in the C-terminal region of the protein. CTP synthase catalyses the synthesis of CTP from UTP by amination of the pyrimidine ring at the 4-position.	GO:0044210|'de novo' CTP biosynthetic process;GO:0006241|CTP biosynthetic process;GO:0006541|glutamine metabolic process;GO:0008654|phospholipid biosynthetic process;GO:0019856|pyrimidine nucleobase biosynthetic process;	.	GO:0005524|ATP binding;GO:0003883|CTP synthase activity;	K01937	pyrG, CTPS; CTP synthase [EC:6.3.4.2]
Manes.05G119000.v6.1	0	1	6	2.56911	4	1	4	2.72358	0.943282	-0.0842386	1	1	down	no	chrChromosome05:12084924-12085665:-	gi|802760566|ref|XP_012089475.1|	584	2e-66	PREDICTED: uncharacterized protein LOC105647861 [Jatropha curcas]	.	.	.	.	.	.	.	.	.	.	.	.	pfam03372	Exo_endo_phos	Endonuclease/Exonuclease/phosphatase family. This large family of proteins includes magnesium dependent endonucleases and a large number of phosphatases involved in intracellular signalling. This family includes: AP endonuclease proteins EC:4.2.99.18, DNase I proteins EC:3.1.21.1, Synaptojanin an inositol-1,4,5-trisphosphate phosphatase EC:3.1.3.56, Sphingomyelinase EC:3.1.4.12 and Nocturnin.	.	.	.	.	.
Manes.11G120600.v6.1	0	0	0	0	0	0	0	0	NA	NA	NA	NA	--	no	chrChromosome11:22810025-22810815:+	gi|566256575|ref|XP_006388225.1|	188	3e-15	hypothetical protein POPTR_0275s002101g, partial [Populus trichocarpa]	.	.	.	.	Q8GX23	52.8	2e-07	Proline-rich receptor-like protein kinase PERK5	.	.	.	.	pfam07262	DUF1436	Protein of unknown function (DUF1436). This family consists of several hypothetical bacterial proteins of around 160 residues in length. The function of this family is unknown.	GO:0009755|hormone-mediated signaling pathway;GO:0046777|protein autophosphorylation;GO:0007178|transmembrane receptor protein serine/threonine kinase signaling pathway;	GO:0016021|integral component of membrane;GO:0005886|plasma membrane;GO:0009506|plasmodesma;	GO:0005524|ATP binding;GO:0001653|peptide receptor activity;GO:0004674|protein serine/threonine kinase activity;GO:0004675|transmembrane receptor protein serine/threonine kinase activity;GO:0031625|ubiquitin protein ligase binding;	.	.
Manes.06G153900.v6.1	3944	4943	4303	4743.6	5069	4941	4269	4341.36	1.09265	0.127835	0.378298	0.547419	up	no	chrChromosome06:25705134-25709688:+	gi|255545142|ref|XP_002513632.1|	1481	0	chaperone binding protein, putative [Ricinus communis]	gi|255545141|ref|XM_002513586.1|	411	0	Ricinus communis chaperone binding protein, putative, mRNA	Q0JL44	447	3e-152	Protein SGT1 homolog	SPBC36.12c	105	5e-24	COG5091	pfam05002	SGS	SGS domain. This domain was thought to be unique to the SGT1-like proteins, but is also found in calcyclin binding proteins.	GO:0042742|defense response to bacterium;GO:0050832|defense response to fungus;	GO:0005737|cytoplasm;GO:0005634|nucleus;	.	K12795	SUGT1, SGT1; suppressor of G2 allele of SKP1
Manes.03G199200.v6.1	566	623	668	671.226	591	620	547	534.917	1.25482	0.327483	0.038273	0.089747	up	no	chrChromosome03:28077713-28080702:+	gi|802702008|ref|XP_012083989.1|	1590	0	PREDICTED: induced during hyphae development protein 1 [Jatropha curcas]	gi|255551848|ref|XM_002516924.1|	701	0	Ricinus communis chaperone binding protein, putative, mRNA	F1RBN2	77.4	1e-13	Sperm-associated antigen 1A	.	.	.	.	pfam13414	TPR_11	TPR repeat.	GO:0070286|axonemal dynein complex assembly;	GO:0005737|cytoplasm;	.	.	.
Manes.03G057500.v6.1	2706	2579	3142	3058.53	4383	3504	3580	3481.96	0.878393	-0.187062	0.198394	0.337731	down	no	chrChromosome03:5392644-5394979:-	gi|255550886|ref|XP_002516491.1|	457	2e-53	Glutamyl-tRNA(Gln) amidotransferase subunit C, putative [Ricinus communis]	gi|565363041|ref|XM_006348189.1|	89	1e-37	PREDICTED: Solanum tuberosum glutamyl-tRNA(Gln) amidotransferase subunit C, chloroplastic/mitochondrial-like (LOC102589548), mRNA	B9RRX2	114	3e-29	Glutamyl-tRNA(Gln) amidotransferase subunit C, chloroplastic/mitochondrial	asl3192	67.4	2e-13	COG0721	pfam02686	Glu-tRNAGln	Glu-tRNAGln amidotransferase C subunit. This is a family of Glu-tRNAGln amidotransferase C subunits. The Glu-tRNA Gln amidotransferase enzyme itself is an important translational fidelity mechanism replacing incorrectly charged Glu-tRNAGln with the correct Gln-tRANGln via transmidation of the misacylated Glu-tRNAGln. This activity supplements the lack of glutaminyl-tRNA synthetase activity in gra…	GO:0006450|regulation of translational fidelity;GO:0006412|translation;	GO:0009507|chloroplast;GO:0005739|mitochondrion;	GO:0005524|ATP binding;GO:0016874|ligase activity;	K02435	gatC, GATC; aspartyl-tRNA(Asn)/glutamyl-tRNA(Gln) amidotransferase subunit C [EC:6.3.5.6 6.3.5.7]
Manes.03G134700.v6.1	35	37	51	44.6254	64	48	49	48.8562	0.913404	-0.130676	0.728735	0.859072	down	no	chrChromosome03:23060839-23064174:+	gi|255576266|ref|XP_002529026.1|	2123	0	sodium/hydrogen exchanger, putative [Ricinus communis]	gi|255576265|ref|XM_002528980.1|	794	0	Ricinus communis sodium/hydrogen exchanger, putative, mRNA	Q8S397	707	0	Sodium/hydrogen exchanger 4	SPAC15A10.06	156	4e-40	COG0025	pfam00999	Na_H_Exchanger	Sodium/hydrogen exchanger family. Na/H antiporters are key transporters in maintaining the pH of actively metabolizing cells. The molecular mechanisms of antiport are unclear. These antiporters contain 10-12 transmembrane regions (M) at the amino-terminus and a large cytoplasmic region at the carboxyl terminus. The transmembrane regions M3-M12 share identity with other members of the family. The …	GO:0055075|potassium ion homeostasis;GO:0006885|regulation of pH;GO:0009651|response to salt stress;GO:0035725|sodium ion transmembrane transport;	GO:0016021|integral component of membrane;GO:0005886|plasma membrane;GO:0005774|vacuolar membrane;	GO:0015081|sodium ion transmembrane transporter activity;GO:0015385|sodium:proton antiporter activity;	.	.
Manes.01G037400.v6.1	1655	1598	1404	1684.09	1662	1627	1772	1540.19	1.09343	0.128858	0.366863	0.535324	up	no	chrChromosome01:6285849-6289831:-	gi|255549256|ref|XP_002515682.1|	2184	0	conserved hypothetical protein [Ricinus communis]	gi|255549255|ref|XM_002515636.1|	1017	0	Ricinus communis conserved hypothetical protein, mRNA	Q6N075	226	3e-64	Molybdate-anion transporter	.	.	.	.	pfam05631	DUF791	Protein of unknown function (DUF791). This family consists of several eukaryotic proteins of unknown function.	GO:0055085|transmembrane transport;	GO:0016021|integral component of membrane;GO:0016020|membrane;GO:0005886|plasma membrane;	GO:0015098|molybdate ion transmembrane transporter activity;GO:0022891|substrate-specific transmembrane transporter activity;	.	.
Manes.11G035700.v6.1	7	5	6	6.56818	19	26	13	17.6619	0.371884	-1.42708	0.0216364	0.0557184	down	no	chrChromosome11:3047730-3049590:+	gi|255542656|ref|XP_002512391.1|	853	3e-106	serine-threonine protein kinase, plant-type, putative [Ricinus communis]	.	.	.	.	Q8GXQ3	182	1e-48	Wall-associated receptor kinase-like 6	lin1934_1	82	4e-16	COG0515	pfam00069	Pkinase	Protein kinase domain.	GO:0009755|hormone-mediated signaling pathway;GO:0046777|protein autophosphorylation;GO:0007178|transmembrane receptor protein serine/threonine kinase signaling pathway;	GO:0016021|integral component of membrane;GO:0005886|plasma membrane;GO:0009506|plasmodesma;	GO:0005524|ATP binding;GO:0001653|peptide receptor activity;GO:0030247|polysaccharide binding;GO:0004675|transmembrane receptor protein serine/threonine kinase activity;GO:0031625|ubiquitin protein ligase binding;	.	.
Manes.10G004200.v6.1	55	80	61	70.1583	98	119	133	106.729	0.657351	-0.605265	0.043622	0.100181	down	no	chrChromosome10:254982-258362:-	gi|698469515|ref|XP_009783588.1|	237	1e-18	PREDICTED: uncharacterized protein LOC104232162 [Nicotiana sylvestris]	.	.	.	.	.	.	.	.	.	.	.	.	pfam14111	DUF4283	Domain of unknown function (DUF4283). This domain family is found in plants, and is approximately 100 amino acids in length. Considering the very diverse range of other domains it is associated with it is possible that this domain is a binding/guiding region. There are two highly conserved tryptophan residues.	.	.	.	.	.
Manes.11G015500.v6.1	2071	2628	1685	2286.99	3494	2786	3327	2919.12	0.783451	-0.352085	0.0202616	0.0527305	down	no	chrChromosome11:1422732-1435047:+	gi|802575989|ref|XP_012068833.1|	5123	0	PREDICTED: uncharacterized protein LOC105631354 isoform X1 [Jatropha curcas]	gi|566149407|ref|XM_006369049.1|	1180	0	Populus trichocarpa hypothetical protein (POPTR_0001s16550g) mRNA, complete cds	.	.	.	.	.	.	.	.	pfam12474	PKK	Polo kinase kinase. This domain family is found in eukaryotes, and is approximately 140 amino acids in length. The family is found in association with pfam00069. Polo-like kinase 1 (Plx1) is essential during mitosis for the activation of Cdc25C, for spindle assembly, and for cyclin B degradation. This family is Polo kinase kinase (PKK) which phosphorylates Polo kinase and Polo-like kinase to acti…	.	.	.	.	.
Manes.01G123400.v6.1	1628	1878	1749	1894.56	2502	2249	2158	2099.8	0.902258	-0.148389	0.311278	0.474518	down	no	chrChromosome01:24085719-24093265:+	gi|802613420|ref|XP_012074712.1|	2576	0	PREDICTED: coatomer subunit delta [Jatropha curcas]	gi|255571262|ref|XM_002526535.1|	1063	0	Ricinus communis coatomer delta subunit, putative, mRNA	Q93Y22	808	0	Coatomer subunit delta	.	.	.	.	pfam00928	Adap_comp_sub	Adaptor complexes medium subunit family. This family also contains members which are coatomer subunits.	GO:0006886|intracellular protein transport;GO:0006890|retrograde vesicle-mediated transport, Golgi to ER;	GO:0030131|clathrin adaptor complex;GO:0030126|COPI vesicle coat;GO:0005829|cytosol;GO:0016020|membrane;GO:0009506|plasmodesma;	.	.	.
Manes.13G004100.v6.1	1064	1353	1213	1305.59	1408	1204	1103	1128.3	1.15713	0.210548	0.1523	0.274473	up	no	chrChromosome13:583251-589455:-	gi|823260718|ref|XP_012463083.1|	574	7e-67	PREDICTED: biotin carboxyl carrier protein of acetyl-CoA carboxylase, chloroplastic-like isoform X2 [Gossypium raimondii]	gi|255547535|ref|XM_002514779.1|	381	0	Ricinus communis Biotin carboxyl carrier protein subunit of of Het-ACCase (BCCP1), mRNA	Q42533	207	4e-61	Biotin carboxyl carrier protein of acetyl-CoA carboxylase 1, chloroplastic	NMB1860	85.1	2e-18	COG0511	pfam00364	Biotin_lipoyl	Biotin-requiring enzyme. This family covers two Prosite entries, the conserved lysine residue binds biotin in one group and lipoic acid in the other. Note that the HMM does not currently recognize the Glycine cleavage system H proteins.	GO:0006633|fatty acid biosynthetic process;	GO:0009317|acetyl-CoA carboxylase complex;GO:0009507|chloroplast;GO:0009941|chloroplast envelope;GO:0009570|chloroplast stroma;GO:0009536|plastid;	GO:0003989|acetyl-CoA carboxylase activity;	K02160	accB, bccP; acetyl-CoA carboxylase biotin carboxyl carrier protein
Manes.09G125200.v6.1	673	687	680	737.774	852	1039	919	856.208	0.861677	-0.214781	0.223401	0.368499	down	no	chrChromosome09:24741651-24749308:+	gi|255558037|ref|XP_002520047.1|	1222	6e-165	nucleic acid binding protein, putative [Ricinus communis]	gi|255558036|ref|XM_002520001.1|	509	0	Ricinus communis nucleic acid binding protein, putative, mRNA	.	.	.	.	.	.	.	.	pfam14259	RRM_6	RNA recognition motif (a.k.a. RRM, RBD, or RNP domain).	.	.	.	.	.
Manes.17G012900.v6.1	0	0	3	1.12028	1	0	0	0.295723	3.78828	1.92154	0.458772	0.621823	up	no	chrChromosome17:3691781-3692671:-	gi|802537385|ref|XP_012064847.1|	564	2e-66	PREDICTED: uncharacterized protein LOC105628110 [Jatropha curcas]	.	.	.	.	.	.	.	.	.	.	.	.	pfam14111	DUF4283	Domain of unknown function (DUF4283). This domain family is found in plants, and is approximately 100 amino acids in length. Considering the very diverse range of other domains it is associated with it is possible that this domain is a binding/guiding region. There are two highly conserved tryptophan residues.	.	.	.	.	.
Manes.04G100800.v6.1	154	180	205	194.758	187	193	264	196.263	0.992332	-0.0111048	0.979481	1	down	no	chrChromosome04:23645964-23652739:+	gi|255543377|ref|XP_002512751.1|	1160	8e-144	conserved hypothetical protein [Ricinus communis]	gi|255543376|ref|XM_002512705.1|	121	5e-55	Ricinus communis conserved hypothetical protein, mRNA	.	.	.	.	.	.	.	.	pfam03251	Tymo_45kd_70kd	Tymovirus 45/70Kd protein. Tymoviruses are single stranded RNA viruses. This family includes a protein of unknown function that has been named based on its molecular weight. Tymoviruses such as the ononis yellow mosaic tymovirus encode only three proteins. Of these two are overlapping this protein overlaps a larger ORF that is thought to be the polymerase.	.	.	.	.	.
Manes.03G114500.v6.1	6549	7617	6080	7284.88	4487	4394	4679	4126.3	1.76547	0.820056	2.40188e-08	2.27946e-07	up	no	chrChromosome03:21099236-21103106:-	gi|802585828|ref|XP_012070627.1|	1620	0	PREDICTED: uncharacterized protein LOC105632791 isoform X1 [Jatropha curcas]	gi|566154107|ref|XM_006370247.1|	490	0	Populus trichocarpa hypothetical protein (POPTR_0001s41510g) mRNA, complete cds	Q2KIY1	87.4	2e-18	Peroxisomal membrane protein 2	.	.	.	.	pfam04117	Mpv17_PMP22	Mpv17 / PMP22 family. The 22-kDa peroxisomal membrane protein (PMP22) is a major component of peroxisomal membranes. PMP22 seems to be involved in pore forming activity and may contribute to the unspecific permeability of the organelle membrane. PMP22 is synthesized on free cytosolic ribosomes and then directed to the peroxisome membrane by specific targeting information. Mpv17 is a closely relat…	.	GO:0016021|integral component of membrane;GO:0005739|mitochondrion;GO:0005778|peroxisomal membrane;GO:0043234|protein complex;	.	K13347	PXMP2, PMP22; peroxisomal membrane protein 2
Manes.17G103200.v6.1	560	842	701	753.199	1904	1850	1647	1642.25	0.45864	-1.12457	2.97016e-12	4.57597e-11	down	yes	chrChromosome17:24461297-24466684:-	gi|255536891|ref|XP_002509512.1|	3806	0	conserved hypothetical protein [Ricinus communis]	gi|255536890|ref|XM_002509466.1|	842	0	Ricinus communis conserved hypothetical protein, mRNA	.	.	.	.	.	.	.	.	pfam13753	SWM_repeat	Putative flagellar system-associated repeat. This family appears to be a repeated unit that can occur up to 29 times in these outer membrane proteins. It is putatively associated with a novel flagellar system.	.	.	.	.	.
Manes.03G087500.v6.1	761	867	597	799.671	1598	1411	1335	1319.93	0.605842	-0.722987	4.09406e-06	2.67922e-05	down	no	chrChromosome03:14542102-14545317:+	gi|802659643|ref|XP_012080867.1|	2066	0	PREDICTED: uncharacterized protein LOC105641034 [Jatropha curcas]	gi|255564847|ref|XM_002523372.1|	838	0	Ricinus communis conserved hypothetical protein, mRNA	.	.	.	.	.	.	.	.	pfam03080	DUF239	Domain of unknown function (DUF239). This is a family of plant and bacterial proteins, a small number of which are putative carboxy-terminal peptidases.	.	.	.	.	.
Manes.01G208100.v6.1	139	177	165	173.082	250	261	233	226.381	0.764563	-0.387293	0.0849548	0.172692	down	no	chrChromosome01:29979525-29981567:+	gi|802792345|ref|XP_012092255.1|	2098	0	PREDICTED: pentatricopeptide repeat-containing protein At4g02820, mitochondrial isoform X1 [Jatropha curcas]	gi|255559465|ref|XM_002520707.1|	570	0	Ricinus communis pentatricopeptide repeat-containing protein, putative, mRNA	Q9SY07	611	0	Pentatricopeptide repeat-containing protein At4g02820, mitochondrial	.	.	.	.	pfam13041	PPR_2	PPR repeat family. This repeat has no known function. It is about 35 amino acids long and is found in up to 18 copies in some proteins. The family appears to be greatly expanded in plants and fungi. The repeat has been called PPR.	.	GO:0005739|mitochondrion;	.	.	.
Manes.09G111700.v6.1	55	28	33	42.6179	15	35	42	28.1902	1.5118	0.596265	0.306954	0.469474	up	no	chrChromosome09:23418030-23418899:-	.	.	.	.	gi|396578608|gb|JX014076.1|	153	2e-73	Manihot esculenta precursor microRNA miR169aj gene, complete sequence	.	.	.	.	.	.	.	.	pfam05975	EcsB	Bacterial ABC transporter protein EcsB. This family consists of several bacterial ABC transporter proteins which are homologous to the EcsB protein of Bacillus subtilis. EcsB is thought to encode a hydrophobic protein with six membrane-spanning helices in a pattern found in other hydrophobic components of ABC transporters.	.	.	.	.	.
Manes.16G043200.v6.1	154	167	147	168.828	152	158	111	127.987	1.31911	0.399565	0.0994168	0.196267	up	no	chrChromosome16:6023923-6024337:-	gi|566256379|ref|XP_006388146.1|	301	9e-34	hypothetical protein POPTR_0312s00200g, partial [Populus trichocarpa]	gi|566256378|ref|XM_006388084.1|	117	8e-54	Populus trichocarpa hypothetical protein (POPTR_0312s00200g) mRNA, partial cds	Q9FK68	117	3e-32	Ras-related protein RABA1c	YER031c	108	1e-29	COG1100	pfam00071	Ras	Ras family. Includes sub-families Ras, Rab, Rac, Ral, Ran, Rap Ypt1 and more. Shares P-loop motif with GTP_EFTU, arf and myosin_head. See pfam00009 pfam00025, pfam00063. As regards Rab GTPases, these are important regulators of vesicle formation, motility and fusion. They share a fold in common with all Ras GTPases: this is a six-stranded beta-sheet surrounded by five alpha-helices.	GO:0006886|intracellular protein transport;GO:0032482|Rab protein signal transduction;	GO:0005829|cytosol;GO:0005768|endosome;GO:0005634|nucleus;GO:0005886|plasma membrane;GO:0005773|vacuole;	GO:0005525|GTP binding;GO:0003924|GTPase activity;	.	.
Manes.15G048800.v6.1	2503	2572	2141	2604.57	1442	1347	1360	1261.7	2.06433	1.04567	3.05409e-14	5.79865e-13	up	yes	chrChromosome15:3659761-3663169:-	gi|802633785|ref|XP_012077670.1|	998	3e-131	PREDICTED: inosine triphosphate pyrophosphatase [Jatropha curcas]	gi|554787978|dbj|AK425655.1|	115	6e-52	Brachypodium distachyon mRNA, clone: PL016C01-A-009_J06	F6HS55	334	6e-112	Inosine triphosphate pyrophosphatase	SPCC830.10	177	6e-52	COG0127	pfam01725	Ham1p_like	Ham1 family. This family consists of the HAM1 protein and hypothetical archaeal bacterial and C. elegans proteins. HAM1 controls 6-N-hydroxylaminopurine (HAP) sensitivity and mutagenesis in S. cerevisiae. The HAM1 protein protects the cell from HAP, either on the level of deoxynucleoside triphosphate or the DNA level by a yet unidentified set of reactions.	GO:0009204|deoxyribonucleoside triphosphate catabolic process;GO:0009117|nucleotide metabolic process;	GO:0005737|cytoplasm;	GO:0046872|metal ion binding;GO:0047429|nucleoside-triphosphate diphosphatase activity;GO:0000166|nucleotide binding;	K01519	ITPA; inosine triphosphate pyrophosphatase [EC:3.6.1.19]
Manes.08G053400.v6.1	743	897	844	894.86	1339	1270	1445	1233.6	0.725406	-0.463139	0.00275212	0.00943796	down	no	chrChromosome08:5384997-5398847:+	gi|802725089|ref|XP_012085952.1|	2523	0	PREDICTED: folylpolyglutamate synthase [Jatropha curcas]	gi|255578462|ref|XM_002530050.1|	794	0	Ricinus communis folylpolyglutamate synthase, putative, mRNA	F4J2K2	709	0	Folylpolyglutamate synthase	YOR241w	216	3e-60	COG0285	pfam08245	Mur_ligase_M	Mur ligase middle domain.	GO:0006730|one-carbon metabolic process;GO:0009853|photorespiration;GO:0090351|seedling development;	GO:0005743|mitochondrial inner membrane;GO:0005759|mitochondrial matrix;	GO:0005524|ATP binding;GO:0004326|tetrahydrofolylpolyglutamate synthase activity;	K01930	FPGS; folylpolyglutamate synthase [EC:6.3.2.17]
Manes.09G097100.v6.1	43	51	24	42.211	14	55	59	39.3135	1.0737	0.102594	0.876315	0.969198	up	no	chrChromosome09:21534832-21544911:-	gi|567873243|ref|XP_006429211.1|	464	1e-55	hypothetical protein CICLE_v10013050mg [Citrus clementina]	gi|566175346|ref|XM_006381156.1|	172	6e-84	Populus trichocarpa hypothetical protein (POPTR_0006s09290g) mRNA, complete cds	O02414	89	3e-21	Dynein light chain LC6, flagellar outer arm	.	.	.	.	pfam01221	Dynein_light	Dynein light chain type 1.	GO:0007017|microtubule-based process;	GO:0005737|cytoplasm;GO:0030286|dynein complex;GO:0005874|microtubule;GO:0031514|motile cilium;	GO:0003774|motor activity;	.	.
Manes.07G096300.v6.1	0	0	1	0.373427	2	0	0	0.591446	0.631379	-0.663421	1	1	down	no	chrChromosome07:22264851-22265042:+	gi|643719793|gb|KDP30468.1|	272	1e-27	hypothetical protein JCGZ_16147 [Jatropha curcas]	.	.	.	.	.	.	.	.	.	.	.	.	pfam11955	PORR	Plant organelle RNA recognition domain. This family, which was previously known as DUF860, has been shown to be a component of group II intron ribonucleoprotein particles in maize chloroplasts. The domain is required for the splicing of the introns with which it associates, and promotes splicing in the context of a heterodimer with the RNase III-domain protein RNC1. All of the members are predict…	.	.	.	.	.
Manes.07G082400.v6.1	60	108	77	87.2502	100	141	92	101.502	0.859589	-0.218282	0.559451	0.715446	down	no	chrChromosome07:19059925-19062200:-	gi|643735795|gb|KDP42303.1|	1655	0	hypothetical protein JCGZ_01627 [Jatropha curcas]	gi|566166572|ref|XM_006384353.1|	576	0	Populus trichocarpa hypothetical protein (POPTR_0004s14870g) mRNA, complete cds	Q0PCS3	558	0	Protein CHROMATIN REMODELING 25	SPAC15A10.03c	210	5e-59	COG0553	pfam00176	SNF2_N	SNF2 family N-terminal domain. This domain is found in proteins involved in a variety of processes including transcription regulation (e.g., SNF2, STH1, brahma, MOT1), DNA repair (e.g., ERCC6, RAD16, RAD5), DNA recombination (e.g., RAD54), and chromatin unwinding (e.g., ISWI) as well as a variety of other proteins with little functional information (e.g., lodestar, ETL1).	GO:0051301|cell division;GO:0071480|cellular response to gamma radiation;GO:0071248|cellular response to metal ion;GO:0000724|double-strand break repair via homologous recombination;GO:0045003|double-strand break repair via synthesis-dependent strand annealing;GO:0051701|interaction with host;GO:0007067|mitotic nuclear division;GO:0010332|response to gamma radiation;GO:0016032|viral process;	GO:0005634|nucleus;	GO:0005524|ATP binding;GO:0003677|DNA binding;GO:0004386|helicase activity;	K10875	RAD54L, RAD54; DNA repair and recombination protein RAD54 and RAD54-like protein [EC:3.6.4.-]
Manes.07G122800.v6.1	100	221	119	155.402	688	794	491	600.176	0.258928	-1.94938	2.28507e-07	1.86215e-06	down	yes	chrChromosome07:24925401-24928597:-	gi|802547060|ref|XP_012088303.1|	2146	0	PREDICTED: rop guanine nucleotide exchange factor 5 [Jatropha curcas]	gi|566191817|ref|XM_002315153.2|	688	0	Populus trichocarpa hypothetical protein (POPTR_0010s20330g) mRNA, complete cds	F4K295	619	0	Rop guanine nucleotide exchange factor 5	.	.	.	.	pfam03759	PRONE	PRONE (Plant-specific Rop nucleotide exchanger). This is a functional guanine exchange factor (GEF) of plant Rho GTPase.	GO:0043547|positive regulation of GTPase activity;	.	GO:0005089|Rho guanyl-nucleotide exchange factor activity;	.	.
Manes.11G006700.v6.1	54	55	42	54.466	87	139	170	121.052	0.449939	-1.1522	0.00299812	0.010169	down	yes	chrChromosome11:706549-711273:-	gi|255548642|ref|XP_002515377.1|	2560	0	glutamate receptor 2 plant, putative [Ricinus communis]	gi|255543940|ref|XM_002512987.1|	353	0	Ricinus communis glutamate receptor 2 plant, putative, mRNA	Q9C5V5	738	0	Glutamate receptor 2.8	APE0917	52.8	4e-06	COG0683	pfam01094	ANF_receptor	Receptor family ligand binding region. This family includes extracellular ligand binding domains of a wide range of receptors. This family also includes the bacterial amino acid binding proteins of known structure.	GO:0070588|calcium ion transmembrane transport;GO:0006816|calcium ion transport;GO:0019722|calcium-mediated signaling;GO:0071230|cellular response to amino acid stimulus;	GO:0016021|integral component of membrane;GO:0005622|intracellular;GO:0005886|plasma membrane;	GO:0005262|calcium channel activity;GO:0008066|glutamate receptor activity;GO:0004970|ionotropic glutamate receptor activity;	K05387	GRIP; glutamate receptor, ionotropic, plant
Manes.18G000100.v6.1	8	15	22	16.212	31	26	24	24.597	0.659106	-0.601417	0.229495	0.37608	down	no	chrChromosome18:36258-36686:+	.	.	.	.	.	.	.	.	.	.	.	.	.	.	.	.	pfam03963	FlgD	Flagellar hook capping protein - N-terminal region. FlgD is known to be absolutely required for hook assembly, yet it has not been detected in the mature flagellum. It appears to act as a hook-capping protein to enable assembly of hook protein subunits. FlgD regulates the assembly of the hook cap structure to prevent leakage of hook monomers into the medium and hook monomer polymerization and als…	.	.	.	.	.
Manes.08G108000.v6.1	634	1031	505	770.486	696	660	621	601.12	1.28175	0.358115	0.0253862	0.0636752	up	no	chrChromosome08:27355069-27358101:-	gi|802755183|ref|XP_012088835.1|	1712	0	PREDICTED: clathrin coat assembly protein AP180 [Jatropha curcas]	gi|255543019|ref|XM_002512527.1|	589	0	Ricinus communis hydrolase, hydrolyzing O-glycosyl compounds, putative, mRNA	O65399	112	7e-25	Glucan endo-1,3-beta-glucosidase 1	.	.	.	.	pfam07983	X8	X8 domain. The X8 domain domain contains at least 6 conserved cysteine residues that presumably form three disulphide bridges. The domain is found in an Olive pollen allergen as well as at the C-terminus of several families of glycosyl hydrolases. This domain may be involved in carbohydrate binding. This domain is characteristic of GPI-anchored domains.	GO:0005975|carbohydrate metabolic process;GO:0006952|defense response;	GO:0031225|anchored component of membrane;GO:0005886|plasma membrane;	GO:0042973|glucan endo-1,3-beta-D-glucosidase activity;	.	.
Manes.S001100.v6.1	149	251	113	181.812	317	308	317	286.59	0.634398	-0.656539	0.00594946	0.018468	down	no	chrScaffold00256:498732-500318:-	gi|255553735|ref|XP_002517908.1|	544	2e-63	conserved hypothetical protein [Ricinus communis]	gi|255553734|ref|XM_002517862.1|	261	5e-133	Ricinus communis conserved hypothetical protein, mRNA	.	.	.	.	.	.	.	.	pfam01601	Corona_S2	Coronavirus S2 glycoprotein. The coronavirus spike glycoprotein forms the characteristic 'corona' after which the group is named. The Spike glycoprotein is translated as a large polypeptide that is subsequently cleaved to S1 pfam01600 and S2.	.	.	.	.	.
Manes.15G014700.v6.1	0	0	0	0	2	1	0	0.900718	#NAME?	#NAME?	0.386792	0.556123	down	no	chrChromosome15:1221876-1222387:+	.	.	.	.	.	.	.	.	.	.	.	.	.	.	.	.	pfam00484	Pro_CA	Carbonic anhydrase. This family includes carbonic anhydrases as well as a family of non-functional homologues related to YbcF.	.	.	.	.	.
Manes.S003900.v6.1	135	173	128	156.417	245	277	323	257.557	0.60731	-0.719496	0.00258027	0.00891875	down	no	chrScaffold00346:63651-71746:+	gi|6630464|gb|AAF19552.1|AC007190_20	1822	0	F23N19.4 [Arabidopsis thaliana]	gi|255547571|ref|XM_002514797.1|	237	2e-119	Ricinus communis pentatricopeptide repeat-containing protein, putative, mRNA	Q9CAN5	171	4e-43	Pentatricopeptide repeat-containing protein At1g63080, mitochondrial	.	.	.	.	pfam13041	PPR_2	PPR repeat family. This repeat has no known function. It is about 35 amino acids long and is found in up to 18 copies in some proteins. The family appears to be greatly expanded in plants and fungi. The repeat has been called PPR.	.	GO:0005739|mitochondrion;	.	.	.
Manes.01G252700.v6.1	0	0	0	0	0	0	2	0.615709	#NAME?	#NAME?	0.557745	0.714031	down	no	chrChromosome01:32842239-32844953:+	gi|802694937|ref|XP_012083309.1|	2161	0	PREDICTED: 1-aminocyclopropane-1-carboxylate synthase 1 [Jatropha curcas]	gi|568876226|ref|XM_006491123.1|	412	0	PREDICTED: Citrus sinensis 1-aminocyclopropane-1-carboxylate synthase 1-like (LOC102621630), mRNA	Q9MB95	700	0	1-aminocyclopropane-1-carboxylate synthase 1	aq_1969	120	4e-29	COG0436	pfam00155	Aminotran_1_2	Aminotransferase class I and II.	GO:0009693|ethylene biosynthetic process;GO:0009835|fruit ripening;	.	GO:0016847|1-aminocyclopropane-1-carboxylate synthase activity;GO:0030170|pyridoxal phosphate binding;	.	.
Manes.06G088500.v6.1	2	4	0	2.08129	2	5	2	2.75351	0.755869	-0.403792	0.943121	1	down	no	chrChromosome06:20234607-20236685:-	gi|255547305|ref|XP_002514710.1|	1396	0	conserved hypothetical protein [Ricinus communis]	.	.	.	.	.	.	.	.	.	.	.	.	pfam05701	WEMBL	Weak chloroplast movement under blue light. WEMBL consists of several plant proteins required for the chloroplast avoidance response under high intensity blue light. This avoidance response consists in the relocation of chloroplasts on the anticlinal side of exposed cells. Acts in association with PMI2 to maintain the velocity of chloroplast photo-relocation movement via the regulation of cp-acti…	.	.	.	.	.
Manes.03G088800.v6.1	552	769	496	649.594	442	454	487	421.044	1.54282	0.625568	7.53322e-05	0.000379937	up	no	chrChromosome03:14948901-14949701:-	gi|802551069|ref|XP_012093324.1|	751	2e-97	PREDICTED: dirigent protein 19-like [Jatropha curcas]	gi|566147219|ref|XM_002297612.2|	210	6e-105	Populus trichocarpa disease resistance-responsive family protein (POPTR_0001s04650g) mRNA, complete cds	Q9C523	233	4e-75	Dirigent protein 19	.	.	.	.	pfam03018	Dirigent	Dirigent-like protein. This family contains a number of proteins which are induced during disease response in plants. Members of this family are involved in lignification.	.	GO:0048046|apoplast;	.	.	.
Manes.08G090900.v6.1	1	0	0	0.383556	0	0	0	0	Inf	Inf	0.924149	0.996616	up	no	chrChromosome08:23598441-23599935:+	gi|802750841|ref|XP_012087887.1|	1591	0	PREDICTED: putative receptor-like protein kinase At3g47110 [Jatropha curcas]	gi|590628562|ref|XM_007026690.1|	182	4e-89	Theobroma cacao Leucine-rich repeat protein kinase family protein, putative (TCM_021719) mRNA, complete cds	C0LGT6	120	1e-27	LRR receptor-like serine/threonine-protein kinase EFR	alr0124_1	99.8	9e-22	COG4886	pfam08263	LRRNT_2	Leucine rich repeat N-terminal domain. Leucine Rich Repeats pfam00560 are short sequence motifs present in a number of proteins with diverse functions and cellular locations. Leucine Rich Repeats are often flanked by cysteine rich domains. This domain is often found at the N-terminus of tandem leucine rich repeats.	GO:0010204|defense response signaling pathway, resistance gene-independent;GO:0016045|detection of bacterium;GO:0009755|hormone-mediated signaling pathway;GO:0002764|immune response-regulating signaling pathway;GO:0009626|plant-type hypersensitive response;GO:0046777|protein autophosphorylation;GO:0010359|regulation of anion channel activity;GO:0007178|transmembrane receptor protein serine/threon…	GO:0012505|endomembrane system;GO:0016021|integral component of membrane;GO:0005886|plasma membrane;GO:0009506|plasmodesma;	GO:0005524|ATP binding;GO:0001653|peptide receptor activity;GO:0019199|transmembrane receptor protein kinase activity;GO:0004675|transmembrane receptor protein serine/threonine kinase activity;GO:0031625|ubiquitin protein ligase binding;	K13428	EFR; LRR receptor-like serine/threonine-protein kinase EFR [EC:2.7.11.1]
Manes.13G102200.v6.1	9	12	25	16.7302	42	37	31	33.4069	0.500801	-0.99769	0.0485116	0.109176	down	no	chrChromosome13:22316696-22318394:-	gi|255587709|ref|XP_002534367.1|	1521	0	alcohol dehydrogenase, putative [Ricinus communis]	gi|255587708|ref|XM_002534321.1|	569	0	Ricinus communis alcohol dehydrogenase, putative, mRNA	Q9ZRF1	540	0	Probable mannitol dehydrogenase	SMc00680	323	5e-106	COG1064	pfam08240	ADH_N	Alcohol dehydrogenase GroES-like domain. This is the catalytic domain of alcohol dehydrogenases. Many of them contain an inserted zinc binding domain. This domain has a GroES-like structure.	.	.	GO:0046029|mannitol dehydrogenase activity;GO:0008270|zinc ion binding;	.	.
Manes.11G016400.v6.1	1434	1964	1305	1682.6	1889	1976	2002	1786.07	0.942073	-0.0860891	0.601757	0.752943	down	no	chrChromosome11:1493839-1509344:-	gi|802576348|ref|XP_012068848.1|	5144	0	PREDICTED: nuclear pore complex protein NUP107 [Jatropha curcas]	gi|566149419|ref|XM_006369055.1|	1752	0	Populus trichocarpa hypothetical protein (POPTR_0001s16610g) mRNA, complete cds	Q8L748	1608	0	Nuclear pore complex protein NUP107	.	.	.	.	pfam04121	Nup84_Nup100	Nuclear pore protein 84 / 107. Nup84p forms a complex with five proteins, of which Nup120p, Nup85p, Sec13p, and a Sec13p homologues. This Nup84p complex in conjunction with Sec13-type proteins is required for correct nuclear pore biogenesis.	GO:0051028|mRNA transport;GO:0015031|protein transport;	GO:0005635|nuclear envelope;GO:0005643|nuclear pore;	.	K14301	NUP107, NUP84; nuclear pore complex protein Nup107
Manes.04G002200.v6.1	2635	2937	3410	3248.99	3978	4250	3505	3569.82	0.910128	-0.135859	0.360852	0.528671	down	no	chrChromosome04:401408-403770:+	gi|255557317|ref|XP_002519689.1|	645	1e-81	40S ribosomal protein S14, putative [Ricinus communis]	gi|255565680|ref|XM_002523784.1|	339	1e-176	Ricinus communis 40S ribosomal protein S14, putative, mRNA	P42036	242	8e-79	40S ribosomal protein S14-3	YCR031c	181	9e-56	COG0100	pfam00411	Ribosomal_S11	Ribosomal protein S11.	GO:0006412|translation;	GO:0005840|ribosome;	GO:0003735|structural constituent of ribosome;	K02955	RP-S14e, RPS14; small subunit ribosomal protein S14e
Manes.14G174600.v6.1	533	740	623	680.204	1719	1365	1565	1412.3	0.48163	-1.054	6.50976e-11	8.62223e-10	down	yes	chrChromosome14:24844708-24849262:-	gi|802573879|ref|XP_012068539.1|	1183	9e-156	PREDICTED: uncharacterized protein LOC105631146 [Jatropha curcas]	gi|255544192|ref|XM_002513113.1|	456	0	Ricinus communis conserved hypothetical protein, mRNA	.	.	.	.	.	.	.	.	pfam12049	DUF3531	Protein of unknown function (DUF3531). This family of proteins is functionally uncharacterized. This protein is found in bacteria and eukaryotes. Proteins in this family are typically between 149 to 199 amino acids in length.	.	.	.	.	.
Manes.10G059400.v6.1	202	277	194	240.93	222	176	205	183.192	1.31518	0.395255	0.0527842	0.116755	up	no	chrChromosome10:7532576-7536212:-	gi|802762339|ref|XP_012089956.1|	929	7e-122	PREDICTED: uncharacterized protein At2g39795, mitochondrial-like [Jatropha curcas]	.	.	.	.	P40513	52.8	2e-06	Mitochondrial acidic protein MAM33	.	.	.	.	pfam02330	MAM33	Mitochondrial glycoprotein. This mitochondrial matrix protein family contains members of the MAM33 family which bind to the globular 'heads' of C1Q. It is thought to be involved in mitochondrial oxidative phosphorylation and in nucleus-mitochondrion interactions.	GO:0009060|aerobic respiration;	GO:0005759|mitochondrial matrix;	.	K15414	C1QBP; complement component 1 Q subcomponent-binding protein, mitochondrial
Manes.07G106200.v6.1	327	345	377	379.553	459	472	541	448.262	0.846721	-0.240042	0.184096	0.318611	down	no	chrChromosome07:23552044-23559924:+	gi|802539924|ref|XP_012073466.1|	1849	0	PREDICTED: macrophage erythroblast attacher [Jatropha curcas]	gi|255568186|ref|XM_002525023.1|	644	0	Ricinus communis erythroblast macrophage protein emp, putative, mRNA	Q7SXR3	261	3e-79	Macrophage erythroblast attacher	.	.	.	.	pfam10607	CLTH	CTLH/CRA C-terminal to LisH motif domain. RanBPM is a scaffolding protein and is important in regulating cellular function in both the immune system and the nervous system. This domain is at the C-terminus of the proteins and is the binding domain for the CRA motif (for CT11-RanBPM), which is comprised of approximately 100 amino acids at the C terminal of RanBPM. It was found to be important for …	GO:0007049|cell cycle;GO:0051301|cell division;GO:0043249|erythrocyte maturation;	GO:0005737|cytoplasm;GO:0005856|cytoskeleton;GO:0016363|nuclear matrix;GO:0005886|plasma membrane;	.	K18624	MAEA, EMP; macrophage erythroblast attacher
Manes.12G031700.v6.1	210	171	61	159.507	10	21	28	18.0719	8.82627	3.1418	1.03832e-07	8.93407e-07	up	yes	chrChromosome12:2463386-2464309:+	gi|255583194|ref|XP_002532362.1|	515	9e-61	Ethylene-responsive transcription factor 1B, putative [Ricinus communis]	gi|566156132|ref|XM_002302013.2|	173	2e-84	Populus trichocarpa hypothetical protein (POPTR_0002s04020g) mRNA, complete cds	Q8LDC8	154	1e-43	Ethylene-responsive transcription factor 1B	.	.	.	.	pfam00847	AP2	AP2 domain. This 60 amino acid residue domain can bind to DNA and is found in transcription factor proteins.	GO:0006952|defense response;GO:0009873|ethylene-activated signaling pathway;GO:0009867|jasmonic acid mediated signaling pathway;GO:0006351|transcription, DNA-templated;	GO:0005634|nucleus;	GO:0003677|DNA binding;GO:0003700|transcription factor activity, sequence-specific DNA binding;	K14516	ERF1; ethylene-responsive transcription factor 1
Manes.09G145500.v6.1	1291	1463	1249	1442.24	1601	1683	1643	1499.76	0.961648	-0.0564189	0.723648	0.855473	down	no	chrChromosome09:26286986-26310770:-	gi|802759712|ref|XP_012089394.1|	5945	0	PREDICTED: protein PIR [Jatropha curcas]	gi|255562040|ref|XM_002521983.1|	1941	0	Ricinus communis Protein PIR, putative, mRNA	Q5S2C3	2106	0	Protein PIR	.	.	.	.	pfam05994	FragX_IP	Cytoplasmic Fragile-X interacting family. CYFIP1/2 (Cytoplasmic fragile X mental retardation interacting protein) like proteins for a highly conserved protein family. The function of CYFIPs is unclear, but CYFIP interaction with fragile X mental retardation interacting protein (FMRP) involves the domain of FMRP which also mediating homo- and heteromerization.	GO:0030036|actin cytoskeleton organization;GO:0045010|actin nucleation;GO:0010090|trichome morphogenesis;	GO:0031209|SCAR complex;	.	.	.
Manes.12G031500.v6.1	11	21	13	15.9731	37	29	17	25.1442	0.635262	-0.654577	0.220268	0.364977	down	no	chrChromosome12:2435469-2436506:-	gi|255583204|ref|XP_002532367.1|	1300	6e-177	ring finger protein, putative [Ricinus communis]	gi|565370150|ref|XM_006351628.1|	83	3e-34	PREDICTED: Solanum tuberosum RING-H2 finger protein ATL16-like (LOC102605310), mRNA	P93823	239	1e-73	RING-H2 finger protein ATL1	.	.	.	.	pfam13639	zf-RING_2	Ring finger domain.	GO:0016567|protein ubiquitination;	GO:0016021|integral component of membrane;	GO:0008270|zinc ion binding;	.	.
Manes.08G131500.v6.1	0	0	1	0.373427	0	0	0	0	Inf	Inf	0.930125	0.996616	up	no	chrChromosome08:29872476-29873253:+	gi|643708852|gb|KDP23768.1|	873	6e-116	hypothetical protein JCGZ_23601 [Jatropha curcas]	gi|242382106|emb|FP091546.1|	33	1e-06	Phyllostachys edulis cDNA clone: bphyem206m08, full insert sequence	Q9SFF9	288	2e-96	Germin-like protein subfamily 1 member 7	.	.	.	.	pfam00190	Cupin_1	Cupin. This family represents the conserved barrel domain of the 'cupin' superfamily ('cupa' is the Latin term for a small barrel). This family contains 11S and 7S plant seed storage proteins, and germins. Plant seed storage proteins provide the major nitrogen source for the developing plant.	.	GO:0048046|apoplast;	GO:0030145|manganese ion binding;GO:0045735|nutrient reservoir activity;	.	.
Manes.06G114100.v6.1	1613	2264	1224	1819.58	2682	2437	2472	2307.84	0.788433	-0.34294	0.0322069	0.07776	down	no	chrChromosome06:22208473-22217540:+	gi|802648886|ref|XP_012079921.1|	6252	0	PREDICTED: lysine-specific demethylase REF6 [Jatropha curcas]	gi|255540400|ref|XM_002511219.1|	1187	0	Ricinus communis nucleic acid binding protein, putative, mRNA	Q9STM3	1039	0	Lysine-specific demethylase REF6	.	.	.	.	pfam02373	JmjC	JmjC domain, hydroxylase. The JmjC domain belongs to the Cupin superfamily. JmjC-domain proteins may be protein hydroxylases that catalyse a novel histone modification. This is confirmed to be a hydroxylase: the human JmjC protein named Tyw5p unexpectedly acts in the biosynthesis of a hypermodified nucleoside, hydroxy-wybutosine, in tRNA-Phe by catalyzing hydroxylation.	GO:0033169|histone H3-K9 demethylation;GO:0048366|leaf development;GO:0035067|negative regulation of histone acetylation;GO:0006355|regulation of transcription, DNA-templated;GO:0009741|response to brassinosteroid;GO:0006351|transcription, DNA-templated;GO:0009826|unidimensional cell growth;GO:0010228|vegetative to reproductive phase transition of meristem;	GO:0005634|nucleus;	GO:0051213|dioxygenase activity;GO:0046872|metal ion binding;GO:0003676|nucleic acid binding;	.	.
Manes.05G003500.v6.1	14338	14009	12430	14743.7	13674	12552	15112	12578	1.17218	0.229199	0.184157	0.318679	up	no	chrChromosome05:296293-297239:-	gi|802690170|ref|XP_012082893.1|	499	1e-59	PREDICTED: calvin cycle protein CP12-2, chloroplastic-like [Jatropha curcas]	gi|571559609|ref|XM_003554501.2|	80	1e-32	PREDICTED: Glycine max calvin cycle protein CP12-like (LOC100812168), mRNA	Q9LZP9	127	4e-34	Calvin cycle protein CP12-2, chloroplastic	.	.	.	.	pfam02672	CP12	CP12 domain. The function of this domain is unknown, it does contain three conserved cysteines and a histidine, that suggests this may be a zinc binding domain (Bateman A pers. observation). This domain is found associated with CBS domains in some proteins pfam00571.	GO:0071454|cellular response to anoxia;GO:0070417|cellular response to cold;GO:0034605|cellular response to heat;GO:0080153|negative regulation of reductive pentose-phosphate cycle;GO:0018316|peptide cross-linking via L-cystine;GO:0019253|reductive pentose-phosphate cycle;GO:0009416|response to light stimulus;GO:0009744|response to sucrose;	GO:0009507|chloroplast;GO:0009570|chloroplast stroma;GO:0043234|protein complex;	GO:0005507|copper ion binding;GO:0016151|nickel cation binding;	.	.
Manes.14G118300.v6.1	177	252	286	257.483	228	202	207	193.624	1.32981	0.411222	0.0419197	0.0968175	up	no	chrChromosome14:10415801-10420877:-	gi|802666004|ref|XP_012081157.1|	922	5e-120	PREDICTED: uncharacterized protein LOC105641262 isoform X1 [Jatropha curcas]	gi|255579840|ref|XM_002530711.1|	246	9e-125	Ricinus communis hypothetical protein, mRNA	.	.	.	.	.	.	.	.	pfam12678	zf-rbx1	RING-H2 zinc finger. There are 8 cysteine/ histidine residues which are proposed to be the conserved residues involved in zinc binding. The protein, of which this domain is the conserved region, participates in diverse functions relevant to chromosome metabolizm and cell cycle control.	.	.	.	.	.
Manes.03G210500.v6.1	648	1573	645	1006.21	1670	1909	1478	1539.27	0.653693	-0.613315	0.0115941	0.0327527	down	no	chrChromosome03:29040980-29053808:+	gi|743798748|ref|XP_011011439.1|	7227	0	PREDICTED: phragmoplast orienting kinesin-1 isoform X1 [Populus euphratica]	gi|255556529|ref|XM_002519253.1|	1119	0	Ricinus communis ATP binding protein, putative, mRNA	Q27IK7	191	3e-47	Phragmoplast orienting kinesin-1	SPAC1834.07	248	1e-68	COG5059	pfam00225	Kinesin	Kinesin motor domain.	GO:0000911|cytokinesis by cell plate formation;GO:0007018|microtubule-based movement;GO:0000281|mitotic cytokinesis;	GO:0005871|kinesin complex;GO:0005874|microtubule;GO:0009524|phragmoplast;	GO:0005524|ATP binding;GO:0016887|ATPase activity;GO:0003777|microtubule motor activity;	K10400	KIF15; kinesin family member 15
Manes.16G121100.v6.1	3825	4609	3423	4259.61	2945	2967	2793	2648.35	1.6084	0.685627	1.07213e-06	7.76625e-06	up	no	chrChromosome16:27351938-27358358:-	gi|802627184|ref|XP_012076586.1|	2159	0	PREDICTED: DEAD-box ATP-dependent RNA helicase 56 isoform X1 [Jatropha curcas]	gi|566213682|ref|XM_002324820.2|	880	0	Populus trichocarpa hypothetical protein (POPTR_0018s01620g) mRNA, complete cds	Q9LFN6	805	0	DEAD-box ATP-dependent RNA helicase 56	SPAC17G6.14c	619	0	COG0513	pfam00270	DEAD	DEAD/DEAH box helicase. Members of this family include the DEAD and DEAH box helicases. Helicases are involved in unwinding nucleic acids. The DEAD box helicases are involved in various aspects of RNA metabolizm, including nuclear transcription, pre mRNA splicing, ribosome biogenesis, nucleocytoplasmic transport, translation, RNA decay and organellar gene expression.	GO:0006397|mRNA processing;GO:0051028|mRNA transport;GO:0008380|RNA splicing;	GO:0005634|nucleus;	GO:0005524|ATP binding;GO:0004386|helicase activity;GO:0003723|RNA binding;	.	.
Manes.10G005500.v6.1	155	139	128	152.918	364	316	339	309.736	0.493704	-1.01828	3.36567e-06	2.23275e-05	down	yes	chrChromosome10:427488-430313:-	gi|255559639|ref|XP_002520839.1|	2043	0	conserved hypothetical protein [Ricinus communis]	gi|255559638|ref|XM_002520793.1|	555	0	Ricinus communis conserved hypothetical protein, mRNA	.	.	.	.	.	.	.	.	pfam05701	WEMBL	Weak chloroplast movement under blue light. WEMBL consists of several plant proteins required for the chloroplast avoidance response under high intensity blue light. This avoidance response consists in the relocation of chloroplasts on the anticlinal side of exposed cells. Acts in association with PMI2 to maintain the velocity of chloroplast photo-relocation movement via the regulation of cp-acti…	.	.	.	.	.
Manes.04G034100.v6.1	74	89	85	89.365	108	98	103	93.9557	0.951139	-0.0722714	0.828817	0.935889	down	no	chrChromosome04:3919671-3920634:-	gi|802553827|ref|XP_012065022.1|	344	5e-36	PREDICTED: uncharacterized protein LOC105628249 [Jatropha curcas]	.	.	.	.	.	.	.	.	.	.	.	.	pfam05056	DUF674	Protein of unknown function (DUF674). This family is found in Arabidopsis thaliana and contains several uncharacterized proteins.	.	.	.	.	.
Manes.13G074600.v6.1	0	1	4	1.82225	4	2	1	2.10929	0.863918	-0.211034	1	1	down	no	chrChromosome13:9506661-9508008:+	gi|255549311|ref|XP_002515709.1|	1275	2e-165	conserved hypothetical protein [Ricinus communis]	gi|255549310|ref|XM_002515663.1|	478	0	Ricinus communis conserved hypothetical protein, mRNA	O23373	399	2e-130	Formin-like protein 3	.	.	.	.	pfam02181	FH2	Formin Homology 2 Domain.	.	GO:0016021|integral component of membrane;	.	.	.
Manes.05G144400.v6.1	8	9	18	12.747	36	22	27	25.7621	0.494799	-1.01509	0.0434549	0.0998269	down	no	chrChromosome05:20611106-20612106:+	gi|566173360|ref|XP_002307742.2|	550	2e-65	hypothetical protein POPTR_0005s26480g [Populus trichocarpa]	gi|255539027|ref|XM_002510533.1|	97	4e-42	Ricinus communis conserved hypothetical protein, mRNA	Q84JK2	114	2e-28	Protein FD	.	.	.	.	pfam00170	bZIP_1	bZIP transcription factor. The Pfam entry includes the basic region and the leucine zipper region.	GO:2000028|regulation of photoperiodism, flowering;GO:0006355|regulation of transcription, DNA-templated;	GO:0005634|nucleus;	GO:0043565|sequence-specific DNA binding;GO:0003700|transcription factor activity, sequence-specific DNA binding;	.	.
Manes.15G036000.v6.1	0	0	1	0.373427	3	0	0	0.887169	0.420919	-1.24838	0.734436	0.863417	down	no	chrChromosome15:2721873-2722554:-	.	.	.	.	.	.	.	.	.	.	.	.	.	.	.	.	pfam01153	Glypican	Glypican.	.	.	.	.	.
Manes.05G127200.v6.1	14	15	12	14.7791	49	32	53	40.7034	0.363092	-1.46159	0.00134749	0.00504871	down	yes	chrChromosome05:15288271-15291653:-	gi|802700102|ref|XP_012083604.1|	129	2e-10	PREDICTED: tubulin-folding cofactor D [Jatropha curcas]	.	.	.	.	Q8L5R3	29.6	2e-08	Tubulin-folding cofactor D	.	.	.	.	pfam03125	Sre	C. elegans Sre G protein-coupled chemoreceptor. Caenorhabditis elegans Sre proteins are candidate chemosensory receptors. There are four main recognized groups of such receptors: Odr-10, Sra, Sro, and Srg. Sre (this family), Sra pfam02117 and Srb pfam02175 comprise the Sra group. All of the above receptors are thought to be G protein-coupled seven transmembrane domain proteins. The existence of s…	GO:0009793|embryo development ending in seed dormancy;GO:0000226|microtubule cytoskeleton organization;GO:0007017|microtubule-based process;GO:0043547|positive regulation of GTPase activity;GO:0006457|protein folding;GO:0007021|tubulin complex assembly;	GO:0005829|cytosol;GO:0005874|microtubule;GO:0009506|plasmodesma;	GO:0048487|beta-tubulin binding;GO:0005096|GTPase activator activity;GO:0015631|tubulin binding;	.	.
Manes.16G011900.v6.1	283	320	448	380.976	196	185	168	166.897	2.28271	1.19075	8.01276e-10	9.23795e-09	up	yes	chrChromosome16:1154486-1157317:-	gi|702490029|ref|XP_010035571.1|	481	8e-57	PREDICTED: protein translation factor SUI1 homolog 2-like [Eucalyptus grandis]	gi|474422941|dbj|AB762681.1|	169	5e-82	Buxus microphylla var. japonica BmTIF mRNA for translation initiation factor SUI1 family protein, partial cds	Q0D5W6	179	1e-54	Protein translation factor SUI1 homolog	YNL244c	113	2e-29	COG0023	pfam01253	SUI1	Translation initiation factor SUI1.	GO:0006417|regulation of translation;	.	GO:0003743|translation initiation factor activity;	K03113	EIF1, SUI1; translation initiation factor 1
Manes.12G107700.v6.1	0	0	0	0	0	0	1	0.307855	#NAME?	#NAME?	1	1	down	no	chrChromosome12:24635162-24637777:+	gi|255567869|ref|XP_002524912.1|	1083	4e-144	cysteine protease, putative [Ricinus communis]	gi|386648113|gb|JQ693559.1|	50	6e-16	Jacaratia mexicana mexicain-like cystein protease (CP5) mRNA, partial cds	P43297	309	3e-100	Cysteine proteinase RD21a	AF1946_2	57.8	9e-09	COG4870	pfam00112	Peptidase_C1	Papain family cysteine protease.	GO:0050832|defense response to fungus;GO:0006508|proteolysis;GO:0051603|proteolysis involved in cellular protein catabolic process;	GO:0048046|apoplast;GO:0009507|chloroplast;GO:0005615|extracellular space;GO:0005764|lysosome;GO:0009506|plasmodesma;GO:0005773|vacuole;	GO:0004197|cysteine-type endopeptidase activity;GO:0008234|cysteine-type peptidase activity;GO:0008233|peptidase activity;	.	.
Manes.17G088900.v6.1	43	38	52	48.3958	111	123	144	115.197	0.420115	-1.25114	5.58378e-05	0.000290513	down	yes	chrChromosome17:23197274-23197477:+	gi|255573244|ref|XP_002527551.1|	174	1e-13	oxidoreductase, putative [Ricinus communis]	.	.	.	.	.	.	.	.	.	.	.	.	pfam10328	7TM_GPCR_Srx	Serpentine type 7TM GPCR chemoreceptor Srx. Chemoreception is mediated in Caenorhabditis elegans by members of the seven-transmembrane G-protein-coupled receptor class (7TM GPCRs) of proteins which are of the serpentine type. Srx is part of the Srg superfamily of chemoreceptors. Chemoperception is one of the central senses of soil nematodes like C. elegans which are otherwise 'blind' and 'deaf'.	.	.	.	.	.
Manes.15G081700.v6.1	104	137	114	127.471	172	149	109	130.502	0.976776	-0.0338999	0.928341	0.996616	down	no	chrChromosome15:5998928-6000064:+	gi|743853497|ref|XP_011029529.1|	852	5e-110	PREDICTED: D-amino-acid transaminase, chloroplastic-like [Populus euphratica]	.	.	.	.	Q8L493	209	7e-63	D-amino-acid transaminase, chloroplastic	mll9205	73.2	4e-14	COG0115	pfam01063	Aminotran_4	Aminotransferase class IV. The D-amino acid transferases (D-AAT) are required by bacteria to catalyse the synthesis of D-glutamic acid and D-alanine, which are essential constituents of bacterial cell wall and are the building block for other D-amino acids. Despite the difference in the structure of the substrates, D-AATs and L-ATTs have strong similarity.	GO:0008153|para-aminobenzoic acid biosynthetic process;GO:0046654|tetrahydrofolate biosynthetic process;	GO:0009507|chloroplast;GO:0009570|chloroplast stroma;	GO:0008696|4-amino-4-deoxychorismate lyase activity;GO:0047810|D-alanine:2-oxoglutarate aminotransferase activity;	K18482	ADCL; 4-amino-4-deoxychorismate lyase [EC:4.1.3.38]
Manes.04G156900.v6.1	1315	1624	1059	1433.39	1886	1715	1765	1631.5	0.878575	-0.186762	0.218581	0.363056	down	no	chrChromosome04:27953053-27976567:+	gi|802574183|ref|XP_012068702.1|	4585	0	PREDICTED: uncharacterized protein LOC105631250 isoform X2 [Jatropha curcas]	gi|255543922|ref|XM_002512978.1|	2053	0	Ricinus communis conserved hypothetical protein, mRNA	.	.	.	.	.	.	.	.	pfam05664	DUF810	Protein of unknown function (DUF810). This family consists of several plant proteins of unknown function.	.	.	.	.	.
Manes.07G095300.v6.1	249	177	163	214.527	44	31	45	36.4527	5.88507	2.55706	1.29068e-23	4.8039e-22	up	yes	chrChromosome07:22101905-22102225:-	gi|255587344|ref|XP_002534237.1|	292	7e-32	conserved hypothetical protein [Ricinus communis]	.	.	.	.	.	.	.	.	.	.	.	.	pfam15353	HECA	Headcase protein family homologue. HECA was characterized first in Drosophila where it regulates the proliferation and differentiation of cells during adult morphogenesis. In humans, HECA affects cell cycle progression and proliferation in head and neck cancer cells. It by slows down cell division of oral squamous cell carcinoma cells and may thereby act as a tumor-suppressor in head and neck can…	.	.	.	.	.
Manes.01G077200.v6.1	320	345	246	327.949	371	373	372	339.593	0.965711	-0.0503364	0.81639	0.926016	down	no	chrChromosome01:20343864-20348991:+	gi|643712209|gb|KDP25637.1|	2045	0	hypothetical protein JCGZ_20793 [Jatropha curcas]	gi|255577820|ref|XM_002529738.1|	67	6e-25	Ricinus communis hypothetical protein, mRNA	.	.	.	.	.	.	.	.	pfam05904	DUF863	Plant protein of unknown function (DUF863). This family consists of a number of hypothetical proteins from Arabidopsis thaliana and Oryza sativa. The function of this family is unknown.	.	.	.	.	.
Manes.S037900.v6.1	485	488	398	494.979	469	380	379	372.894	1.3274	0.4086	0.016766	0.0448841	up	no	chrScaffold00896:50819-53631:-	gi|255566336|ref|XP_002524154.1|	3345	0	conserved hypothetical protein [Ricinus communis]	gi|255566335|ref|XM_002524108.1|	1176	0	Ricinus communis conserved hypothetical protein, mRNA	Q0AC40	77	2e-13	Protein TolB	PM0967	63.9	7e-10	COG0823	pfam00930	DPPIV_N	Dipeptidyl peptidase IV (DPP IV) N-terminal region. This family is an alignment of the region to the N-terminal side of the active site. The Prosite motif does not correspond to this Pfam entry.	GO:0017038|protein import;	GO:0042597|periplasmic space;	.	K03641	tolB; TolB protein
Manes.18G068400.v6.1	241	183	243	243.304	226	221	239	208.76	1.16547	0.220914	0.294087	0.454328	up	no	chrChromosome18:5879335-5883121:-	gi|802569145|ref|XP_012067851.1|	2229	0	PREDICTED: uncharacterized protein LOC105630598 [Jatropha curcas]	gi|255545693|ref|XM_002513861.1|	854	0	Ricinus communis carbohydrate transporter, putative, mRNA	.	.	.	.	PH0367	87.8	2e-17	COG0477	pfam07690	MFS_1	Major Facilitator Superfamily.	.	.	.	.	.
Manes.12G076300.v6.1	3002	3201	2755	3231.9	3497	3186	2765	2870.7	1.12582	0.17098	0.237331	0.386137	up	no	chrChromosome12:7970170-7971521:+	gi|802732300|ref|XP_012086366.1|	1488	0	PREDICTED: peroxidase 3 [Jatropha curcas]	gi|255549390|ref|XM_002515703.1|	498	0	Ricinus communis Peroxidase 3 precursor, putative, mRNA	O23044	484	9e-170	Peroxidase 3	.	.	.	.	pfam00141	peroxidase	Peroxidase.	GO:0042744|hydrogen peroxide catabolic process;GO:0042538|hyperosmotic salinity response;GO:0009409|response to cold;GO:0009269|response to desiccation;GO:0006979|response to oxidative stress;	GO:0005783|endoplasmic reticulum;GO:0005576|extracellular region;	GO:0020037|heme binding;GO:0046872|metal ion binding;GO:0004601|peroxidase activity;	K00430	E1.11.1.7; peroxidase [EC:1.11.1.7]
Manes.03G087800.v6.1	74	123	69	94.5607	105	116	115	102.33	0.924079	-0.113912	0.750012	0.876273	down	no	chrChromosome03:14639989-14642473:+	gi|224057042|ref|XP_002299116.1|	1673	0	hypothetical protein POPTR_0001s04440g [Populus trichocarpa]	gi|590582710|ref|XM_007014636.1|	393	0	Theobroma cacao Amino acid permease family protein (TCM_040086) mRNA, complete cds	Q9LHN7	539	0	Probable polyamine transporter At3g13620	MTH546	79.7	3e-15	COG0531	pfam13520	AA_permease_2	Amino acid permease.	GO:1902047|polyamine transmembrane transport;GO:0015846|polyamine transport;GO:0055085|transmembrane transport;	GO:0005887|integral component of plasma membrane;	GO:0015297|antiporter activity;GO:0015203|polyamine transmembrane transporter activity;GO:0015293|symporter activity;	.	.
Manes.04G009600.v6.1	0	0	4	1.49371	0	2	0	0.618543	2.41488	1.27195	0.676195	0.815651	up	no	chrChromosome04:1105413-1107004:+	gi|255566440|ref|XP_002524205.1|	495	3e-56	kinase, putative [Ricinus communis]	.	.	.	.	Q9M2S4	141	2e-38	L-type lectin-domain containing receptor kinase S.4	.	.	.	.	pfam00139	Lectin_legB	Legume lectin domain.	GO:0009755|hormone-mediated signaling pathway;GO:0046777|protein autophosphorylation;GO:0007178|transmembrane receptor protein serine/threonine kinase signaling pathway;	GO:0016021|integral component of membrane;GO:0005886|plasma membrane;GO:0009506|plasmodesma;	GO:0005524|ATP binding;GO:0030246|carbohydrate binding;GO:0001653|peptide receptor activity;GO:0004675|transmembrane receptor protein serine/threonine kinase activity;GO:0031625|ubiquitin protein ligase binding;	.	.
Manes.14G078600.v6.1	0	0	0	0	0	0	0	0	NA	NA	NA	NA	--	no	chrChromosome14:6374741-6374884:+	.	.	.	.	.	.	.	.	.	.	.	.	.	.	.	.	pfam12331	DUF3636	Protein of unknown function (DUF3636). This domain family is found in eukaryotes, and is approximately 160 amino acids in length.	.	.	.	.	.
Manes.04G117900.v6.1	0	0	0	0	0	0	0	0	NA	NA	NA	NA	--	no	chrChromosome04:24904329-24906398:+	gi|568869375|ref|XP_006487903.1|	487	8e-54	PREDICTED: F-box protein CPR30-like [Citrus sinensis]	.	.	.	.	Q9SU30	141	4e-36	F-box protein CPR30	.	.	.	.	pfam00646	F-box	F-box domain. This domain is approximately 50 amino acids long, and is usually found in the N-terminal half of a variety of proteins. Two motifs that are commonly found associated with the F-box domain are the leucine rich repeats (LRRs; pfam00560 and pfam07723) and the WD repeat (pfam00400). The F-box domain has a role in mediating protein-protein interactions in a variety of contexts, such as p…	GO:0031348|negative regulation of defense response;GO:0042177|negative regulation of protein catabolic process;GO:0009626|plant-type hypersensitive response;GO:0016567|protein ubiquitination;	GO:0005737|cytoplasm;GO:0005634|nucleus;	.	.	.
Manes.18G107100.v6.1	186	227	70	172.061	477	489	484	441.295	0.3899	-1.35882	5.85163e-08	5.22061e-07	down	yes	chrChromosome18:9771384-9774616:+	gi|802647046|ref|XP_012079733.1|	3596	0	PREDICTED: receptor-like protein kinase HSL1 [Jatropha curcas]	gi|566240059|ref|XM_006371394.1|	1064	0	Populus trichocarpa hypothetical protein (POPTR_0019s10720g) mRNA, complete cds	Q9SGP2	619	0	Receptor-like protein kinase HSL1	alr0124_1	136	7e-33	COG4886	pfam00069	Pkinase	Protein kinase domain.	GO:0009755|hormone-mediated signaling pathway;GO:0046777|protein autophosphorylation;GO:0007178|transmembrane receptor protein serine/threonine kinase signaling pathway;	GO:0016021|integral component of membrane;GO:0005886|plasma membrane;GO:0009506|plasmodesma;	GO:0005524|ATP binding;GO:0001653|peptide receptor activity;GO:0004675|transmembrane receptor protein serine/threonine kinase activity;GO:0031625|ubiquitin protein ligase binding;	K00924	E2.7.1.-
Manes.17G023500.v6.1	0	3	0	0.985637	9	4	4	5.13001	0.192132	-2.37983	0.177239	0.309106	down	no	chrChromosome17:11464940-11465074:+	.	.	.	.	.	.	.	.	.	.	.	.	.	.	.	.	pfam10257	RAI16-like	Retinoic acid induced 16-like protein. This is the conserved N-terminal 450 residues of a family of proteins described as retinoic acid-induced protein 16-like proteins. The exact function is not known. The proteins are found from worms to humans.	.	.	.	.	.
Manes.14G134600.v6.1	366	668	325	481.214	1495	1369	1349	1280.79	0.375715	-1.41229	4.52032e-13	7.56653e-12	down	yes	chrChromosome14:11999685-12006105:-	gi|802620635|ref|XP_012075651.1|	2945	0	PREDICTED: BTB/POZ domain-containing protein At1g30440 isoform X1 [Jatropha curcas]	gi|255571325|ref|XM_002526566.1|	1145	0	Ricinus communis Root phototropism protein, putative, mRNA	Q9S9Q9	918	0	BTB/POZ domain-containing protein At1g30440	.	.	.	.	pfam03000	NPH3	NPH3 family. Phototropism of Arabidopsis thaliana seedlings in response to a blue light source is initiated by nonphototropic hypocotyl 1 (NPH1), a light-activated serine-threonine protein kinase. Mutations in NPH3 disrupt early signaling occurring downstream of the NPH1 photoreceptor. The NPH3 gene encodes a NPH1-interacting protein. NPH3 is a member of a large protein family, apparently specifi…	GO:0016567|protein ubiquitination;	GO:0005886|plasma membrane;	.	.	.
Manes.04G102800.v6.1	14472	22746	15041	18640.6	7050	10510	13548	9506.11	1.96091	0.971525	0.00199293	0.00711823	up	no	chrChromosome04:23856905-23857619:-	gi|643731023|gb|KDP38361.1|	260	1e-25	hypothetical protein JCGZ_04286 [Jatropha curcas]	.	.	.	.	Q9LX27	52.4	5e-07	Calmodulin-like protein 4	.	.	.	.	pfam13499	EF-hand_7	EF-hand domain pair.	.	.	GO:0005509|calcium ion binding;	K13448	CML; calcium-binding protein CML
Manes.04G139900.v6.1	717	617	673	729.039	443	392	445	389.235	1.873	0.905353	1.12181e-08	1.1145e-07	up	no	chrChromosome04:26691416-26692620:+	gi|566150055|ref|XP_006369295.1|	721	2e-90	hypothetical protein POPTR_0001s20790g [Populus trichocarpa]	gi|566150054|ref|XM_006369233.1|	268	5e-137	Populus trichocarpa hypothetical protein (POPTR_0001s20790g) mRNA, complete cds	.	.	.	.	.	.	.	.	pfam03168	LEA_2	Late embryogenesis abundant protein. Different types of LEA proteins are expressed at different stages of late embryogenesis in higher plant seed embryos and under conditions of dehydration stress. The function of these proteins is unknown. This family represents a group of LEA proteins that appear to be distinct from those in pfam02987. The family DUF1511, pfam07427, has now been merged into thi…	.	.	.	.	.
Manes.14G147700.v6.1	373	363	336	387.8	649	618	676	591.164	0.655994	-0.608246	0.000534684	0.00221299	down	no	chrChromosome14:14312808-14313982:-	gi|224143848|ref|XP_002325095.1|	520	3e-62	hypothetical protein POPTR_0018s10810g [Populus trichocarpa]	gi|255586728|ref|XM_002533941.1|	127	9e-59	Ricinus communis transcription factor, putative, mRNA	.	.	.	.	.	.	.	.	pfam10332	DUF2418	Protein of unknown function (DUF2418). This is a conserved 100 residue central region of a family of proteins found in fungi. It carries a characteristic EYD sequence motif. The function is not known.	.	.	.	.	.
Manes.09G107600.v6.1	267	428	342	370.739	420	380	381	359.019	1.03264	0.0463417	0.763007	0.886672	up	no	chrChromosome09:22923898-22930574:-	gi|802750625|ref|XP_012087837.1|	820	7e-106	PREDICTED: selT-like protein [Jatropha curcas]	gi|255582671|ref|XM_002532069.1|	331	4e-172	Ricinus communis Selenoprotein T precursor, putative, mRNA	Q9STZ2	237	5e-75	SelT-like protein	.	.	.	.	pfam10262	Rdx	Rdx family. This entry is an approximately 100 residue region of selenoprotein-T, conserved from plants to humans. The protein binds to UDP-glucose:glycoprotein glucosyltransferase (UGTR), the endoplasmic reticulum (ER)-resident protein, which is known to be involved in the quality control of protein folding. Selenium (Se) plays an essential role in cell survival and most of the effects of Se are…	GO:0045454|cell redox homeostasis;	GO:0005623|cell;	GO:0008430|selenium binding;	.	.
Manes.06G164300.v6.1	97	89	103	104.908	127	127	124	115.008	0.912182	-0.132607	0.626357	0.771903	down	no	chrChromosome06:26649170-26651496:-	gi|802578142|ref|XP_012069375.1|	605	5e-75	PREDICTED: 50S ribosomal protein HLP, mitochondrial isoform X1 [Jatropha curcas]	gi|255570634|ref|XM_002526227.1|	290	2e-149	Ricinus communis 50S ribosomal protein L14, putative, mRNA	Q93Z17	197	1e-60	50S ribosomal protein HLP, mitochondrial	RP649	122	3e-33	COG0093	pfam00238	Ribosomal_L14	Ribosomal protein L14p/L23e.	GO:0006412|translation;	GO:0015934|large ribosomal subunit;GO:0005739|mitochondrion;	GO:0019843|rRNA binding;GO:0003735|structural constituent of ribosome;	K02874	RP-L14, MRPL14, rplN; large subunit ribosomal protein L14
Manes.03G017000.v6.1	10	11	8	10.437	11	14	12	11.277	0.925509	-0.111681	0.953657	1	down	no	chrChromosome03:1385392-1386878:-	gi|566213662|ref|XP_002324850.2|	1060	5e-138	hypothetical protein POPTR_0018s01500g [Populus trichocarpa]	.	.	.	.	Q9SD53	77.8	4e-24	UPF0481 protein At3g47200	.	.	.	.	pfam03140	DUF247	Plant protein of unknown function. The function of the plant proteins constituting this family is unknown.	.	GO:0016021|integral component of membrane;GO:0005886|plasma membrane;	.	.	.
Manes.03G042700.v6.1	45	66	77	67.6979	127	78	112	96.1597	0.704015	-0.506322	0.110563	0.213164	down	no	chrChromosome03:3457517-3458266:-	.	.	.	.	.	.	.	.	.	.	.	.	.	.	.	.	pfam04439	Adenyl_transf	Streptomycin adenylyltransferase. Also known as Aminoglycoside 6- adenylyltransferase (EC:2.7.7.-), this protein confers resistance to aminoglycoside antibiotics.	.	.	.	.	.
Manes.09G146300.v6.1	779	1269	712	981.594	759	766	697	675.93	1.45221	0.538252	0.00039073	0.00167101	up	no	chrChromosome09:26400699-26403872:+	gi|255562015|ref|XP_002522016.1|	1902	0	conserved hypothetical protein [Ricinus communis]	gi|566229390|ref|XM_002325756.2|	623	0	Populus trichocarpa hypothetical protein (POPTR_0019s04080g) mRNA, complete cds	.	.	.	.	.	.	.	.	pfam03080	DUF239	Domain of unknown function (DUF239). This is a family of plant and bacterial proteins, a small number of which are putative carboxy-terminal peptidases.	.	.	.	.	.
Manes.16G124800.v6.1	689	705	870	820.776	1263	1103	1056	1039.72	0.789421	-0.341133	0.0250256	0.0628929	down	no	chrChromosome16:27622924-27631024:+	gi|802626974|ref|XP_012076495.1|	4143	0	PREDICTED: topless-related protein 1-like [Jatropha curcas]	gi|255548835|ref|XM_002515428.1|	764	0	Ricinus communis WD-repeat protein, putative, mRNA	Q94AI7	1223	0	Protein TOPLESS	.	.	.	.	pfam00400	WD40	WD domain, G-beta repeat.	GO:0009867|jasmonic acid mediated signaling pathway;GO:0045892|negative regulation of transcription, DNA-templated;GO:0010072|primary shoot apical meristem specification;GO:0009733|response to auxin;GO:0006351|transcription, DNA-templated;GO:0010051|xylem and phloem pattern formation;	GO:0005829|cytosol;GO:0005634|nucleus;	GO:0042803|protein homodimerization activity;	.	.
Manes.17G076600.v6.1	162	135	497	292.083	371	374	482	373.767	0.781458	-0.35576	0.24854	0.400257	down	no	chrChromosome17:21539893-21543428:+	gi|567911929|ref|XP_006448278.1|	222	1e-18	hypothetical protein CICLE_v10017161mg [Citrus clementina]	.	.	.	.	.	.	.	.	.	.	.	.	pfam00029	Connexin	Connexin.	.	.	.	.	.
Manes.18G010900.v6.1	496	653	663	652.366	430	382	403	369.368	1.76617	0.820623	3.41056e-07	2.69632e-06	up	no	chrChromosome18:899031-902371:-	gi|255539006|ref|XP_002510568.1|	410	2e-40	hypothetical protein RCOM_1598630 [Ricinus communis]	.	.	.	.	.	.	.	.	.	.	.	.	pfam00249	Myb_DNA-binding	Myb-like DNA-binding domain. This family contains the DNA binding domains from Myb proteins, as well as the SANT domain family.	.	.	.	.	.
Manes.05G059200.v6.1	1698	1499	1304	1630.72	1290	1245	1447	1211.99	1.34549	0.428127	0.0026455	0.00911474	up	no	chrChromosome05:4481257-4492911:+	gi|743804313|ref|XP_011017312.1|	2897	0	PREDICTED: NAD-dependent malic enzyme 62 kDa isoform, mitochondrial [Populus euphratica]	gi|255571112|ref|XM_002526461.1|	1337	0	Ricinus communis malic enzyme, putative, mRNA	P37221	1020	0	NAD-dependent malic enzyme 62 kDa isoform, mitochondrial	BS_malS	337	1e-104	COG0281	pfam00390	malic	Malic enzyme, N-terminal domain.	GO:0006108|malate metabolic process;	GO:0005759|mitochondrial matrix;	GO:0004471|malate dehydrogenase (decarboxylating) (NAD+) activity;GO:0046872|metal ion binding;GO:0051287|NAD binding;	K00028	E1.1.1.39; malate dehydrogenase (decarboxylating) [EC:1.1.1.39]
Manes.12G147300.v6.1	1695	1856	1231	1719.6	1637	1505	1596	1440.89	1.19343	0.255112	0.0703134	0.147871	up	no	chrChromosome12:30218965-30237733:+	gi|802549214|ref|XP_012092087.1|	2714	0	PREDICTED: beta-galactosidase 10 [Jatropha curcas]	gi|566179624|ref|XM_002310504.2|	886	0	Populus trichocarpa beta-galactosidase family protein (POPTR_0007s04740g) mRNA, complete cds	Q5N8X6	799	0	Beta-galactosidase 3	.	.	.	.	pfam01301	Glyco_hydro_35	Glycosyl hydrolases family 35.	GO:0005975|carbohydrate metabolic process;	GO:0048046|apoplast;GO:0005618|cell wall;	GO:0004565|beta-galactosidase activity;GO:0030246|carbohydrate binding;	.	.
Manes.02G073500.v6.1	12	26	13	17.9994	9	10	10	8.83277	2.0378	1.02701	0.0481736	0.108549	up	no	chrChromosome02:5473213-5473653:-	gi|643706687|gb|KDP22670.1|	350	1e-39	hypothetical protein JCGZ_02512 [Jatropha curcas]	.	.	.	.	.	.	.	.	.	.	.	.	pfam06100	Strep_67kDa_ant	Streptococcal 67 kDa myosin-cross-reactive antigen like family. Members of this family are thought to have structural features in common with the beta chain of the class II antigens, as well as myosin, and may play an important role in the pathogenesis.	.	.	.	.	.
Manes.14G055800.v6.1	1251	1549	1276	1465.24	1800	1826	1684	1615.46	0.907011	-0.140808	0.354897	0.522042	down	no	chrChromosome14:4385152-4392896:-	gi|802648882|ref|XP_012079920.1|	1618	0	PREDICTED: zinc finger CCCH domain-containing protein 67 [Jatropha curcas]	gi|255540398|ref|XM_002511218.1|	536	0	Ricinus communis nucleic acid binding protein, putative, mRNA	Q9STM4	381	2e-124	Zinc finger CCCH domain-containing protein 43	.	.	.	.	pfam00642	zf-CCCH	Zinc finger C-x8-C-x5-C-x3-H type (and similar).	.	GO:0005634|nucleus;	GO:0003677|DNA binding;GO:0046872|metal ion binding;	.	.
Manes.11G127800.v6.1	1	0	2	1.13041	14	6	2	6.61146	0.170977	-2.54812	0.0389784	0.0911323	down	no	chrChromosome11:23814429-23814707:-	.	.	.	.	.	.	.	.	.	.	.	.	.	.	.	.	pfam03392	OS-D	Insect pheromone-binding family, A10/OS-D.	.	.	.	.	.
Manes.01G154000.v6.1	4	6	4	4.99921	9	8	9	7.90637	0.632301	-0.661317	0.455386	0.619375	down	no	chrChromosome01:26255124-26256143:-	.	.	.	.	.	.	.	.	.	.	.	.	.	.	.	.	pfam10325	7TM_GPCR_Srz	Serpentine type 7TM GPCR chemoreceptor Srz. Chemoreception is mediated in Caenorhabditis elegans by members of the seven-transmembrane G-protein-coupled receptor class (7TM GPCRs) of proteins which are of the serpentine type. Srz is a solo families amongst the superfamilies of chemoreceptors. Chemoperception is one of the central senses of soil nematodes like C. elegans which are otherwise 'blind…	.	.	.	.	.
Manes.14G108100.v6.1	0	0	0	0	0	0	0	0	NA	NA	NA	NA	--	no	chrChromosome14:8757280-8757408:+	.	.	.	.	.	.	.	.	.	.	.	.	.	.	.	.	pfam09438	DUF2017	Domain of unknown function (DUF2017). This is an alpha-helical domain found in gene neighborhoods that contain genes encoding ubiquitin, cysteine synthases and JAB peptidases.	.	.	.	.	.
Manes.12G158000.v6.1	742	818	941	904.743	760	666	712	649.917	1.39209	0.477254	0.00157863	0.00579624	up	no	chrChromosome12:31492262-31498989:+	gi|802613072|ref|XP_012074690.1|	1599	0	PREDICTED: general transcription factor IIE subunit 1-like isoform X1 [Jatropha curcas]	gi|566205568|ref|XM_006374087.1|	594	0	Populus trichocarpa transcription initiation factor IIE alpha subunit family protein (POPTR_0015s03060g) mRNA, complete cds	P29083	58.2	1e-07	General transcription factor IIE subunit 1	ECU07g0220	59.3	8e-09	COG1675	pfam02002	TFIIE_alpha	TFIIE alpha subunit. The general transcription factor TFIIE has an essential role in eukaryotic transcription initiation together with RNA polymerase II and other general factors. Human TFIIE consists of two subunits, TFIIE-alpha and TFIIE-beta, and joins the pre-initiation complex after RNA polymerase II and TFIIF. This family consists of the conserved amino terminal region of eukaryotic TFIIE-a…	GO:0010467|gene expression;GO:0006355|regulation of transcription, DNA-templated;GO:0006368|transcription elongation from RNA polymerase II promoter;GO:0006366|transcription from RNA polymerase II promoter;GO:0006367|transcription initiation from RNA polymerase II promoter;GO:0016032|viral process;	GO:0045111|intermediate filament cytoskeleton;GO:0005654|nucleoplasm;	GO:0046872|metal ion binding;GO:0043565|sequence-specific DNA binding;	K03136	TFIIE1, GTF2E1, TFA1, tfe; transcription initiation factor TFIIE subunit alpha
Manes.04G014400.v6.1	12	6	14	11.8019	6	9	2	5.17349	2.28123	1.18981	0.130903	0.243187	up	no	chrChromosome04:1703364-1707289:+	gi|590621882|ref|XP_007024895.1|	3030	0	Disease resistance family protein / LRR family protein, putative [Theobroma cacao]	.	.	.	.	C0LGQ5	268	3e-73	LRR receptor-like serine/threonine-protein kinase GSO1	MA2301_1	80.9	1e-15	COG4886	pfam13855	LRR_8	Leucine rich repeat.	GO:0009793|embryo development ending in seed dormancy;GO:0009755|hormone-mediated signaling pathway;GO:0090558|plant epidermis development;GO:0046777|protein autophosphorylation;GO:0007178|transmembrane receptor protein serine/threonine kinase signaling pathway;	GO:0016021|integral component of membrane;GO:0005886|plasma membrane;GO:0009506|plasmodesma;	GO:0005524|ATP binding;GO:0001653|peptide receptor activity;GO:0004675|transmembrane receptor protein serine/threonine kinase activity;GO:0031625|ubiquitin protein ligase binding;	.	.
Manes.05G081100.v6.1	43	8	30	30.3241	74	21	38	40.0767	0.756651	-0.4023	0.572878	0.726674	down	no	chrChromosome05:6174692-6175104:+	gi|226348180|gb|ACO50429.1|	160	4e-11	chlorophyllase 2 [Pachira macrocarpa]	.	.	.	.	Q94LX1	59.3	9e-10	Chlorophyllase-1, chloroplastic	.	.	.	.	pfam07224	Chlorophyllase	Chlorophyllase. This family consists of several plant specific Chlorophyllase proteins (EC:3.1.1.14). Chlorophyllase (Chlase) is the first enzyme involved in chlorophyll (Chl) degradation and catalyses the hydrolysis of ester bond to yield chlorophyllide and phytol.	GO:0015996|chlorophyll catabolic process;	GO:0009507|chloroplast;	GO:0047746|chlorophyllase activity;	.	.
Manes.01G031900.v6.1	368	403	372	412.467	308	224	292	250.253	1.6482	0.720892	0.000268792	0.00119581	up	no	chrChromosome01:4859074-4861570:-	gi|802567404|ref|XP_012067713.1|	850	5e-107	PREDICTED: uncharacterized protein LOC105630497 [Jatropha curcas]	.	.	.	.	.	.	.	.	.	.	.	.	pfam13520	AA_permease_2	Amino acid permease.	.	.	.	.	.
Manes.06G054400.v6.1	0	0	2	0.746854	0	0	0	0	Inf	Inf	0.39668	0.561605	up	no	chrChromosome06:15687378-15690148:-	gi|802620617|ref|XP_012075642.1|	704	3e-88	PREDICTED: 3-hydroxyisobutyryl-CoA hydrolase 1-like [Jatropha curcas]	gi|255564420|ref|XM_002523161.1|	163	7e-79	Ricinus communis conserved hypothetical protein, mRNA	Q6NMB0	188	1e-55	Probable 3-hydroxyisobutyryl-CoA hydrolase 3	SPBC2D10.09	136	2e-36	COG1024	pfam00378	ECH	Enoyl-CoA hydratase/isomerase family. This family contains a diverse set of enzymes including: Enoyl-CoA hydratase. Napthoate synthase. Carnitate racemase. 3-hydoxybutyryl-CoA dehydratase. Dodecanoyl-CoA delta-isomerase.	GO:0006574|valine catabolic process;	GO:0005777|peroxisome;	GO:0003860|3-hydroxyisobutyryl-CoA hydrolase activity;	K05605	HIBCH; 3-hydroxyisobutyryl-CoA hydrolase [EC:3.1.2.4]
Manes.01G049900.v6.1	29	36	40	37.8878	82	89	101	82.8678	0.457208	-1.12908	0.00100878	0.00390143	down	yes	chrChromosome01:10616156-10617497:-	gi|255537825|ref|XP_002509979.1|	712	1e-91	calcineurin B, putative [Ricinus communis]	gi|255537824|ref|XM_002509933.1|	253	6e-129	Ricinus communis calcineurin B, putative, mRNA	Q3HRP5	225	1e-71	Calcineurin B-like protein 2	YKL190w	69.7	6e-14	COG5126	pfam13499	EF-hand_7	EF-hand domain pair.	.	GO:0032578|aleurone grain membrane;GO:0005773|vacuole;	GO:0005509|calcium ion binding;	K06268	PPP3R, CNB; serine/threonine-protein phosphatase 2B regulatory subunit
Manes.11G159700.v6.1	62	66	60	67.8701	61	58	80	60.6052	1.11987	0.163334	0.589689	0.74177	up	no	chrChromosome11:26843274-26848189:-	gi|802626859|ref|XP_012076446.1|	851	5e-109	PREDICTED: uncharacterized protein LOC105637567 [Jatropha curcas]	gi|566188044|ref|XM_002313628.2|	346	3e-180	Populus trichocarpa hypothetical protein (POPTR_0009s14840g) mRNA, complete cds	.	.	.	.	.	.	.	.	pfam13166	AAA_13	AAA domain. This family of domains contain a P-loop motif that is characteristic of the AAA superfamily. Many of the proteins in this family are conjugative transfer proteins. This family includes the PrrC protein that is thought to be the active component of the anticodon nuclease.	.	.	.	.	.
Manes.15G060100.v6.1	1262	1730	1993	1796.67	1644	1391	1380	1341.2	1.3396	0.421797	0.00394287	0.0128973	up	no	chrChromosome15:4465502-4472745:-	gi|802588664|ref|XP_012071010.1|	2434	0	PREDICTED: inactive beta-amylase 4, chloroplastic [Jatropha curcas]	gi|255563491|ref|XM_002522702.1|	388	0	Ricinus communis beta-amylase, putative, mRNA	Q9FM68	760	0	Inactive beta-amylase 4, chloroplastic	.	.	.	.	pfam01373	Glyco_hydro_14	Glycosyl hydrolase family 14. This family are beta amylases.	GO:0005983|starch catabolic process;	GO:0009507|chloroplast;	.	.	.
Manes.05G137400.v6.1	98495	85025	93033	100454	121904	89183	101999	95032.4	1.05705	0.0800423	0.792667	0.907584	up	no	chrChromosome05:18903087-18904264:-	gi|3914608|sp|Q42915.1|RBS_MANES	984	2e-132	RecName: Full=Ribulose bisphosphate carboxylase small chain, chloroplastic; Short=RuBisCO small subunit; Flags: Precursor [Manihot esculenta]	gi|168361|gb|M95930.1|MNHRBCSA	859	0	Manihot esculenta (clone rubssr37) ribulose-1,5-bisphosphate carboxylase/oxygenase small subunit EC 4.1.1.39 (rbc S) mRNA sequence	Q42915	383	1e-133	Ribulose bisphosphate carboxylase small chain, chloroplastic	slr0012	105	4e-27	COG4451	pfam00101	RuBisCO_small	Ribulose bisphosphate carboxylase, small chain.	GO:0009853|photorespiration;GO:0019253|reductive pentose-phosphate cycle;	GO:0009507|chloroplast;	GO:0004497|monooxygenase activity;GO:0016984|ribulose-bisphosphate carboxylase activity;	.	.
Manes.07G032800.v6.1	0	0	0	0	0	0	0	0	NA	NA	NA	NA	--	no	chrChromosome07:3155485-3157125:+	gi|255569778|ref|XP_002525853.1|	1897	0	UDP-glucuronosyltransferase, putative [Ricinus communis]	gi|255569777|ref|XM_002525807.1|	529	0	Ricinus communis UDP-glucuronosyltransferase, putative, mRNA	F8WKW1	555	0	7-deoxyloganetin glucosyltransferase	.	.	.	.	pfam00201	UDPGT	UDP-glucoronosyl and UDP-glucosyl transferase.	.	.	GO:0035251|UDP-glucosyltransferase activity;	.	.
Manes.09G047500.v6.1	3950	4907	3994	4618.69	5185	4620	4897	4469.72	1.03333	0.0472973	0.733055	0.862357	up	no	chrChromosome09:6347984-6351568:-	gi|802611174|ref|XP_012074345.1|	1322	2e-180	PREDICTED: 2-Cys peroxiredoxin BAS1, chloroplastic-like [Jatropha curcas]	gi|255578580|ref|XM_002530106.1|	471	0	Ricinus communis peroxiredoxins, prx-1, prx-2, prx-3, putative, mRNA	Q9C5R8	402	9e-138	2-Cys peroxiredoxin BAS1-like, chloroplastic	alr4641	316	2e-105	COG0450	pfam00578	AhpC-TSA	AhpC/TSA family. This family contains proteins related to alkyl hydroperoxide reductase (AhpC) and thiol specific antioxidant (TSA).	GO:0042742|defense response to bacterium;GO:0009409|response to cold;	GO:0048046|apoplast;GO:0009507|chloroplast;GO:0009570|chloroplast stroma;GO:0010319|stromule;	GO:0004601|peroxidase activity;GO:0051920|peroxiredoxin activity;	K03386	E1.11.1.15, PRDX, ahpC; peroxiredoxin (alkyl hydroperoxide reductase subunit C) [EC:1.11.1.15]
Manes.15G077800.v6.1	0	0	0	0	1	3	1	1.53139	#NAME?	#NAME?	0.173741	0.304726	down	no	chrChromosome15:5637590-5638940:-	gi|802590212|ref|XP_012071213.1|	487	4e-59	PREDICTED: uncharacterized protein LOC105633248 [Jatropha curcas]	.	.	.	.	.	.	.	.	.	.	.	.	pfam06749	DUF1218	Protein of unknown function (DUF1218). This family contains hypothetical plant proteins of unknown function. Family members contain a number of conserved cysteine residues.	.	.	.	.	.
Manes.17G008500.v6.1	1	0	1	0.756983	0	0	0	0	Inf	Inf	0.438883	0.604173	up	no	chrChromosome17:2040289-2040426:+	.	.	.	.	.	.	.	.	.	.	.	.	.	.	.	.	pfam03041	Baculo_LEF-2	lef-2. The lef-2 gene (for late expression factor 2) from baculovirus is required for expression of late genes. This gene has been shown to be specifically required for expression from the vp39 and polh promoters. LEF-1 is a DNA primase and there is some evidence to suggest that LEF-2 may bind to both DNA and LEF-1.	.	.	.	.	.
Manes.12G077800.v6.1	1005	1365	1045	1224.17	1612	1610	1405	1407.17	0.869952	-0.200992	0.189922	0.326595	down	no	chrChromosome12:8404042-8413438:+	gi|802560672|ref|XP_012066271.1|	1939	0	PREDICTED: tryptophan--tRNA ligase, cytoplasmic [Jatropha curcas]	gi|255578669|ref|XM_002530149.1|	727	0	Ricinus communis tryptophanyl-tRNA synthetase, putative, mRNA	Q6P7B0	501	1e-170	Tryptophan--tRNA ligase, cytoplasmic	SPAC2F7.13c	411	4e-136	COG0180	pfam00579	tRNA-synt_1b	tRNA synthetases class I (W and Y).	GO:0001525|angiogenesis;GO:0045765|regulation of angiogenesis;GO:0006436|tryptophanyl-tRNA aminoacylation;	GO:0005737|cytoplasm;GO:0070062|extracellular exosome;GO:0005634|nucleus;	GO:0005524|ATP binding;GO:0004830|tryptophan-tRNA ligase activity;	.	.
Manes.05G197700.v6.1	60	100	87	88.3561	146	160	151	139.145	0.634992	-0.655189	0.0170776	0.0456017	down	no	chrChromosome05:27142521-27144420:-	gi|802541993|ref|XP_012080885.1|	1941	0	PREDICTED: uncharacterized protein LOC105641042 [Jatropha curcas]	gi|590674556|ref|XM_007039140.1|	379	0	Theobroma cacao Plastid transcriptionally active 15 (TCM_047015) mRNA, complete cds	.	.	.	.	.	.	.	.	pfam02536	mTERF	mTERF. This family contains one sequence of known function Human mitochondrial transcription termination factor (mTERF) the rest of the family consists of hypothetical proteins none of which have any functional information. mTERF is a multizipper protein possessing three putative leucine zippers one of which is bipartite. The protein binds DNA as a monomer. The leucine zippers are not implicated …	.	.	.	.	.
Manes.01G090000.v6.1	6	12	9	9.60473	26	20	21	20.3392	0.472228	-1.08244	0.05827	0.126895	down	no	chrChromosome01:21457369-21460468:+	gi|643714784|gb|KDP27139.1|	2342	0	hypothetical protein JCGZ_19838 [Jatropha curcas]	gi|255566770|ref|XM_002524323.1|	284	1e-145	Ricinus communis ankyrin repeat-containing protein, putative, mRNA	Q8W034	65.1	9e-10	Heterogeneous nuclear ribonucleoprotein 1	.	.	.	.	pfam12796	Ank_2	Ankyrin repeats (3 copies).	GO:0006397|mRNA processing;GO:0051028|mRNA transport;GO:0008380|RNA splicing;	GO:0005737|cytoplasm;GO:0005681|spliceosomal complex;	GO:0000166|nucleotide binding;GO:0003723|RNA binding;	K14411	MSI; RNA-binding protein Musashi
Manes.16G073000.v6.1	1905	1971	1687	2008.21	1196	1240	1110	1078.9	1.86135	0.896348	1.12001e-10	1.44033e-09	up	no	chrChromosome16:22719716-22721550:+	gi|821324974|ref|NP_001295658.1|	668	1e-85	profilin-1-like [Jatropha curcas]	gi|349730853|emb|FQ394175.1|	222	1e-111	Vitis vinifera clone SS0AFA22YD21	O82572	164	2e-49	Profilin-1	.	.	.	.	pfam00235	Profilin	Profilin.	.	GO:0005737|cytoplasm;GO:0005856|cytoskeleton;	.	K05759	PFN; profilin
Manes.06G019500.v6.1	0	0	0	0	0	0	0	0	NA	NA	NA	NA	--	no	chrChromosome06:3180296-3180478:+	.	.	.	.	.	.	.	.	.	.	.	.	.	.	.	.	pfam06450	NhaB	Bacterial Na+/H+ antiporter B (NhaB). This family consists of several bacterial Na+/H+ antiporter B (NhaB) proteins. The exact function of this family is unknown.	.	.	.	.	.
Manes.11G045600.v6.1	20	18	34	26.2815	1	12	4	5.2384	5.01708	2.32685	0.0238599	0.0604245	up	no	chrChromosome11:4136588-4139855:-	gi|802604142|ref|XP_012073463.1|	2652	0	PREDICTED: G-type lectin S-receptor-like serine/threonine-protein kinase CES101 [Jatropha curcas]	gi|568822339|ref|XM_006465526.1|	248	1e-125	PREDICTED: Citrus sinensis G-type lectin S-receptor-like serine/threonine-protein kinase At1g67520-like (LOC102607278), transcript variant X2, mRNA	O64793	611	0	G-type lectin S-receptor-like serine/threonine-protein kinase At1g67520	CAC0404_1	84.7	6e-17	COG0515	pfam07714	Pkinase_Tyr	Protein tyrosine kinase.	.	GO:0016021|integral component of membrane;GO:0005886|plasma membrane;	GO:0005524|ATP binding;GO:0005516|calmodulin binding;GO:0030246|carbohydrate binding;GO:0004674|protein serine/threonine kinase activity;	.	.
Manes.12G045400.v6.1	2815	3531	2340	3113.62	3644	3281	3623	3207.69	0.970674	-0.042941	0.802738	0.915903	down	no	chrChromosome12:3826384-3836872:-	gi|802716704|ref|XP_012085097.1|	6791	0	PREDICTED: uncharacterized protein LOC105644387 isoform X1 [Jatropha curcas]	gi|255560134|ref|XM_002521039.1|	1679	0	Ricinus communis DNA binding protein, putative, mRNA	Q6ZRS2	82	7e-14	Helicase SRCAP	.	.	.	.	pfam07529	HSA	HSA. This domain is predicted to bind DNA and is often found associated with helicases.	GO:0016573|histone acetylation;GO:0006357|regulation of transcription from RNA polymerase II promoter;GO:0006351|transcription, DNA-templated;GO:0016032|viral process;	GO:0005794|Golgi apparatus;GO:0005654|nucleoplasm;GO:0005634|nucleus;GO:0048471|perinuclear region of cytoplasm;GO:0043234|protein complex;	GO:0005524|ATP binding;GO:0003677|DNA binding;GO:0004386|helicase activity;GO:0004402|histone acetyltransferase activity;GO:0003713|transcription coactivator activity;	K11661	SRCAP; helicase SRCAP [EC:3.6.4.-]
Manes.05G102500.v6.1	4	0	4	3.02793	6	6	9	6.40066	0.473065	-1.07989	0.246548	0.397855	down	no	chrChromosome05:8718053-8719579:-	gi|255562874|ref|XP_002522442.1|	998	1e-133	ribonuclease t2, putative [Ricinus communis]	gi|255562873|ref|XM_002522396.1|	401	0	Ricinus communis ribonuclease t2, putative, mRNA	P80022	338	3e-115	Extracellular ribonuclease LE	BMEI1247	54.7	5e-08	COG3719	pfam00445	Ribonuclease_T2	Ribonuclease T2 family.	.	GO:0005618|cell wall;GO:0005615|extracellular space;	GO:0033897|ribonuclease T2 activity;GO:0003723|RNA binding;	K01166	E3.1.27.1; ribonuclease T2 [EC:3.1.27.1]
Manes.10G128900.v6.1	26	20	26	26.2525	12	11	18	12.492	2.10153	1.07144	0.0217023	0.0558511	up	no	chrChromosome10:24163925-24166758:+	gi|255576796|ref|XP_002529285.1|	1910	0	acyltransferase, putative [Ricinus communis]	gi|255576795|ref|XM_002529239.1|	570	0	Ricinus communis acyltransferase, putative, mRNA	Q9C992	598	0	3-ketoacyl-CoA synthase 7	BS_bcsA	75.5	1e-13	COG3424	pfam08392	FAE1_CUT1_RppA	FAE1/Type III polyketide synthase-like protein. The members of this family are described as 3-ketoacyl-CoA synthases, type III polyketide synthases, fatty acid elongases and fatty acid condensing enzymes, and are found in both prokaryotic and eukaryotic (mainly plant) species. The region featured in this family contains the active site residues, as well as motifs involved in substrate binding.	GO:0006633|fatty acid biosynthetic process;	GO:0016021|integral component of membrane;	GO:0016747|transferase activity, transferring acyl groups other than amino-acyl groups;	K15397	KCS; 3-ketoacyl-CoA synthase [EC:2.3.1.199]
Manes.12G073500.v6.1	191	209	154	199.433	188	186	152	159.914	1.24712	0.318605	0.142036	0.259801	up	no	chrChromosome12:7439263-7442208:-	gi|720088524|ref|XP_010244479.1|	740	3e-94	PREDICTED: B-cell receptor-associated protein 31-like [Nelumbo nucifera]	gi|571502067|ref|XM_003543344.2|	82	1e-33	PREDICTED: Glycine max B-cell receptor-associated protein 31-like (LOC100812220), mRNA	.	.	.	.	.	.	.	.	pfam05529	Bap31	B-cell receptor-associated protein 31-like. Bap31 is a polytopic integral protein of the endoplasmic reticulum membrane and a substrate of caspase-8. Bap31 is cleaved within its cytosolic domain, generating pro-apoptotic p20 Bap31.	.	.	.	.	.
Manes.11G149300.v6.1	8815	12143	10872	11430.5	20969	19826	16763	17493.2	0.653424	-0.613909	0.00103868	0.00400061	down	no	chrChromosome11:26043685-26047124:+	gi|802551349|ref|XP_012064751.1|	2711	0	PREDICTED: ruBisCO large subunit-binding protein subunit alpha [Jatropha curcas]	gi|566185761|ref|XM_002313489.2|	1040	0	Populus trichocarpa RUBISCO SUBUNIT BINDING-protein ALPHA SUBUNIT (POPTR_0009s01470g) mRNA, complete cds	P08926	967	0	RuBisCO large subunit-binding protein subunit alpha, chloroplastic	alr1896	615	0	COG0459	pfam00118	Cpn60_TCP1	TCP-1/cpn60 chaperonin family. This family includes members from the HSP60 chaperone family and the TCP-1 (T-complex protein) family.	GO:0042026|protein refolding;	GO:0009507|chloroplast;	GO:0005524|ATP binding;	.	.
Manes.17G045000.v6.1	397	498	531	514.177	565	464	411	437.114	1.1763	0.234257	0.225008	0.370274	up	no	chrChromosome17:18187054-18187791:-	gi|802784747|ref|XP_012091596.1|	941	1e-125	PREDICTED: E3 ubiquitin-protein ligase RMA1H1-like [Jatropha curcas]	gi|255556042|ref|XM_002519010.1|	393	0	Ricinus communis rnf5, putative, mRNA	Q6R567	193	9e-59	E3 ubiquitin-protein ligase RMA1H1	ECU11g1130	49.7	1e-06	COG5574	pfam13639	zf-RING_2	Ring finger domain.	GO:0043161|proteasome-mediated ubiquitin-dependent protein catabolic process;GO:0016567|protein ubiquitination;GO:0009409|response to cold;GO:0009723|response to ethylene;GO:0006970|response to osmotic stress;GO:0009414|response to water deprivation;GO:0009611|response to wounding;	GO:0005789|endoplasmic reticulum membrane;GO:0016021|integral component of membrane;	GO:0016874|ligase activity;GO:0004842|ubiquitin-protein transferase activity;GO:0008270|zinc ion binding;	.	.
Manes.16G029800.v6.1	250	344	243	299.651	489	505	495	453.179	0.661221	-0.596795	0.00167161	0.00608998	down	no	chrChromosome16:3125085-3126551:-	gi|802786258|ref|XP_012091630.1|	1085	6e-143	PREDICTED: dof zinc finger protein DOF1.4 isoform X1 [Jatropha curcas]	gi|255536770|ref|XM_002509406.1|	417	0	Ricinus communis zinc finger protein, putative, mRNA	Q9FZA4	132	1e-33	Dof zinc finger protein DOF1.4	.	.	.	.	pfam02701	zf-Dof	Dof domain, zinc finger. The Dof domain is a zinc finger DNA-binding domain, that shows resemblance to the Cys2 zinc finger.	GO:0006355|regulation of transcription, DNA-templated;GO:0006351|transcription, DNA-templated;	GO:0005634|nucleus;	GO:0003677|DNA binding;GO:0046872|metal ion binding;	.	.
Manes.15G139800.v6.1	641	677	583	685.993	932	1011	939	877.363	0.78188	-0.354981	0.0260269	0.0650346	down	no	chrChromosome15:10754214-10758391:-	gi|802597451|ref|XP_012072398.1|	2680	0	PREDICTED: transmembrane 9 superfamily member 2-like [Jatropha curcas]	gi|255561778|ref|XM_002521853.1|	1054	0	Ricinus communis transporter, putative, mRNA	Q940S0	989	0	Transmembrane 9 superfamily member 2	.	.	.	.	pfam02990	EMP70	Endomembrane protein 70.	.	GO:0005768|endosome;GO:0010008|endosome membrane;GO:0005794|Golgi apparatus;GO:0000139|Golgi membrane;GO:0016021|integral component of membrane;GO:0016020|membrane;GO:0005802|trans-Golgi network;	.	.	.
Manes.15G078500.v6.1	0	0	0	0	1	0	0	0.295723	#NAME?	#NAME?	1	1	down	no	chrChromosome15:5752047-5752716:+	gi|802590004|ref|XP_012071199.1|	392	8e-45	PREDICTED: (-)-germacrene D synthase-like [Jatropha curcas]	.	.	.	.	Q6Q3H3	144	3e-38	(-)-germacrene D synthase	.	.	.	.	pfam03936	Terpene_synth_C	Terpene synthase family, metal binding domain. It has been suggested that this gene family be designated tps (for terpene synthase). It has been split into six subgroups on the basis of phylogeny, called tpsa-tpsf. tpsa includes vetispiridiene synthase, 5-epi- aristolochene synthase, and (+)-delta-cadinene synthase. tpsb includes (-)-limonene synthase. tpsc includes kaurene synthase A. tpsd inclu…	GO:0016114|terpenoid biosynthetic process;	GO:0005737|cytoplasm;	GO:0034004|germacradienol synthase activity;GO:0052577|germacrene-D synthase activity;GO:0000287|magnesium ion binding;	K15803	GERD; (-)-germacrene D synthase [EC:4.2.3.22 4.2.3.75]
Manes.11G019700.v6.1	26	42	21	31.6133	60	40	36	41.197	0.76737	-0.382006	0.358791	0.526223	down	no	chrChromosome11:1869418-1869813:-	gi|643733854|gb|KDP40697.1|	324	4e-36	hypothetical protein JCGZ_24696 [Jatropha curcas]	.	.	.	.	.	.	.	.	.	.	.	.	pfam03824	NicO	High-affinity nickel-transport protein. High affinity nickel transporters involved in the incorporation of nickel into H2-uptake hydrogenase and urease enzymes. Essential for the expression of catalytically active hydrogenase and urease. Ion uptake is dependent on proton motive force. HoxN in Alcaligenes eutrophus is thought to be an integral membrane protein with seven transmembrane helices. The…	.	.	.	.	.
Manes.03G001400.v6.1	1	0	0	0.383556	0	1	0	0.309272	1.24019	0.310562	1	1	up	no	chrChromosome03:216877-217353:-	gi|802623677|ref|XP_012076302.1|	581	1e-73	PREDICTED: uncharacterized protein LOC105637448 [Jatropha curcas]	.	.	.	.	P33081	72	2e-15	Auxin-induced protein 15A	.	.	.	.	pfam02519	Auxin_inducible	Auxin responsive protein. This family consists of the protein products of the ARG7 auxin responsive genes family none of which have any identified functional role.	GO:0009734|auxin-activated signaling pathway;	.	.	.	.
Manes.03G061500.v6.1	490	548	703	630.504	752	748	751	684.918	0.920555	-0.119424	0.473547	0.636103	down	no	chrChromosome03:6320982-6324321:+	gi|802633358|ref|XP_012077433.1|	1587	0	PREDICTED: D-amino-acid transaminase, chloroplastic-like [Jatropha curcas]	gi|566213506|ref|XM_002324776.2|	539	0	Populus trichocarpa hypothetical protein (POPTR_0018s00630g) mRNA, complete cds	Q8L493	447	2e-151	D-amino-acid transaminase, chloroplastic	MK1627	124	9e-31	COG0115	pfam01063	Aminotran_4	Aminotransferase class IV. The D-amino acid transferases (D-AAT) are required by bacteria to catalyse the synthesis of D-glutamic acid and D-alanine, which are essential constituents of bacterial cell wall and are the building block for other D-amino acids. Despite the difference in the structure of the substrates, D-AATs and L-ATTs have strong similarity.	GO:0008153|para-aminobenzoic acid biosynthetic process;GO:0046654|tetrahydrofolate biosynthetic process;	GO:0009507|chloroplast;GO:0009570|chloroplast stroma;	GO:0008696|4-amino-4-deoxychorismate lyase activity;GO:0047810|D-alanine:2-oxoglutarate aminotransferase activity;	K18482	ADCL; 4-amino-4-deoxychorismate lyase [EC:4.1.3.38]
Manes.08G046300.v6.1	617	987	738	836.518	751	812	640	670.243	1.24808	0.319711	0.0496805	0.111343	up	no	chrChromosome08:4302156-4308759:-	gi|802750278|ref|XP_012087759.1|	1729	0	PREDICTED: enoyl-[acyl-carrier-protein] reductase [NADH], chloroplastic-like [Jatropha curcas]	gi|566208685|ref|XM_002322633.2|	707	0	Populus trichocarpa hypothetical protein (POPTR_0016s04600g) mRNA, complete cds	Q9SLA8	511	2e-176	Enoyl-[acyl-carrier-protein] reductase [NADH], chloroplastic	CPn0406	350	1e-115	COG0623	pfam13561	adh_short_C2	Enoyl-(Acyl carrier protein) reductase.	GO:0006633|fatty acid biosynthetic process;	GO:0009507|chloroplast;GO:0009941|chloroplast envelope;GO:0009570|chloroplast stroma;GO:0005835|fatty acid synthase complex;GO:0009579|thylakoid;	GO:0005507|copper ion binding;GO:0004318|enoyl-[acyl-carrier-protein] reductase (NADH) activity;GO:0016631|enoyl-[acyl-carrier-protein] reductase activity;	K00208	fabI; enoyl-[acyl-carrier protein] reductase I [EC:1.3.1.9 1.3.1.10]
Manes.04G040800.v6.1	0	0	0	0	0	0	0	0	NA	NA	NA	NA	--	no	chrChromosome04:5379030-5379254:-	gi|566194994|ref|XP_002317069.2|	220	9e-22	hypothetical protein POPTR_0011s11800g, partial [Populus trichocarpa]	.	.	.	.	.	.	.	.	.	.	.	.	pfam01007	IRK	Inward rectifier potassium channel.	.	.	.	.	.
Manes.14G147400.v6.1	19	6	28	19.7148	51	42	41	40.6933	0.484472	-1.04551	0.0350628	0.0834324	down	no	chrChromosome14:14171206-14173492:+	gi|643729299|gb|KDP37179.1|	1134	2e-148	hypothetical protein JCGZ_06235 [Jatropha curcas]	gi|434090993|gb|JX966083.1|	285	2e-146	Jatropha curcas acyl-ACP thioesterase (FAT-L3) mRNA, complete cds	Q9SJE2	313	2e-99	Palmitoyl-acyl carrier protein thioesterase, chloroplastic	CAC3591	82.8	7e-17	COG3884	pfam01643	Acyl-ACP_TE	Acyl-ACP thioesterase. This family consists of various acyl-acyl carrier protein (ACP) thioesterases (TE) these terminate fatty acyl group extension via hydrolysing an acyl group on a fatty acid.	GO:0006633|fatty acid biosynthetic process;	GO:0009507|chloroplast;GO:0009536|plastid;	GO:0000036|ACP phosphopantetheine attachment site binding involved in fatty acid biosynthetic process;GO:0016297|acyl-[acyl-carrier-protein] hydrolase activity;	K10781	FATB; fatty acyl-ACP thioesterase B [EC:3.1.2.14 3.1.2.21]
Manes.15G000300.v6.1	222	262	207	248.528	273	263	255	240.574	1.03306	0.0469278	0.798624	0.912381	up	no	chrChromosome15:49382-50803:-	gi|802703946|ref|XP_012084066.1|	470	4e-57	PREDICTED: huntingtin-interacting protein K [Jatropha curcas]	gi|255556395|ref|XM_002519186.1|	236	2e-119	Ricinus communis conserved hypothetical protein, mRNA	Q9CR41	55.8	4e-09	Huntingtin-interacting protein K	.	.	.	.	pfam13044	DUF3904	Protein of unknown function (DUF3904). This family of proteins is functionally uncharacterized. This family of proteins is found in viruses. Proteins in this family are typically between 437 and 448 amino acids in length.	.	GO:0005737|cytoplasm;GO:0005634|nucleus;	.	.	.
Manes.11G151700.v6.1	314	320	211	304.364	75	60	100	71.521	4.25559	2.08936	1.87391e-11	2.6619e-10	up	yes	chrChromosome11:26252123-26254515:+	gi|255565443|ref|XP_002523712.1|	2502	0	conserved hypothetical protein [Ricinus communis]	gi|255565442|ref|XM_002523666.1|	787	0	Ricinus communis conserved hypothetical protein, mRNA	.	.	.	.	.	.	.	.	pfam06813	Nodulin-like	Nodulin-like. This family represents a conserved region within plant nodulin-like proteins.	.	.	.	.	.
Manes.04G023000.v6.1	0	0	0	0	0	0	0	0	NA	NA	NA	NA	--	no	chrChromosome04:2471666-2472733:+	gi|802554831|ref|XP_012065110.1|	710	1e-88	PREDICTED: fasciclin-like arabinogalactan protein 12 [Jatropha curcas]	.	.	.	.	Q8LEE9	199	1e-59	Fasciclin-like arabinogalactan protein 12	sll1483	50.4	9e-07	COG2335	pfam02469	Fasciclin	Fasciclin domain. This extracellular domain is found repeated four times in grasshopper fasciclin I as well as in proteins from mammals, sea urchins, plants, yeast and bacteria.	GO:0009834|plant-type secondary cell wall biogenesis;	GO:0031225|anchored component of membrane;GO:0005886|plasma membrane;	.	.	.
Manes.06G164100.v6.1	78	67	95	87.4055	171	173	180	159.486	0.548043	-0.867638	0.00101142	0.00391021	down	no	chrChromosome06:26643853-26646735:-	gi|802763589|ref|XP_012090010.1|	1155	8e-158	PREDICTED: heterogeneous nuclear ribonucleoprotein H2 isoform X2 [Jatropha curcas]	gi|255544879|ref|XM_002513455.1|	544	0	Ricinus communis heterogeneous nuclear ribonucleoprotein, putative, mRNA	Q60HC3	124	2e-31	Heterogeneous nuclear ribonucleoprotein F	.	.	.	.	pfam14259	RRM_6	RNA recognition motif (a.k.a. RRM, RBD, or RNP domain).	GO:0006397|mRNA processing;GO:0043484|regulation of RNA splicing;GO:0008380|RNA splicing;	GO:0005654|nucleoplasm;GO:0005681|spliceosomal complex;	GO:0000166|nucleotide binding;GO:0003727|single-stranded RNA binding;	K12898	HNRNPF_H; heterogeneous nuclear ribonucleoprotein F/H
Manes.04G015200.v6.1	0	0	0	0	5	4	0	2.7157	#NAME?	#NAME?	0.0460401	0.104629	down	no	chrChromosome04:1762648-1763725:-	.	.	.	.	gi|396578693|gb|JX014161.1|	174	7e-85	Manihot esculenta precursor microRNA miR530b gene, complete sequence	.	.	.	.	.	.	.	.	pfam14897	EpsG	EpsG family. This family of proteins are related to the EpsG protein from B. subtilis. These proteins are likely glycosyl transferases belonging to the membrane protein GT-C clan.	.	.	.	.	.
Manes.17G054600.v6.1	394	587	309	459.366	279	231	309	249.076	1.84429	0.883062	5.33685e-06	3.42876e-05	up	no	chrChromosome17:19230095-19231423:-	.	.	.	.	.	.	.	.	.	.	.	.	.	.	.	.	pfam10497	zf-4CXXC_R1	Zinc-finger domain of monoamine-oxidase A repressor R1. R1 is a transcription factor repressor that inhibits monoamine oxidase A gene expression. This domain is a four-CXXC zinc finger putative DNA-binding domain found at the C-terminal end of R1. The domain carries 12 cysteines of which four pairs are of the CXXC type.	.	.	.	.	.
Manes.08G144100.v6.1	555	946	612	752.215	930	1125	878	893.249	0.842111	-0.247918	0.259707	0.413397	down	no	chrChromosome08:30972836-30976300:-	gi|255568914|ref|XP_002525427.1|	2134	0	glutamate dehydrogenase, putative [Ricinus communis]	gi|255568913|ref|XM_002525381.1|	837	0	Ricinus communis glutamate dehydrogenase, putative, mRNA	Q43314	788	0	Glutamate dehydrogenase 1	TM1015	385	7e-127	COG0334	pfam00208	ELFV_dehydrog	Glutamate/Leucine/Phenylalanine/Valine dehydrogenase.	GO:0006520|cellular amino acid metabolic process;GO:0006807|nitrogen compound metabolic process;GO:0009646|response to absence of light;GO:0046686|response to cadmium ion;GO:0009651|response to salt stress;	GO:0005739|mitochondrion;	GO:0005524|ATP binding;GO:0050897|cobalt ion binding;GO:0005507|copper ion binding;GO:0004353|glutamate dehydrogenase [NAD(P)+] activity;GO:0008270|zinc ion binding;	K00261	GLUD1_2, gdhA; glutamate dehydrogenase (NAD(P)+) [EC:1.4.1.3]
Manes.16G117000.v6.1	1464	1649	1466	1650.74	1644	1470	1628	1441.99	1.14477	0.195058	0.170653	0.300724	up	no	chrChromosome16:27109385-27121506:+	gi|802627393|ref|XP_012076669.1|	3205	0	PREDICTED: uncharacterized protein LOC105637701 isoform X2 [Jatropha curcas]	gi|255546528|ref|XM_002514278.1|	1484	0	Ricinus communis casein kinase, putative, mRNA	Q5RC72	206	9e-57	Casein kinase I isoform delta	.	.	.	.	pfam00069	Pkinase	Protein kinase domain.	GO:0032922|circadian regulation of gene expression;GO:0032436|positive regulation of proteasomal ubiquitin-dependent protein catabolic process;GO:0006468|protein phosphorylation;GO:0042752|regulation of circadian rhythm;GO:0016055|Wnt signaling pathway;	GO:0005794|Golgi apparatus;GO:0005815|microtubule organizing center;GO:0005634|nucleus;GO:0048471|perinuclear region of cytoplasm;GO:0005886|plasma membrane;GO:0005819|spindle;	GO:0005524|ATP binding;GO:0004672|protein kinase activity;GO:0004674|protein serine/threonine kinase activity;GO:0050321|tau-protein kinase activity;	K08959	CSNK1D; casein kinase 1, delta [EC:2.7.11.1]
Manes.13G042300.v6.1	440	520	754	621.172	1210	972	916	940.432	0.660518	-0.59833	0.00395464	0.0129283	down	no	chrChromosome13:4639594-4643118:+	gi|802716943|ref|XP_012085183.1|	1402	0	PREDICTED: protein LOW PSII ACCUMULATION 1, chloroplastic [Jatropha curcas]	gi|255560288|ref|XM_002521116.1|	553	0	Ricinus communis conserved hypothetical protein, mRNA	Q9SRY4	76.3	7e-14	Protein LOW PSII ACCUMULATION 1, chloroplastic	.	.	.	.	pfam11998	DUF3493	Protein of unknown function (DUF3493). This family of proteins is functionally uncharacterized. This protein is found in bacteria and eukaryotes. Proteins in this family are typically between 79 to 331 amino acids in length.	GO:0010270|photosystem II oxygen evolving complex assembly;	GO:0009507|chloroplast;GO:0009535|chloroplast thylakoid membrane;GO:0016021|integral component of membrane;	.	.	.
Manes.02G058900.v6.1	1	1	1	1.08553	3	2	0	1.50571	0.72094	-0.472049	0.990851	1	down	no	chrChromosome02:4376888-4378300:+	gi|590651289|ref|XP_007032859.1|	759	8e-96	Myb domain protein 121 [Theobroma cacao]	gi|566213129|ref|XM_006373331.1|	229	2e-115	Populus trichocarpa hypothetical protein (POPTR_0017s13370g) mRNA, complete cds	Q4JL84	168	1e-47	Transcription factor MYB59	ECU11g1690	109	4e-27	COG5147	pfam00249	Myb_DNA-binding	Myb-like DNA-binding domain. This family contains the DNA binding domains from Myb proteins, as well as the SANT domain family.	GO:0046686|response to cadmium ion;GO:0010200|response to chitin;GO:0009723|response to ethylene;GO:0009739|response to gibberellin;GO:0009753|response to jasmonic acid;GO:0009751|response to salicylic acid;GO:0006351|transcription, DNA-templated;	GO:0005634|nucleus;	GO:0003677|DNA binding;GO:0003700|transcription factor activity, sequence-specific DNA binding;	K09422	MYBP; myb proto-oncogene protein, plant
Manes.16G074500.v6.1	314	461	298	383.177	527	519	455	456.432	0.839506	-0.252387	0.174165	0.305251	down	no	chrChromosome16:22879720-22883421:+	gi|255550934|ref|XP_002516515.1|	3810	0	Receptor protein kinase CLAVATA1 precursor, putative [Ricinus communis]	gi|255550933|ref|XM_002516469.1|	1288	0	Ricinus communis Receptor protein kinase CLAVATA1 precursor, putative, mRNA	O82318	934	0	Probably inactive leucine-rich repeat receptor-like protein kinase At2g25790	alr0124_1	136	8e-33	COG4886	pfam00069	Pkinase	Protein kinase domain.	GO:0009755|hormone-mediated signaling pathway;GO:0046777|protein autophosphorylation;	GO:0005783|endoplasmic reticulum;GO:0016021|integral component of membrane;GO:0005886|plasma membrane;GO:0009506|plasmodesma;	GO:0005524|ATP binding;GO:0004672|protein kinase activity;	.	.
Manes.15G022900.v6.1	136	142	163	159.686	184	150	172	153.755	1.03857	0.0546037	0.824568	0.932505	up	no	chrChromosome15:1763543-1768527:+	gi|802579529|ref|XP_012069519.1|	1541	0	PREDICTED: UPF0613 protein PB24D3.06c [Jatropha curcas]	gi|255552214|ref|XM_002517106.1|	598	0	Ricinus communis catalytic, putative, mRNA	Q9C0Y8	113	1e-26	UPF0613 protein PB24D3.06c	.	.	.	.	pfam08538	DUF1749	Protein of unknown function (DUF1749). This is a plant and fungal family of unknown function. This family contains many hypothetical proteins.	.	GO:0005829|cytosol;GO:0005634|nucleus;	.	.	.
Manes.02G211000.v6.1	0	1	1	0.701973	3	1	0	1.19644	0.586717	-0.769262	0.908491	0.992914	down	no	chrChromosome02:22323251-22324567:-	gi|702486525|ref|XP_010034558.1|	300	8e-32	PREDICTED: uncharacterized protein LOC104423811 [Eucalyptus grandis]	.	.	.	.	.	.	.	.	.	.	.	.	pfam01799	Fer2_2	[2Fe-2S] binding domain.	.	.	.	.	.
Manes.15G084700.v6.1	1336	1180	1600	1497.6	250	221	258	221.706	6.75487	2.75593	2.31226e-76	4.33962e-74	up	yes	chrChromosome15:6218603-6220392:-	gi|255583865|ref|XP_002532683.1|	1442	0	NAC domain-containing protein, putative [Ricinus communis]	gi|566154103|ref|XM_006370245.1|	453	0	Populus trichocarpa no apical meristem family protein (POPTR_0001s41490g) mRNA, complete cds	A0SPJ6	307	2e-97	NAC transcription factor NAM-B2	.	.	.	.	pfam02365	NAM	No apical meristem (NAM) protein. This is a family of no apical meristem (NAM) proteins these are plant development proteins. Mutations in NAM result in the failure to develop a shoot apical meristem in petunia embryos. NAM is indicated as having a role in determining positions of meristems and primordial. One member of this family NAP (NAC-like, activated by AP3/PI) is encoded by the target gene…	GO:0006355|regulation of transcription, DNA-templated;GO:0006351|transcription, DNA-templated;	GO:0005634|nucleus;	GO:0003677|DNA binding;	.	.
Manes.07G012200.v6.1	60	82	69	75.7206	140	127	121	117.929	0.642085	-0.639163	0.025725	0.0643998	down	no	chrChromosome07:1227032-1229918:-	gi|802556179|ref|XP_012065640.1|	556	4e-67	PREDICTED: structure-specific endonuclease subunit slx1 [Jatropha curcas]	gi|590724296|ref|XM_007052365.1|	174	8e-85	Theobroma cacao LRR and NB-ARC domains-containing disease resistance protein, putative isoform 1 (TCM_005809) mRNA, complete cds	B6JY16	68.9	5e-12	Structure-specific endonuclease subunit slx1	.	.	.	.	pfam01541	GIY-YIG	GIY-YIG catalytic domain. This domain called GIY-YIG is found in the amino terminal region of excinuclease abc subunit c (uvrC), bacteriophage T4 endonucleases segA, segB, segC, segD and segE; it is also found in putative endonucleases encoded by group I introns of fungi and phage. The structure of I-TevI a GIY-YIG endonuclease, reveals a novel alpha/beta-fold with a central three-stranded antipa…	GO:0000737|DNA catabolic process, endonucleolytic;GO:0006261|DNA-dependent DNA replication;GO:0000724|double-strand break repair via homologous recombination;GO:0045458|recombination within rDNA repeats;	GO:0030874|nucleolar chromatin;GO:0033557|Slx1-Slx4 complex;	GO:0017108|5'-flap endonuclease activity;GO:0046872|metal ion binding;	.	.
Manes.05G190600.v6.1	1038	1025	1021	1116.16	1419	1255	1279	1201.51	0.928962	-0.106309	0.467394	0.630254	down	no	chrChromosome05:26371034-26378233:+	gi|255565297|ref|XP_002523640.1|	1669	0	WD-repeat protein, putative [Ricinus communis]	gi|255565296|ref|XM_002523594.1|	678	0	Ricinus communis WD-repeat protein, putative, mRNA	Q54D08	383	6e-129	Protein LST8 homolog	.	.	.	.	pfam00400	WD40	WD domain, G-beta repeat.	GO:0007190|activation of adenylate cyclase activity;GO:0032148|activation of protein kinase B activity;GO:0031152|aggregation involved in sorocarp development;GO:0043327|chemotaxis to cAMP;GO:0050765|negative regulation of phagocytosis;GO:0030838|positive regulation of actin filament polymerization;GO:0043520|regulation of myosin II filament assembly;	GO:0005737|cytoplasm;GO:0031932|TORC2 complex;	.	K08266	GBL; G protein beta subunit-like
Manes.07G084700.v6.1	8	5	0	4.71118	0	0	0	0	Inf	Inf	0.00109118	0.00417891	up	yes	chrChromosome07:19650398-19650547:+	.	.	.	.	.	.	.	.	.	.	.	.	.	.	.	.	pfam03179	V-ATPase_G	Vacuolar (H+)-ATPase G subunit. This family represents the eukaryotic vacuolar (H+)-ATPase (V-ATPase) G subunit. V-ATPases generate an acidic environment in several intracellular compartments. Correspondingly, they are found as membrane-attached proteins in several organelles. They are also found in the plasma membranes of some specialized cells. V-ATPases consist of peripheral (V1) and membrane …	.	.	.	.	.
Manes.10G020200.v6.1	93	77	90	94.5771	187	172	193	167.911	0.563258	-0.828132	0.00134057	0.00502585	down	no	chrChromosome10:1541789-1545458:-	gi|255559511|ref|XP_002520775.1|	2209	0	ATP binding protein, putative [Ricinus communis]	gi|255559510|ref|XM_002520729.1|	750	0	Ricinus communis ATP binding protein, putative, mRNA	Q9SIZ3	709	0	Probable methyltransferase PMT23	.	.	.	.	pfam03141	Methyltransf_29	Putative S-adenosyl-L-methionine-dependent methyltransferase. This family is a putative S-adenosyl-L-methionine (SAM)-dependent methyltransferase.	.	GO:0005768|endosome;GO:0005794|Golgi apparatus;GO:0000139|Golgi membrane;GO:0016021|integral component of membrane;GO:0005802|trans-Golgi network;	GO:0008168|methyltransferase activity;	.	.
Manes.14G074300.v6.1	5092	3296	7727	5921.42	5114	4799	4682	4437.9	1.33429	0.416068	0.00983726	0.0284356	up	no	chrChromosome14:6049549-6051333:+	gi|590667336|ref|XP_007037209.1|	741	1e-92	Integral membrane HPP family protein [Theobroma cacao]	gi|255540904|ref|XM_002511471.1|	224	2e-112	Ricinus communis conserved hypothetical protein, mRNA	.	.	.	.	.	.	.	.	pfam04982	HPP	HPP family. These proteins are integral membrane proteins with four transmembrane spanning helices. The most conserved region of the alignment is a motif HPP. The function of these proteins is uncertain but they may be transporters.	.	.	.	.	.
Manes.13G078200.v6.1	1529	1948	1526	1796.31	1893	1850	1756	1672.55	1.074	0.102991	0.452356	0.616309	up	no	chrChromosome13:12176485-12187480:-	gi|802752146|ref|XP_012088175.1|	4232	0	PREDICTED: probable glucan 1,3-alpha-glucosidase [Jatropha curcas]	gi|255577052|ref|XM_002529365.1|	1474	0	Ricinus communis neutral alpha-glucosidase ab precursor, putative, mRNA	Q9FN05	1476	0	Probable glucan 1,3-alpha-glucosidase	SPAC1002.03c	645	0	COG1501	pfam01055	Glyco_hydro_31	Glycosyl hydrolases family 31. Glycosyl hydrolases are key enzymes of carbohydrate metabolizm. Family 31 comprises of enzymes that are, or similar to, alpha- galactosidases.	GO:0030244|cellulose biosynthetic process;GO:0042742|defense response to bacterium;GO:0046686|response to cadmium ion;GO:0009826|unidimensional cell growth;	GO:0009507|chloroplast;GO:0005783|endoplasmic reticulum;	GO:0030246|carbohydrate binding;GO:0033919|glucan 1,3-alpha-glucosidase activity;GO:0015926|glucosidase activity;	K05546	GANAB; alpha 1,3-glucosidase [EC:3.2.1.84]
Manes.01G209100.v6.1	10	10	7	9.735	6	17	21	13.4969	0.721277	-0.471375	0.541305	0.701188	down	no	chrChromosome01:30038430-30039925:+	gi|255584686|ref|XP_002533064.1|	1307	5e-177	ATP binding protein, putative [Ricinus communis]	.	.	.	.	Q93WC9	335	2e-110	Adenylate isopentenyltransferase 3, chloroplastic	BS_miaA	110	2e-26	COG0324	pfam01715	IPPT	IPP transferase. This is a family of IPP transferases EC:2.5.1.8 also known as tRNA delta(2)-isopentenylpyrophosphate transferase. These enzymes modify both cytoplasmic and mitochondrial tRNAs at A(37) to give isopentenyl A(37).	GO:0009691|cytokinin biosynthetic process;GO:0006400|tRNA modification;	GO:0009507|chloroplast;GO:0005739|mitochondrion;GO:0031965|nuclear membrane;GO:0005634|nucleus;GO:0009536|plastid;	GO:0052623|ADP dimethylallyltransferase activity;GO:0009824|AMP dimethylallyltransferase activity;GO:0005524|ATP binding;GO:0052622|ATP dimethylallyltransferase activity;GO:0052381|tRNA dimethylallyltransferase activity;	K10760	IPT; adenylate isopentenyltransferase (cytokinin synthase)
Manes.01G120000.v6.1	1726	816	1329	1426.39	894	999	856	836.862	1.70446	0.769312	4.81024e-07	3.70452e-06	up	no	chrChromosome01:23828151-23829709:-	gi|802732601|ref|XP_012086431.1|	1787	0	PREDICTED: aspartic proteinase PCS1 [Jatropha curcas]	gi|590648248|ref|XM_007032056.1|	348	0	Theobroma cacao Eukaryotic aspartyl protease family protein (TCM_017459) mRNA, complete cds	Q9LZL3	240	4e-71	Aspartic proteinase PCS1	.	.	.	.	pfam14541	TAXi_C	Xylanase inhibitor C-terminal. The N- and C-termini of the members of this family are jointly necessary for creating the catalytic pocket necessary for cleaving xylasnase. Phytopathogens produce xylanase that destroys plant cells, so its destruction through proteolysis is vital for plant-survival.	GO:0012501|programmed cell death;GO:0030163|protein catabolic process;GO:0006508|proteolysis;	GO:0005783|endoplasmic reticulum;GO:0005576|extracellular region;	GO:0004190|aspartic-type endopeptidase activity;GO:0008233|peptidase activity;	.	.
Manes.01G010800.v6.1	360	420	306	390.338	399	434	361	363.353	1.07427	0.103352	0.540402	0.700399	up	no	chrChromosome01:1922404-1923732:+	gi|255584420|ref|XP_002532942.1|	762	1e-94	conserved hypothetical protein [Ricinus communis]	gi|255584419|ref|XM_002532896.1|	201	9e-100	Ricinus communis conserved hypothetical protein, mRNA	.	.	.	.	.	.	.	.	pfam02536	mTERF	mTERF. This family contains one sequence of known function Human mitochondrial transcription termination factor (mTERF) the rest of the family consists of hypothetical proteins none of which have any functional information. mTERF is a multizipper protein possessing three putative leucine zippers one of which is bipartite. The protein binds DNA as a monomer. The leucine zippers are not implicated …	.	.	.	.	.
Manes.02G129500.v6.1	12	15	34	22.2274	2	1	1	1.20857	18.3914	4.20096	6.97661e-09	7.15854e-08	up	yes	chrChromosome02:9494534-9496023:-	gi|802563705|ref|XP_012067035.1|	936	9e-121	PREDICTED: low-temperature-induced 65 kDa protein [Jatropha curcas]	gi|566150866|ref|XM_002299818.2|	130	3e-60	Populus trichocarpa hypothetical protein (POPTR_0001s25080g) mRNA, complete cds	.	.	.	.	.	.	.	.	pfam05109	Herpes_BLLF1	Herpes virus major outer envelope glycoprotein (BLLF1). This family consists of the BLLF1 viral late glycoprotein, also termed gp350/220. It is the most abundantly expressed glycoprotein in the viral envelope of the Herpesviruses and is the major antigen responsible for stimulating the production of neutralizing antibodies in vivo.	.	.	.	.	.
Manes.13G111400.v6.1	360	402	460	441.932	466	466	450	420.462	1.05106	0.0718483	0.676237	0.815651	up	no	chrChromosome13:23816778-23823439:-	gi|388491766|gb|AFK33949.1|	947	2e-128	unknown [Lotus japonicus]	gi|255568608|ref|XM_002525232.1|	390	0	Ricinus communis GTP binding protein, putative, mRNA	Q5ZKQ8	263	4e-88	ADP-ribosylation factor-like protein 8A	.	.	.	.	pfam00025	Arf	ADP-ribosylation factor family. Pfam combines a number of different Prosite families together	GO:0051301|cell division;GO:0007059|chromosome segregation;GO:0007067|mitotic nuclear division;GO:0007264|small GTPase mediated signal transduction;	GO:0031902|late endosome membrane;GO:0005765|lysosomal membrane;	GO:0005525|GTP binding;	K07955	ARL8; ADP-ribosylation factor-like protein 8
Manes.08G061400.v6.1	1117	1454	1353	1411.38	591	605	684	572.454	2.4655	1.30188	4.62924e-20	1.39449e-18	up	yes	chrChromosome08:7284770-7288754:+	gi|802600036|ref|XP_012072729.1|	1660	0	PREDICTED: probable mediator of RNA polymerase II transcription subunit 26b [Jatropha curcas]	gi|566208450|ref|XM_002323191.2|	546	0	Populus trichocarpa hypothetical protein (POPTR_0016s03310g) mRNA, complete cds	Q9FHK9	351	9e-111	Probable mediator of RNA polymerase II transcription subunit 26b	.	.	.	.	pfam08711	Med26	TFIIS helical bundle-like domain. Mediator is a large complex of up to 33 proteins that is conserved from plants to fungi to humans - the number and representation of individual subunits varying with species {1-2]. It is arranged into four different sections, a core, a head, a tail and a kinase-activity part, and the number of subunits within each of these is what varies with species. Overall, Me…	GO:0006355|regulation of transcription, DNA-templated;GO:0006351|transcription, DNA-templated;	GO:0005634|nucleus;	GO:0003677|DNA binding;GO:0003746|translation elongation factor activity;	.	.
Manes.01G174400.v6.1	3748	3854	4013	4202.34	4268	3836	4203	3742.42	1.12289	0.167221	0.256873	0.410136	up	no	chrChromosome01:27669903-27670782:-	gi|332656174|gb|AEE81756.1|	178	3e-14	metallothionein [Hevea brasiliensis]	gi|332656173|gb|HQ687666.1|	257	3e-131	Hevea brasiliensis cultivar CATAS 7-33-97 metallothionein (MT2) mRNA, complete cds	P20238	47	4e-06	Metallothionein-like protein 1	.	.	.	.	pfam01439	Metallothio_2	Metallothionein. Members of this family are metallothioneins. These proteins are cysteine rich proteins that bind to heavy metals. Members of this family appear to be closest to Class II metallothioneins, seed pfam00131.	.	.	GO:0046872|metal ion binding;	.	.
Manes.09G053100.v6.1	660	822	731	796.186	388	321	425	344.855	2.30876	1.20712	1.91287e-11	2.7135e-10	up	yes	chrChromosome09:7043637-7048821:+	gi|802601149|ref|XP_012073051.1|	4651	0	PREDICTED: uncharacterized protein LOC105634753 [Jatropha curcas]	gi|255578982|ref|XM_002530298.1|	1550	0	Ricinus communis conserved hypothetical protein, mRNA	P9WMV9	92	1e-17	Cholesterol oxidase	RSp1167	278	9e-77	COG2303	pfam05199	GMC_oxred_C	GMC oxidoreductase. This domain found associated with pfam00732.	GO:0008203|cholesterol metabolic process;GO:0009405|pathogenesis;GO:0006694|steroid biosynthetic process;	GO:0005622|intracellular;	GO:0016995|cholesterol oxidase activity;GO:0016491|oxidoreductase activity;GO:0004769|steroid delta-isomerase activity;	K03333	choD; cholesterol oxidase [EC:1.1.3.6]
Manes.13G048500.v6.1	229	375	175	276.389	455	461	428	408.89	0.675949	-0.565014	0.00805666	0.0239205	down	no	chrChromosome13:5260218-5265284:-	gi|255585904|ref|XP_002533625.1|	3082	0	ATP binding protein, putative [Ricinus communis]	gi|255585903|ref|XM_002533579.1|	1313	0	Ricinus communis ATP binding protein, putative, mRNA	Q8RWW0	941	0	Receptor-like serine/threonine-protein kinase ALE2	lin1934_1	102	2e-22	COG0515	pfam07714	Pkinase_Tyr	Protein tyrosine kinase.	GO:0030154|cell differentiation;GO:0042335|cuticle development;GO:0009755|hormone-mediated signaling pathway;GO:0048645|organ formation;GO:0046777|protein autophosphorylation;GO:0010068|protoderm histogenesis;GO:0007178|transmembrane receptor protein serine/threonine kinase signaling pathway;	GO:0016021|integral component of membrane;GO:0005886|plasma membrane;GO:0009506|plasmodesma;	GO:0005524|ATP binding;GO:0016301|kinase activity;GO:0001653|peptide receptor activity;GO:0004674|protein serine/threonine kinase activity;GO:0004675|transmembrane receptor protein serine/threonine kinase activity;GO:0031625|ubiquitin protein ligase binding;	.	.
Manes.18G069200.v6.1	0	4	4	2.80789	7	6	4	5.15711	0.54447	-0.877076	0.443023	0.607254	down	no	chrChromosome18:5983759-5986565:+	gi|802796383|ref|XP_012092754.1|	2863	0	PREDICTED: probable beta-D-xylosidase 7 [Jatropha curcas]	gi|596279525|ref|XM_007225185.1|	339	3e-176	Prunus persica hypothetical protein (PRUPE_ppa001675mg) mRNA, complete cds	Q9SGZ5	1001	0	Probable beta-D-xylosidase 7	SSO3032	283	2e-82	COG1472	pfam00933	Glyco_hydro_3	Glycosyl hydrolase family 3 N terminal domain.	GO:0005975|carbohydrate metabolic process;	GO:0048046|apoplast;GO:0005618|cell wall;GO:0009507|chloroplast;GO:0009505|plant-type cell wall;GO:0009506|plasmodesma;GO:0005578|proteinaceous extracellular matrix;	GO:0004553|hydrolase activity, hydrolyzing O-glycosyl compounds;	.	.
Manes.11G044100.v6.1	0	0	0	0	0	0	0	0	NA	NA	NA	NA	--	no	chrChromosome11:4028019-4028150:+	.	.	.	.	.	.	.	.	.	.	.	.	.	.	.	.	pfam03805	CLAG	Cytoadherence-linked asexual protein. Clag (cytoadherence linked asexual gene) is a malaria surface protein which has been shown to be involved in the binding of Plasmodium falciparum infected erythrocytes to host endothelial cells, a process termed cytoadherence. The cytoadherence phenomenon is associated with the sequestration of infected erythrocytes in the blood vessels of the brain, cerebral…	.	.	.	.	.
Manes.07G014500.v6.1	55	81	123	93.6393	159	140	176	144.5	0.648021	-0.625888	0.0357093	0.0847235	down	no	chrChromosome07:1421231-1423828:-	gi|225448063|ref|XP_002273405.1|	834	4e-108	PREDICTED: probable plastid-lipid-associated protein 4, chloroplastic isoform X1 [Vitis vinifera]	gi|593696008|ref|XM_007148441.1|	141	2e-66	Phaseolus vulgaris hypothetical protein (PHAVU_006G214200g) mRNA, complete cds	Q9LU85	227	5e-71	Probable plastid-lipid-associated protein 4, chloroplastic	.	.	.	.	pfam04755	PAP_fibrillin	PAP_fibrillin. This family identifies a conserved region found in a number of plastid lipid-associated proteins (PAPs), and in a number of putative fibrillin proteins.	.	GO:0009507|chloroplast;GO:0009534|chloroplast thylakoid;GO:0009535|chloroplast thylakoid membrane;GO:0010287|plastoglobule;	.	.	.
Manes.14G057200.v6.1	0	0	0	0	0	0	3	0.923564	#NAME?	#NAME?	0.365021	0.532912	down	no	chrChromosome14:4459098-4460171:+	gi|802655948|ref|XP_012080518.1|	1307	1e-177	PREDICTED: F-box/WD repeat-containing protein 11-like [Jatropha curcas]	.	.	.	.	Q8YTC2	94	2e-19	Uncharacterized WD repeat-containing protein alr2800	.	.	.	.	pfam00400	WD40	WD domain, G-beta repeat.	.	.	GO:0043531|ADP binding;	.	.
Manes.02G225400.v6.1	156	187	190	192.224	282	281	314	266.966	0.720032	-0.473866	0.0274028	0.0679083	down	no	chrChromosome02:31961195-31966019:-	gi|802541377|ref|XP_012079818.1|	1812	0	PREDICTED: organic cation/carnitine transporter 7-like [Jatropha curcas]	gi|566215934|ref|XM_006372200.1|	480	0	Populus trichocarpa hypothetical protein (POPTR_0018s14760g) mRNA, complete cds	Q940M4	357	7e-128	Organic cation/carnitine transporter 7	.	.	.	.	pfam00083	Sugar_tr	Sugar (and other) transporter.	GO:2001143|N-methylnicotinate transport;GO:2001142|nicotinate transport;GO:0055085|transmembrane transport;	GO:0016021|integral component of membrane;GO:0005886|plasma membrane;	GO:0005524|ATP binding;GO:0090417|N-methylnicotinate transporter activity;GO:0090416|nicotinate transporter activity;GO:0022891|substrate-specific transmembrane transporter activity;	.	.
Manes.18G127400.v6.1	0	0	0	0	0	0	0	0	NA	NA	NA	NA	--	no	chrChromosome18:14917842-14918300:-	gi|643729846|gb|KDP37566.1|	208	5e-18	hypothetical protein JCGZ_08257 [Jatropha curcas]	.	.	.	.	.	.	.	.	.	.	.	.	pfam13456	RVT_3	Reverse transcriptase-like. This domain is found in plants and appears to be part of a retrotransposon.	.	.	.	.	.
Manes.06G097400.v6.1	2896	3802	4018	3860.34	16727	15257	16795	14835.5	0.260209	-1.94226	1.39054e-23	5.16936e-22	down	yes	chrChromosome06:20913935-20927312:-	gi|802652758|ref|XP_012080188.1|	4798	0	PREDICTED: uncharacterized protein LOC105640477 isoform X2 [Jatropha curcas]	gi|255540872|ref|XM_002511455.1|	1497	0	Ricinus communis zinc finger protein, putative, mRNA	O14099	218	1e-59	Uncharacterized RING finger protein C2F3.16	.	.	.	.	pfam14599	zinc_ribbon_6	Zinc-ribbon. This is a typical zinc-ribbon finger, with each pair of zinc-ligands coming from more-or-less either side of two knuckles. It is found in eukaryotes.	GO:0016567|protein ubiquitination;	.	GO:0061630|ubiquitin protein ligase activity;GO:0008270|zinc ion binding;	.	.
Manes.10G112500.v6.1	216	322	339	315.231	388	322	334	317.149	0.993953	-0.00875103	0.985076	1	down	no	chrChromosome10:22071879-22074476:+	gi|641836452|gb|KDO55416.1|	1330	1e-178	hypothetical protein CISIN_1g016322mg [Citrus sinensis]	.	.	.	.	Q9S7U9	464	3e-159	Mitogen-activated protein kinase kinase 2	.	.	.	.	pfam00069	Pkinase	Protein kinase domain.	GO:0000187|activation of MAPK activity;GO:0060918|auxin transport;GO:0009631|cold acclimation;GO:0009814|defense response, incompatible interaction;GO:0045087|innate immune response;GO:0009409|response to cold;GO:0009651|response to salt stress;GO:0010051|xylem and phloem pattern formation;	GO:0005737|cytoplasm;GO:0005622|intracellular;GO:0005886|plasma membrane;	GO:0005524|ATP binding;GO:0004708|MAP kinase kinase activity;GO:0004674|protein serine/threonine kinase activity;	K04368	MAP2K1, MEK1; mitogen-activated protein kinase kinase 1 [EC:2.7.12.2]
Manes.03G039900.v6.1	2484	2497	1697	2406.84	7130	6503	5150	5705.15	0.421871	-1.24513	2.85328e-09	3.06266e-08	down	yes	chrChromosome03:3239470-3240390:+	gi|743905195|ref|XP_011045993.1|	823	3e-107	PREDICTED: auxin-binding protein ABP20 [Populus euphratica]	gi|317173211|gb|HQ525430.1|	67	2e-25	Gossypium herbaceum clone NBRI_A2_363 simple sequence repeat marker, mRNA sequence	O04011	303	1e-101	Auxin-binding protein ABP20	.	.	.	.	pfam00190	Cupin_1	Cupin. This family represents the conserved barrel domain of the 'cupin' superfamily ('cupa' is the Latin term for a small barrel). This family contains 11S and 7S plant seed storage proteins, and germins. Plant seed storage proteins provide the major nitrogen source for the developing plant.	GO:0009734|auxin-activated signaling pathway;	GO:0048046|apoplast;GO:0005618|cell wall;	GO:0030145|manganese ion binding;GO:0045735|nutrient reservoir activity;	.	.
Manes.03G125200.v6.1	135	97	148	138.916	244	223	278	226.708	0.612755	-0.706618	0.0024792	0.00860786	down	no	chrChromosome03:22212772-22213746:-	gi|255563965|ref|XP_002522982.1|	776	3e-99	polygalacturonase, putative [Ricinus communis]	gi|255563966|ref|XM_002522937.1|	175	2e-85	Ricinus communis polygalacturonase, putative, mRNA	Q08298	145	8e-39	Dehydration-responsive protein RD22	.	.	.	.	pfam03181	BURP	BURP domain. The BURP domain is found at the C-terminus of several different plant proteins. It was named after the proteins in which it was first identified: the BNM2 clone-derived protein from Brassica napus; USPs and USP-like proteins; RD22 from Arabidopsis thaliana; and PG1beta from Lycopersicon esculentum. This domain is around 230 amino acid residues long. It possesses the following conserv…	GO:0009651|response to salt stress;	GO:0005768|endosome;GO:0005794|Golgi apparatus;GO:0005802|trans-Golgi network;	.	.	.
Manes.17G030900.v6.1	196	169	168	193.437	226	282	267	236.245	0.818797	-0.288422	0.184732	0.31942	down	no	chrChromosome17:14616553-14617509:-	gi|255555101|ref|XP_002518588.1|	634	2e-80	conserved hypothetical protein [Ricinus communis]	gi|255555100|ref|XM_002518542.1|	264	5e-135	Ricinus communis conserved hypothetical protein, mRNA	.	.	.	.	.	.	.	.	pfam04398	DUF538	Protein of unknown function, DUF538. This family consists of several plant proteins of unknown function.	.	.	.	.	.
Manes.05G061100.v6.1	35	22	84	52.0203	15	8	10	9.98856	5.20799	2.38073	4.71777e-08	4.28306e-07	up	yes	chrChromosome05:4687553-4691628:-	gi|802700619|ref|XP_012083777.1|	2556	0	PREDICTED: protein NRT1/ PTR FAMILY 7.2-like isoform X1 [Jatropha curcas]	gi|566204850|ref|XM_002320542.2|	766	0	Populus trichocarpa hypothetical protein (POPTR_0014s17750g) mRNA, complete cds	Q9LQL2	877	0	Protein NRT1/ PTR FAMILY 7.3	ECU11g1050	136	2e-33	COG3104	pfam00854	PTR2	POT family. The POT (proton-dependent oligopeptide transport) family all appear to be proton dependent transporters.	GO:0015706|nitrate transport;GO:0010167|response to nitrate;	GO:0016021|integral component of membrane;GO:0005886|plasma membrane;	GO:0015112|nitrate transmembrane transporter activity;GO:0015293|symporter activity;	.	.
Manes.02G176100.v6.1	268	188	401	314.304	810	627	579	611.697	0.513823	-0.960657	0.000420406	0.00178559	down	no	chrChromosome02:13819971-13822225:-	gi|802559223|ref|XP_012066066.1|	911	9e-119	PREDICTED: pleckstrin homology domain-containing family A member 8 [Jatropha curcas]	gi|566172461|ref|XM_002307446.2|	243	4e-123	Populus trichocarpa hypothetical protein (POPTR_0005s21100g) mRNA, complete cds	D3ZY60	95.1	7e-20	Pleckstrin homology domain-containing family A member 8	.	.	.	.	pfam08718	GLTP	Glycolipid transfer protein (GLTP). GLTP is a cytosolic protein that catalyses the intermembrane transfer of glycolipids.	GO:0015031|protein transport;	GO:0005794|Golgi apparatus;GO:0016020|membrane;	GO:0051861|glycolipid binding;GO:0017089|glycolipid transporter activity;	K08051	PLEKHA8; pleckstrin homology domain containing, family A (phosphoinositide binding specific) member 8
Manes.13G054100.v6.1	723	799	774	828.851	1047	934	968	896.485	0.924557	-0.113166	0.463022	0.626131	down	no	chrChromosome13:5829178-5846891:+	gi|802546458|ref|XP_012084969.1|	3038	0	PREDICTED: HAUS augmin-like complex subunit 3 [Jatropha curcas]	gi|566205043|ref|XM_002320564.2|	1127	0	Populus trichocarpa hypothetical protein (POPTR_0014s18930g) mRNA, complete cds	Q68CZ6	96.3	2e-19	HAUS augmin-like complex subunit 3	.	.	.	.	pfam14932	HAUS-augmin3	HAUS augmin-like complex subunit 3. This domain is subunit three of the augmin complex found from Drosophila to humans. The HAUS-augmin complex is made up of eight subunits. The augmin complex interacts with gamma-TuRC, and attenuation of this interaction severely impairs spindle MT generation. Furthermore, we provide evidence that human augmin plays critical and non-redundant roles in the kineto…	GO:0051301|cell division;GO:0051297|centrosome organization;GO:0007067|mitotic nuclear division;GO:0051225|spindle assembly;	GO:0005813|centrosome;GO:0005737|cytoplasm;GO:0070652|HAUS complex;GO:0005874|microtubule;GO:0005819|spindle;	.	K16586	HAUS3; HAUS augmin-like complex subunit 3
Manes.13G049600.v6.1	320	381	307	362.556	672	597	713	602.861	0.601392	-0.733623	4.0545e-05	0.000218586	down	no	chrChromosome13:5330880-5338483:-	gi|566159812|ref|XP_006386876.1|	835	1e-106	hypothetical protein POPTR_0002s24750g [Populus trichocarpa]	gi|255583979|ref|XM_002532690.1|	281	3e-144	Ricinus communis DNA binding protein, putative, mRNA	Q56XP9	150	4e-40	Ethylene-responsive transcription factor-like protein At4g13040	.	.	.	.	pfam00847	AP2	AP2 domain. This 60 amino acid residue domain can bind to DNA and is found in transcription factor proteins.	GO:0009873|ethylene-activated signaling pathway;GO:0007275|multicellular organismal development;GO:0006351|transcription, DNA-templated;	GO:0005634|nucleus;	GO:0003677|DNA binding;GO:0003700|transcription factor activity, sequence-specific DNA binding;	.	.
Manes.02G005300.v6.1	2	0	3	1.88739	5	6	2	3.94995	0.477826	-1.06544	0.387383	0.556537	down	no	chrChromosome02:572224-574227:-	gi|802733637|ref|XP_012086662.1|	1300	2e-176	PREDICTED: short-chain dehydrogenase TIC 32, chloroplastic [Jatropha curcas]	gi|255555680|ref|XM_002518830.1|	492	0	Ricinus communis short-chain dehydrogenase, putative, mRNA	A2RVM0	213	4e-64	Short-chain dehydrogenase TIC 32, chloroplastic	CC0398	106	3e-25	COG1028	pfam00106	adh_short	short chain dehydrogenase. This family contains a wide variety of dehydrogenases.	GO:0015031|protein transport;	GO:0009507|chloroplast;GO:0009941|chloroplast envelope;GO:0009706|chloroplast inner membrane;GO:0005886|plasma membrane;	GO:0016491|oxidoreductase activity;	.	.
Manes.08G098800.v6.1	353	285	375	369.066	299	376	433	338.008	1.09188	0.126819	0.643746	0.787101	up	no	chrChromosome08:25762874-25766141:+	gi|802754240|ref|XP_012088670.1|	1647	0	PREDICTED: heparan-alpha-glucosaminide N-acetyltransferase [Jatropha curcas]	gi|255543287|ref|XM_002512661.1|	589	0	Ricinus communis conserved hypothetical protein, mRNA	Q3UDW8	111	3e-24	Heparan-alpha-glucosaminide N-acetyltransferase	all1887	83.6	2e-16	COG4299	pfam07786	DUF1624	Protein of unknown function (DUF1624). These sequences are found in hypothetical proteins of unknown function expressed by bacterial and archaeal species. The region in question is approximately 230 residues long.	GO:0007041|lysosomal transport;GO:0051259|protein oligomerization;	GO:0016021|integral component of membrane;GO:0005765|lysosomal membrane;	GO:0015019|heparan-alpha-glucosaminide N-acetyltransferase activity;GO:0016746|transferase activity, transferring acyl groups;	K10532	HGSNAT; heparan-alpha-glucosaminide N-acetyltransferase [EC:2.3.1.78]
Manes.S007400.v6.1	15	9	9	12.0711	32	21	19	21.8071	0.55354	-0.85324	0.102586	0.201368	down	no	chrScaffold00346:385672-385782:+	.	.	.	.	.	.	.	.	.	.	.	.	.	.	.	.	pfam03608	EII-GUT	PTS system enzyme II sorbitol-specific factor.	.	.	.	.	.
Manes.12G008500.v6.1	356	349	360	385.642	385	486	463	406.696	0.948232	-0.0766887	0.714428	0.847716	down	no	chrChromosome12:750938-753597:+	gi|255547658|ref|XP_002514886.1|	1483	0	conserved hypothetical protein [Ricinus communis]	gi|255547657|ref|XM_002514840.1|	786	0	Ricinus communis conserved hypothetical protein, mRNA	.	.	.	.	.	.	.	.	pfam09657	Cas_Csx8	CRISPR-associated protein Csx8 (Cas_Csx8). Clusters of short DNA repeats with nonhomologous spacers, which are found at regular intervals in the genomes of phylogenetically distinct prokaryotic species, comprise a family with recognisable features. This family is known as CRISPR (short for Clustered, Regularly Interspaced Short Palindromic Repeats). A number of protein families appear only in ass…	.	.	.	.	.
Manes.04G054000.v6.1	0	0	0	0	2	2	1	1.51784	#NAME?	#NAME?	0.17317	0.304096	down	no	chrChromosome04:9724662-9724763:+	.	.	.	.	.	.	.	.	.	.	.	.	.	.	.	.	pfam02847	MA3	MA3 domain. Domain in DAP-5, eIF4G, MA-3 and other proteins. Highly alpha-helical. May contain repeats and/or regions similar to MIF4G domains.	.	.	.	.	.
Manes.13G080000.v6.1	5	3	2	3.65027	11	15	7	10.047	0.363319	-1.46069	0.0673627	0.142663	down	no	chrChromosome13:12852701-12854206:+	gi|643726574|gb|KDP35254.1|	1822	0	hypothetical protein JCGZ_09413 [Jatropha curcas]	gi|255587385|ref|XM_002534209.1|	192	1e-94	Ricinus communis conserved hypothetical protein, mRNA	Q9FMY1	358	4e-115	Cytochrome P450 86B1	BH0579	132	6e-33	COG2124	pfam00067	p450	Cytochrome P450. Cytochrome P450s are haem-thiolate proteins involved in the oxidative degradation of various compounds. They are particularly well known for their role in the degradation of environmental toxins and mutagens. They can be divided into 4 classes, according to the method by which electrons from NAD(P)H are delivered to the catalytic site. Sequence conservation is relatively low with…	GO:0071555|cell wall organization;GO:0010345|suberin biosynthetic process;GO:0042761|very long-chain fatty acid biosynthetic process;	GO:0005783|endoplasmic reticulum;GO:0005789|endoplasmic reticulum membrane;GO:0016021|integral component of membrane;	GO:0020037|heme binding;GO:0005506|iron ion binding;GO:0004497|monooxygenase activity;GO:0016705|oxidoreductase activity, acting on paired donors, with incorporation or reduction of molecular oxygen;	K15402	CYP86B1; fatty acid omega-hydroxylase [EC:1.14.-.-]
Manes.06G148600.v6.1	819	902	754	892.044	1633	1485	1586	1430.44	0.623615	-0.681273	1.14067e-05	6.87756e-05	down	no	chrChromosome06:25158262-25160783:-	gi|743857220|ref|XP_011030122.1|	1136	3e-142	PREDICTED: tripeptidyl-peptidase 2-like isoform X3 [Populus euphratica]	gi|255545263|ref|XM_002513647.1|	369	0	Ricinus communis tripeptidyl peptidase II, putative, mRNA	F4JVN6	399	1e-125	Tripeptidyl-peptidase 2	SPAP8A3.12c	165	2e-43	COG1404	pfam14403	CP_ATPgrasp_2	Circularly permuted ATP-grasp type 2. Circularly permuted ATP-grasp prototyped by Roseiflexus RoseRS_2616 that is associated in gene neighborhoods with a GCS2-like COOH-NH2 ligase, alpha/beta hydrolase fold peptidase, GAT-II -like amidohydrolase, and M20 peptidase. Members of this family are predicted to be involved in the biosynthesis of small peptides.	GO:0006508|proteolysis;	GO:0009507|chloroplast;GO:0005737|cytoplasm;GO:0022626|cytosolic ribosome;GO:0016020|membrane;GO:0005774|vacuolar membrane;GO:0005773|vacuole;	GO:0004177|aminopeptidase activity;GO:0004252|serine-type endopeptidase activity;GO:0008240|tripeptidyl-peptidase activity;	K01280	TPP2; tripeptidyl-peptidase II [EC:3.4.14.10]
Manes.14G127600.v6.1	120	169	166	163.54	208	182	241	191.991	0.851811	-0.231395	0.328517	0.493059	down	no	chrChromosome14:11379600-11385605:-	gi|802640174|ref|XP_012078697.1|	1112	4e-146	PREDICTED: LOW QUALITY PROTEIN: zinc finger CCCH domain-containing protein 25 [Jatropha curcas]	gi|255576923|ref|XM_002529301.1|	275	8e-141	Ricinus communis glycine-rich RNA-binding protein, putative, mRNA	Q28IQ9	65.9	4e-11	Cold-inducible RNA-binding protein	.	.	.	.	pfam00076	RRM_1	RNA recognition motif. (a.k.a. RRM, RBD, or RNP domain). The RRM motif is probably diagnostic of an RNA binding protein. RRMs are found in a variety of RNA binding proteins, including various hnRNP proteins, proteins implicated in regulation of alternative splicing, and protein components of snRNPs. The motif also appears in a few single stranded DNA binding proteins. The RRM structure consists o…	GO:0016477|cell migration;GO:0009790|embryo development;GO:0007369|gastrulation;GO:0048255|mRNA stabilization;GO:0060212|negative regulation of nuclear-transcribed mRNA poly(A) tail shortening;GO:0022008|neurogenesis;GO:0045727|positive regulation of translation;GO:0048793|pronephros development;GO:0009409|response to cold;	GO:0005737|cytoplasm;GO:0005654|nucleoplasm;GO:0005634|nucleus;	GO:0019899|enzyme binding;GO:0003730|mRNA 3'-UTR binding;GO:0003729|mRNA binding;GO:0000166|nucleotide binding;	K13195	CIRBP; cold-inducible RNA-binding protein
[truncated: 32,503 more rows]

## Sheet: drought
Supplementary Table S2. Expression information of genes under PEG-simulated drought stress
[truncated: 33,034 more rows]
