# Supplementary material for: Global Gene Expression Analysis Reveals Crosstalk between Response Mechanisms to Cold and Drought Stresses in Cassava Seedlings
Source: Front Plant Sci. 2017 Jul 18;8:1259. doi: 10.3389/fpls.2017.01259 (PMC5513928; doi:10.3389/fpls.2017.01259)
Supplement: Supplementary file 4 [file Table_3.XLSX]

## Sheet: Sheet1
Supplementary Table S3. GO of biological process classification of DEGs under cold and/or drought stress
GO biology process	GO ID	Drought condition		Cold condition		Annotated genes number	p value	FDR	DEGs
		Up-regualted DEGs	Down-regulated DEGs	Up-regualted DEGs	Down-regulated DEGs
Common
Response to chitin	GO:0010200	65	9	85	7	178	5.2e-24	3.54e-20	Manes.01G006600.v6.1|Manes.01G034800.v6.1|Manes.01G057100.v6.1|Manes.01G065200.v6.1|Manes.01G085100.v6.1|Manes.01G085200.v6.1|Manes.01G085400.v6.1|Manes.01G121300.v6.1|Manes.01G156900.v6.1|Manes.01G252400.v6.1|Manes.01G254500.v6.1|Manes.02G036600.v6.1|Manes.02G042400.v6.1|Manes.02G042500.v6.1|Manes.02G044600.v6.1|Manes.02G087400.v6.1|Manes.02G176900.v6.1|Manes.02G189600.v6.1|Manes.02G208500.v6.1|…
Response to endogenous stimulus	GO:0009719	424	361	429	200	2438	1.6e-23	5.44e-20	Manes.01G006600.v6.1|Manes.01G012200.v6.1|Manes.01G017900.v6.1|Manes.01G018200.v6.1|Manes.01G034800.v6.1|Manes.01G038900.v6.1|Manes.01G041200.v6.1|Manes.01G041700.v6.1|Manes.01G046200.v6.1|Manes.01G057100.v6.1|Manes.01G062800.v6.1|Manes.01G065200.v6.1|Manes.01G065900.v6.1|Manes.01G068100.v6.1|Manes.01G077900.v6.1|Manes.01G085100.v6.1|Manes.01G085200.v6.1|Manes.01G085400.v6.1|Manes.01G085800.v6.1|…
Response to stimulus	GO:0050896	913	846	890	542	6535	1.5e-21	3.4e-18	Manes.01G001900.v6.1|Manes.01G006300.v6.1|Manes.01G006600.v6.1|Manes.01G009200.v6.1|Manes.01G010400.v6.1|Manes.01G012200.v6.1|Manes.01G017100.v6.1|Manes.01G017900.v6.1|Manes.01G018200.v6.1|Manes.01G021800.v6.1|Manes.01G022000.v6.1|Manes.01G024100.v6.1|Manes.01G026000.v6.1|Manes.01G032800.v6.1|Manes.01G034800.v6.1|Manes.01G035500.v6.1|Manes.01G038900.v6.1|Manes.01G041200.v6.1|Manes.01G041700.v6.1|…
Response to organic substance	GO:0010033	447	387	453	211	2681	4.7e-20	7.99e-17	Manes.01G006600.v6.1|Manes.01G012200.v6.1|Manes.01G017900.v6.1|Manes.01G018200.v6.1|Manes.01G034800.v6.1|Manes.01G038900.v6.1|Manes.01G041200.v6.1|Manes.01G041700.v6.1|Manes.01G046200.v6.1|Manes.01G057100.v6.1|Manes.01G062800.v6.1|Manes.01G065200.v6.1|Manes.01G065900.v6.1|Manes.01G068100.v6.1|Manes.01G077900.v6.1|Manes.01G085100.v6.1|Manes.01G085200.v6.1|Manes.01G085400.v6.1|Manes.01G085800.v6.1|…
Response to chemical stimulus	GO:0042221	562	461	554	262	3458	9.6e-19	1.31e-15	Manes.01G001900.v6.1|Manes.01G006300.v6.1|Manes.01G006600.v6.1|Manes.01G012200.v6.1|Manes.01G017900.v6.1|Manes.01G018200.v6.1|Manes.01G034800.v6.1|Manes.01G038900.v6.1|Manes.01G041200.v6.1|Manes.01G041700.v6.1|Manes.01G046200.v6.1|Manes.01G050400.v6.1|Manes.01G057100.v6.1|Manes.01G062600.v6.1|Manes.01G062800.v6.1|Manes.01G065200.v6.1|Manes.01G065900.v6.1|Manes.01G068100.v6.1|Manes.01G069500.v6.1|…
Response to organonitrogen compound	GO:0010243	79	18	99	11	268	2.2e-18	2.49e-15	Manes.01G006600.v6.1|Manes.01G034800.v6.1|Manes.01G057100.v6.1|Manes.01G065200.v6.1|Manes.01G085100.v6.1|Manes.01G085200.v6.1|Manes.01G085400.v6.1|Manes.01G121300.v6.1|Manes.01G156900.v6.1|Manes.01G164200.v6.1|Manes.01G252400.v6.1|Manes.01G254500.v6.1|Manes.02G036600.v6.1|Manes.02G042400.v6.1|Manes.02G042500.v6.1|Manes.02G044600.v6.1|Manes.02G050900.v6.1|Manes.02G079600.v6.1|Manes.02G087400.v6.1|…
Response to oxygen-containing compound	GO:1901700	367	196	323	130	1746	3.8e-17	3.69e-14	Manes.01G001900.v6.1|Manes.01G006600.v6.1|Manes.01G017900.v6.1|Manes.01G018200.v6.1|Manes.01G034800.v6.1|Manes.01G038900.v6.1|Manes.01G041700.v6.1|Manes.01G057100.v6.1|Manes.01G065200.v6.1|Manes.01G065900.v6.1|Manes.01G068100.v6.1|Manes.01G077900.v6.1|Manes.01G085100.v6.1|Manes.01G085200.v6.1|Manes.01G085400.v6.1|Manes.01G087400.v6.1|Manes.01G101000.v6.1|Manes.01G110500.v6.1|Manes.01G116800.v6.1|…
Response to hormone stimulus	GO:0009725	381	349	372	194	2283	5.3e-17	4.51e-14	Manes.01G012200.v6.1|Manes.01G017900.v6.1|Manes.01G018200.v6.1|Manes.01G034800.v6.1|Manes.01G038900.v6.1|Manes.01G041200.v6.1|Manes.01G041700.v6.1|Manes.01G046200.v6.1|Manes.01G062800.v6.1|Manes.01G065900.v6.1|Manes.01G068100.v6.1|Manes.01G077900.v6.1|Manes.01G085100.v6.1|Manes.01G085200.v6.1|Manes.01G085400.v6.1|Manes.01G085800.v6.1|Manes.01G101000.v6.1|Manes.01G104400.v6.1|Manes.01G116800.v6.1|…
Hormone-mediated signaling pathway	GO:0009755	259	263	278	147	1626	1.2e-16	9.07e-14	Manes.01G012200.v6.1|Manes.01G034800.v6.1|Manes.01G041200.v6.1|Manes.01G041700.v6.1|Manes.01G046200.v6.1|Manes.01G065900.v6.1|Manes.01G068100.v6.1|Manes.01G077900.v6.1|Manes.01G085100.v6.1|Manes.01G085200.v6.1|Manes.01G085400.v6.1|Manes.01G085800.v6.1|Manes.01G101000.v6.1|Manes.01G104400.v6.1|Manes.01G123100.v6.1|Manes.01G123300.v6.1|Manes.01G132400.v6.1|Manes.01G147600.v6.1|Manes.01G169700.v6.1|…
Cellular response to hormone stimulus	GO:0032870	266	269	284	151	1675	1.6e-16	1.09e-13	Manes.01G012200.v6.1|Manes.01G017900.v6.1|Manes.01G018200.v6.1|Manes.01G034800.v6.1|Manes.01G041200.v6.1|Manes.01G041700.v6.1|Manes.01G046200.v6.1|Manes.01G065900.v6.1|Manes.01G068100.v6.1|Manes.01G077900.v6.1|Manes.01G085100.v6.1|Manes.01G085200.v6.1|Manes.01G085400.v6.1|Manes.01G085800.v6.1|Manes.01G101000.v6.1|Manes.01G104400.v6.1|Manes.01G123100.v6.1|Manes.01G123300.v6.1|Manes.01G132400.v6.1|…
Cellular response to endogenous stimulus	GO:0071495	269	275	289	153	1714	3.1e-16	1.92e-13	Manes.01G012200.v6.1|Manes.01G017900.v6.1|Manes.01G018200.v6.1|Manes.01G034800.v6.1|Manes.01G041200.v6.1|Manes.01G041700.v6.1|Manes.01G046200.v6.1|Manes.01G065900.v6.1|Manes.01G068100.v6.1|Manes.01G077900.v6.1|Manes.01G085100.v6.1|Manes.01G085200.v6.1|Manes.01G085400.v6.1|Manes.01G085800.v6.1|Manes.01G101000.v6.1|Manes.01G104400.v6.1|Manes.01G123100.v6.1|Manes.01G123300.v6.1|Manes.01G132400.v6.1|…
Cellular response to organic substance	GO:0071310	283	295	304	163	1864	8.5e-15	4.82e-12	Manes.01G012200.v6.1|Manes.01G017900.v6.1|Manes.01G018200.v6.1|Manes.01G034800.v6.1|Manes.01G041200.v6.1|Manes.01G041700.v6.1|Manes.01G046200.v6.1|Manes.01G065900.v6.1|Manes.01G068100.v6.1|Manes.01G077900.v6.1|Manes.01G085100.v6.1|Manes.01G085200.v6.1|Manes.01G085400.v6.1|Manes.01G085800.v6.1|Manes.01G101000.v6.1|Manes.01G104400.v6.1|Manes.01G123100.v6.1|Manes.01G123300.v6.1|Manes.01G132400.v6.1|…
Cellular response to chemical stimulus	GO:0070887	325	328	346	180	2153	1.7e-14	8.89e-12	Manes.01G001900.v6.1|Manes.01G006600.v6.1|Manes.01G012200.v6.1|Manes.01G017900.v6.1|Manes.01G018200.v6.1|Manes.01G034800.v6.1|Manes.01G041200.v6.1|Manes.01G041700.v6.1|Manes.01G046200.v6.1|Manes.01G065900.v6.1|Manes.01G068100.v6.1|Manes.01G077900.v6.1|Manes.01G085100.v6.1|Manes.01G085200.v6.1|Manes.01G085400.v6.1|Manes.01G085800.v6.1|Manes.01G101000.v6.1|Manes.01G104400.v6.1|Manes.01G123100.v6.1|…
Cell communication	GO:0007154	393	383	409	244	2794	9.7e-14	4.4e-11	Manes.01G001900.v6.1|Manes.01G012200.v6.1|Manes.01G017900.v6.1|Manes.01G018200.v6.1|Manes.01G021800.v6.1|Manes.01G029500.v6.1|Manes.01G032800.v6.1|Manes.01G034800.v6.1|Manes.01G041200.v6.1|Manes.01G041700.v6.1|Manes.01G043200.v6.1|Manes.01G046200.v6.1|Manes.01G060500.v6.1|Manes.01G063300.v6.1|Manes.01G065900.v6.1|Manes.01G068100.v6.1|Manes.01G077900.v6.1|Manes.01G085100.v6.1|Manes.01G085200.v6.1|…
Response to stress	GO:0006950	572	402	534	292	3686	5.8e-13	2.47e-10	Manes.01G001900.v6.1|Manes.01G009200.v6.1|Manes.01G010400.v6.1|Manes.01G017100.v6.1|Manes.01G017900.v6.1|Manes.01G018200.v6.1|Manes.01G026000.v6.1|Manes.01G034800.v6.1|Manes.01G035500.v6.1|Manes.01G038900.v6.1|Manes.01G041700.v6.1|Manes.01G044300.v6.1|Manes.01G050400.v6.1|Manes.01G050700.v6.1|Manes.01G057100.v6.1|Manes.01G062800.v6.1|Manes.01G065200.v6.1|Manes.01G065900.v6.1|Manes.01G069500.v6.1|…
Signal transduction	GO:0007165	339	352	365	215	2492	8.1e-12	3.06e-09	Manes.01G012200.v6.1|Manes.01G021800.v6.1|Manes.01G032800.v6.1|Manes.01G034800.v6.1|Manes.01G041200.v6.1|Manes.01G041700.v6.1|Manes.01G043200.v6.1|Manes.01G046200.v6.1|Manes.01G060500.v6.1|Manes.01G063300.v6.1|Manes.01G065900.v6.1|Manes.01G068100.v6.1|Manes.01G077900.v6.1|Manes.01G085100.v6.1|Manes.01G085200.v6.1|Manes.01G085400.v6.1|Manes.01G085800.v6.1|Manes.01G087400.v6.1|Manes.01G099300.v6.1|…
Single organism signaling	GO:0044700	344	363	369	222	2552	1.2e-11	4.3e-09	Manes.01G012200.v6.1|Manes.01G021800.v6.1|Manes.01G029500.v6.1|Manes.01G032800.v6.1|Manes.01G034800.v6.1|Manes.01G041200.v6.1|Manes.01G041700.v6.1|Manes.01G043200.v6.1|Manes.01G046200.v6.1|Manes.01G060500.v6.1|Manes.01G063300.v6.1|Manes.01G065900.v6.1|Manes.01G068100.v6.1|Manes.01G077900.v6.1|Manes.01G085100.v6.1|Manes.01G085200.v6.1|Manes.01G085400.v6.1|Manes.01G085800.v6.1|Manes.01G087400.v6.1|…
Signaling	GO:0023052	345	363	369	222	2554	1.4e-11	4.76e-09	Manes.01G012200.v6.1|Manes.01G021800.v6.1|Manes.01G029500.v6.1|Manes.01G032800.v6.1|Manes.01G034800.v6.1|Manes.01G041200.v6.1|Manes.01G041700.v6.1|Manes.01G043200.v6.1|Manes.01G046200.v6.1|Manes.01G060500.v6.1|Manes.01G063300.v6.1|Manes.01G065900.v6.1|Manes.01G068100.v6.1|Manes.01G077900.v6.1|Manes.01G085100.v6.1|Manes.01G085200.v6.1|Manes.01G085400.v6.1|Manes.01G085800.v6.1|Manes.01G087400.v6.1|…
Response to acid	GO:0001101	269	131	211	98	1225	2.5e-10	6.3e-08	Manes.01G001900.v6.1|Manes.01G017900.v6.1|Manes.01G018200.v6.1|Manes.01G034800.v6.1|Manes.01G038900.v6.1|Manes.01G041700.v6.1|Manes.01G068100.v6.1|Manes.01G077900.v6.1|Manes.01G087400.v6.1|Manes.01G116800.v6.1|Manes.01G117100.v6.1|Manes.01G131100.v6.1|Manes.01G147600.v6.1|Manes.01G151800.v6.1|Manes.01G170600.v6.1|Manes.01G182400.v6.1|Manes.01G192500.v6.1|Manes.01G196000.v6.1|Manes.01G212300.v6.1|…
Response to ethylene stimulus	GO:0009723	83	44	94	28	399	1.3e-09	2.68e-07	Manes.01G012200.v6.1|Manes.01G034800.v6.1|Manes.01G046200.v6.1|Manes.01G065900.v6.1|Manes.01G085100.v6.1|Manes.01G085200.v6.1|Manes.01G085400.v6.1|Manes.01G085800.v6.1|Manes.01G101000.v6.1|Manes.01G132400.v6.1|Manes.01G147600.v6.1|Manes.01G222600.v6.1|Manes.01G262600.v6.1|Manes.02G005200.v6.1|Manes.02G042400.v6.1|Manes.02G042500.v6.1|Manes.02G049700.v6.1|Manes.02G057000.v6.1|Manes.02G057300.v6.1|…
Cellular response to stimulus	GO:0051716	457	502	470	303	3565	4.6e-09	8.94e-07	Manes.01G001900.v6.1|Manes.01G006600.v6.1|Manes.01G012200.v6.1|Manes.01G017900.v6.1|Manes.01G018200.v6.1|Manes.01G021800.v6.1|Manes.01G032800.v6.1|Manes.01G034800.v6.1|Manes.01G041200.v6.1|Manes.01G041700.v6.1|Manes.01G043200.v6.1|Manes.01G046200.v6.1|Manes.01G060500.v6.1|Manes.01G063300.v6.1|Manes.01G065900.v6.1|Manes.01G068100.v6.1|Manes.01G077900.v6.1|Manes.01G082400.v6.1|Manes.01G085100.v6.1|…
Cellular response to acid	GO:0071229	113	70	98	55	566	1.3e-07	2.39e-05	Manes.01G001900.v6.1|Manes.01G017900.v6.1|Manes.01G018200.v6.1|Manes.01G034800.v6.1|Manes.01G068100.v6.1|Manes.01G147600.v6.1|Manes.01G192500.v6.1|Manes.01G212300.v6.1|Manes.01G225300.v6.1|Manes.01G251500.v6.1|Manes.02G002900.v6.1|Manes.02G057000.v6.1|Manes.02G057300.v6.1|Manes.02G057500.v6.1|Manes.02G070600.v6.1|Manes.02G075900.v6.1|Manes.02G079600.v6.1|Manes.02G095100.v6.1|Manes.02G138500.v6.1|…
Response to lipid	GO:0033993	168	113	126	76	821	2.4e-06	0.000418523	Manes.01G017900.v6.1|Manes.01G018200.v6.1|Manes.01G034800.v6.1|Manes.01G038900.v6.1|Manes.01G068100.v6.1|Manes.01G131100.v6.1|Manes.01G147600.v6.1|Manes.01G182400.v6.1|Manes.01G192500.v6.1|Manes.01G196000.v6.1|Manes.01G212300.v6.1|Manes.01G225300.v6.1|Manes.01G242300.v6.1|Manes.01G251500.v6.1|Manes.01G257300.v6.1|Manes.01G264100.v6.1|Manes.02G057000.v6.1|Manes.02G057300.v6.1|Manes.02G057500.v6.1|…
Response to abiotic stimulus	GO:0009628	323	240	270	152	1910	4.9e-06	0.000809643	Manes.01G001900.v6.1|Manes.01G017900.v6.1|Manes.01G018200.v6.1|Manes.01G024100.v6.1|Manes.01G034800.v6.1|Manes.01G038900.v6.1|Manes.01G041800.v6.1|Manes.01G044300.v6.1|Manes.01G048000.v6.1|Manes.01G050400.v6.1|Manes.01G060500.v6.1|Manes.01G065200.v6.1|Manes.01G065900.v6.1|Manes.01G077900.v6.1|Manes.01G085100.v6.1|Manes.01G085200.v6.1|Manes.01G087400.v6.1|Manes.01G115000.v6.1|Manes.01G116800.v6.1|…
Syncytium formation	GO:0006949	2	12	3	10	21	1.2e-05	0.00177417	Manes.01G092600.v6.1|Manes.02G131900.v6.1|Manes.06G091300.v6.1|Manes.07G117200.v6.1|Manes.07G140700.v6.1|Manes.08G080300.v6.1|Manes.08G148500.v6.1|Manes.08G172000.v6.1|Manes.09G093200.v6.1|Manes.10G000900.v6.1|Manes.13G147700.v6.1|Manes.14G079900.v6.1|Manes.S055800.v6.1
Cellular response to oxygen-containing compound	GO:1901701	142	113	133	70	849	1.6e-05	0.00205313	Manes.01G001900.v6.1|Manes.01G017900.v6.1|Manes.01G018200.v6.1|Manes.01G034800.v6.1|Manes.01G065900.v6.1|Manes.01G068100.v6.1|Manes.01G132400.v6.1|Manes.01G140100.v6.1|Manes.01G147600.v6.1|Manes.01G154400.v6.1|Manes.01G177000.v6.1|Manes.01G192500.v6.1|Manes.01G212300.v6.1|Manes.01G225300.v6.1|Manes.01G227600.v6.1|Manes.01G251500.v6.1|Manes.02G002900.v6.1|Manes.02G057000.v6.1|Manes.02G057300.v6.1|…
Response to alcohol	GO:0097305	154	92	112	60	701	1.6e-05	0.00205313	Manes.01G017900.v6.1|Manes.01G018200.v6.1|Manes.01G034800.v6.1|Manes.01G038900.v6.1|Manes.01G068100.v6.1|Manes.01G131100.v6.1|Manes.01G147600.v6.1|Manes.01G192500.v6.1|Manes.01G242300.v6.1|Manes.01G251500.v6.1|Manes.01G257300.v6.1|Manes.02G057000.v6.1|Manes.02G057300.v6.1|Manes.02G057500.v6.1|Manes.02G070600.v6.1|Manes.02G084300.v6.1|Manes.02G086800.v6.1|Manes.02G089600.v6.1|Manes.02G095100.v6.1|…
Response to water stimulus	GO:0009415	89	31	72	25	359	2.5e-05	0.00309136	Manes.01G001900.v6.1|Manes.01G017900.v6.1|Manes.01G018200.v6.1|Manes.01G034800.v6.1|Manes.01G038900.v6.1|Manes.01G077900.v6.1|Manes.01G087400.v6.1|Manes.01G131100.v6.1|Manes.01G147600.v6.1|Manes.01G170600.v6.1|Manes.01G192500.v6.1|Manes.01G216100.v6.1|Manes.01G227100.v6.1|Manes.01G242300.v6.1|Manes.02G002900.v6.1|Manes.02G070600.v6.1|Manes.02G089600.v6.1|Manes.02G152400.v6.1|Manes.02G178000.v6.1|…
Response to water deprivation	GO:0009414	87	31	71	25	355	2.7e-05	0.00327905	Manes.01G001900.v6.1|Manes.01G017900.v6.1|Manes.01G018200.v6.1|Manes.01G034800.v6.1|Manes.01G038900.v6.1|Manes.01G077900.v6.1|Manes.01G087400.v6.1|Manes.01G131100.v6.1|Manes.01G147600.v6.1|Manes.01G170600.v6.1|Manes.01G192500.v6.1|Manes.01G216100.v6.1|Manes.01G227100.v6.1|Manes.01G242300.v6.1|Manes.02G002900.v6.1|Manes.02G070600.v6.1|Manes.02G089600.v6.1|Manes.02G152400.v6.1|Manes.02G178000.v6.1|…
Response to abscisic acid stimulus	GO:0009737	147	68	97	51	606	7.7e-05	0.00872795	Manes.01G017900.v6.1|Manes.01G018200.v6.1|Manes.01G034800.v6.1|Manes.01G038900.v6.1|Manes.01G068100.v6.1|Manes.01G131100.v6.1|Manes.01G147600.v6.1|Manes.01G192500.v6.1|Manes.01G242300.v6.1|Manes.01G251500.v6.1|Manes.01G257300.v6.1|Manes.02G057000.v6.1|Manes.02G057300.v6.1|Manes.02G057500.v6.1|Manes.02G070600.v6.1|Manes.02G086800.v6.1|Manes.02G089600.v6.1|Manes.02G138500.v6.1|Manes.02G155600.v6.1|…
Cellular response to lipid	GO:0071396	81	65	65	50	459	0.00016	0.0141319	Manes.01G017900.v6.1|Manes.01G018200.v6.1|Manes.01G034800.v6.1|Manes.01G068100.v6.1|Manes.01G147600.v6.1|Manes.01G192500.v6.1|Manes.01G212300.v6.1|Manes.01G225300.v6.1|Manes.01G251500.v6.1|Manes.02G057000.v6.1|Manes.02G057300.v6.1|Manes.02G057500.v6.1|Manes.02G070600.v6.1|Manes.02G075900.v6.1|Manes.02G084300.v6.1|Manes.02G095100.v6.1|Manes.02G138500.v6.1|Manes.02G166000.v6.1|Manes.02G192200.v6.1|…
Response to jasmonic acid stimulus	GO:0009753	49	18	43	12	190	0.00021	0.0178526	Manes.01G034800.v6.1|Manes.01G041700.v6.1|Manes.01G116800.v6.1|Manes.01G117100.v6.1|Manes.01G151800.v6.1|Manes.01G222600.v6.1|Manes.02G049700.v6.1|Manes.02G161700.v6.1|Manes.02G164500.v6.1|Manes.03G042500.v6.1|Manes.03G051300.v6.1|Manes.03G106300.v6.1|Manes.03G161500.v6.1|Manes.03G165100.v6.1|Manes.03G199300.v6.1|Manes.03G208500.v6.1|Manes.05G114400.v6.1|Manes.05G144300.v6.1|Manes.05G177900.v6.1|…
Cold-specific
Defense response	GO:0006952	0	0	280	147	1694	5.6e-14	2.72e-11	Manes.01G009200.v6.1|Manes.01G010400.v6.1|Manes.01G017100.v6.1|Manes.01G026000.v6.1|Manes.01G034800.v6.1|Manes.01G035500.v6.1|Manes.01G041700.v6.1|Manes.01G050400.v6.1|Manes.01G050700.v6.1|Manes.01G057100.v6.1|Manes.01G062800.v6.1|Manes.01G069500.v6.1|Manes.01G085100.v6.1|Manes.01G085200.v6.1|Manes.01G085400.v6.1|Manes.01G094200.v6.1|Manes.01G099300.v6.1|Manes.01G116800.v6.1|Manes.01G125900.v6.1|…
Response to nitrogen compound	GO:1901698	0	0	102	19	359	1.4e-12	5.6e-10	Manes.01G006600.v6.1|Manes.01G034800.v6.1|Manes.01G057100.v6.1|Manes.01G065200.v6.1|Manes.01G077900.v6.1|Manes.01G085100.v6.1|Manes.01G085200.v6.1|Manes.01G085400.v6.1|Manes.01G121300.v6.1|Manes.01G156900.v6.1|Manes.01G164200.v6.1|Manes.01G252400.v6.1|Manes.01G254500.v6.1|Manes.02G036600.v6.1|Manes.02G042400.v6.1|Manes.02G042500.v6.1|Manes.02G044600.v6.1|Manes.02G050900.v6.1|Manes.02G079600.v6.1|…
Transcription, DNA-dependent	GO:0006351	0	0	463	240	3115	1.6e-11	5.18e-09	Manes.01G001900.v6.1|Manes.01G006500.v6.1|Manes.01G006600.v6.1|Manes.01G012000.v6.1|Manes.01G012200.v6.1|Manes.01G024100.v6.1|Manes.01G026000.v6.1|Manes.01G034800.v6.1|Manes.01G035000.v6.1|Manes.01G038900.v6.1|Manes.01G041800.v6.1|Manes.01G043200.v6.1|Manes.01G044700.v6.1|Manes.01G046200.v6.1|Manes.01G048000.v6.1|Manes.01G057100.v6.1|Manes.01G059300.v6.1|Manes.01G060500.v6.1|Manes.01G065200.v6.1|…
RNA biosynthetic process	GO:0032774	0	0	463	240	3120	2.2e-11	6.8e-09	Manes.01G001900.v6.1|Manes.01G006500.v6.1|Manes.01G006600.v6.1|Manes.01G012000.v6.1|Manes.01G012200.v6.1|Manes.01G024100.v6.1|Manes.01G026000.v6.1|Manes.01G034800.v6.1|Manes.01G035000.v6.1|Manes.01G038900.v6.1|Manes.01G041800.v6.1|Manes.01G043200.v6.1|Manes.01G044700.v6.1|Manes.01G046200.v6.1|Manes.01G048000.v6.1|Manes.01G057100.v6.1|Manes.01G059300.v6.1|Manes.01G060500.v6.1|Manes.01G065200.v6.1|…
Ethylene mediated signaling pathway	GO:0009873	0	0	81	21	303	8.5e-11	2.44e-08	Manes.01G012200.v6.1|Manes.01G046200.v6.1|Manes.01G065900.v6.1|Manes.01G085100.v6.1|Manes.01G085200.v6.1|Manes.01G085400.v6.1|Manes.01G085800.v6.1|Manes.01G101000.v6.1|Manes.01G132400.v6.1|Manes.01G147600.v6.1|Manes.01G222600.v6.1|Manes.01G262600.v6.1|Manes.02G042400.v6.1|Manes.02G042500.v6.1|Manes.02G057000.v6.1|Manes.02G057300.v6.1|Manes.02G057500.v6.1|Manes.02G161700.v6.1|Manes.02G182000.v6.1|…
Phosphorelay signal transduction system	GO:0000160	0	0	85	26	339	8.6e-11	2.44e-08	Manes.01G012200.v6.1|Manes.01G043200.v6.1|Manes.01G046200.v6.1|Manes.01G065900.v6.1|Manes.01G085100.v6.1|Manes.01G085200.v6.1|Manes.01G085400.v6.1|Manes.01G085800.v6.1|Manes.01G101000.v6.1|Manes.01G132400.v6.1|Manes.01G147600.v6.1|Manes.01G195100.v6.1|Manes.01G222600.v6.1|Manes.01G262600.v6.1|Manes.02G042400.v6.1|Manes.02G042500.v6.1|Manes.02G057000.v6.1|Manes.02G057300.v6.1|Manes.02G057500.v6.1|…
Biological regulation	GO:0065007	0	0	798	533	6413	1.1e-10	2.88e-08	Manes.01G001900.v6.1|Manes.01G006500.v6.1|Manes.01G006600.v6.1|Manes.01G009100.v6.1|Manes.01G012000.v6.1|Manes.01G012200.v6.1|Manes.01G015400.v6.1|Manes.01G017900.v6.1|Manes.01G018200.v6.1|Manes.01G021800.v6.1|Manes.01G024100.v6.1|Manes.01G026000.v6.1|Manes.01G032800.v6.1|Manes.01G034800.v6.1|Manes.01G035000.v6.1|Manes.01G038900.v6.1|Manes.01G039300.v6.1|Manes.01G041200.v6.1|Manes.01G041700.v6.1|…
Regulation of biological process	GO:0050789	0	0	752	499	5987	1.1e-10	2.88e-08	Manes.01G001900.v6.1|Manes.01G006500.v6.1|Manes.01G006600.v6.1|Manes.01G009100.v6.1|Manes.01G012000.v6.1|Manes.01G012200.v6.1|Manes.01G015400.v6.1|Manes.01G021800.v6.1|Manes.01G024100.v6.1|Manes.01G026000.v6.1|Manes.01G032800.v6.1|Manes.01G034800.v6.1|Manes.01G035000.v6.1|Manes.01G038900.v6.1|Manes.01G039300.v6.1|Manes.01G041200.v6.1|Manes.01G041700.v6.1|Manes.01G041800.v6.1|Manes.01G043200.v6.1|…
Cellular response to ethylene stimulus	GO:0071369	0	0	81	22	313	3e-10	7.29e-08	Manes.01G012200.v6.1|Manes.01G046200.v6.1|Manes.01G065900.v6.1|Manes.01G085100.v6.1|Manes.01G085200.v6.1|Manes.01G085400.v6.1|Manes.01G085800.v6.1|Manes.01G101000.v6.1|Manes.01G132400.v6.1|Manes.01G147600.v6.1|Manes.01G222600.v6.1|Manes.01G262600.v6.1|Manes.02G042400.v6.1|Manes.02G042500.v6.1|Manes.02G057000.v6.1|Manes.02G057300.v6.1|Manes.02G057500.v6.1|Manes.02G161700.v6.1|Manes.02G182000.v6.1|…
Regulation of cellular process	GO:0050794	0	0	688	461	5472	3.7e-10	8.68e-08	Manes.01G001900.v6.1|Manes.01G006500.v6.1|Manes.01G006600.v6.1|Manes.01G009100.v6.1|Manes.01G012000.v6.1|Manes.01G012200.v6.1|Manes.01G015400.v6.1|Manes.01G021800.v6.1|Manes.01G026000.v6.1|Manes.01G032800.v6.1|Manes.01G034800.v6.1|Manes.01G035000.v6.1|Manes.01G038900.v6.1|Manes.01G039300.v6.1|Manes.01G041200.v6.1|Manes.01G041700.v6.1|Manes.01G041800.v6.1|Manes.01G043200.v6.1|Manes.01G046200.v6.1|…
Aromatic compound biosynthetic process	GO:0019438	0	0	540	290	3820	5.8e-10	1.31e-07	Manes.01G001900.v6.1|Manes.01G006500.v6.1|Manes.01G006600.v6.1|Manes.01G012000.v6.1|Manes.01G012200.v6.1|Manes.01G015400.v6.1|Manes.01G024100.v6.1|Manes.01G026000.v6.1|Manes.01G027800.v6.1|Manes.01G027900.v6.1|Manes.01G034800.v6.1|Manes.01G035000.v6.1|Manes.01G038900.v6.1|Manes.01G041700.v6.1|Manes.01G041800.v6.1|Manes.01G043200.v6.1|Manes.01G044700.v6.1|Manes.01G046200.v6.1|Manes.01G048000.v6.1|…
Nucleobase-containing compound biosynthetic process	GO:0034654	0	0	488	258	3393	6.9e-10	1.51e-07	Manes.01G001900.v6.1|Manes.01G006500.v6.1|Manes.01G006600.v6.1|Manes.01G012000.v6.1|Manes.01G012200.v6.1|Manes.01G015400.v6.1|Manes.01G024100.v6.1|Manes.01G026000.v6.1|Manes.01G027800.v6.1|Manes.01G027900.v6.1|Manes.01G034800.v6.1|Manes.01G035000.v6.1|Manes.01G038900.v6.1|Manes.01G041700.v6.1|Manes.01G041800.v6.1|Manes.01G043200.v6.1|Manes.01G044700.v6.1|Manes.01G046200.v6.1|Manes.01G048000.v6.1|…
Organic cyclic compound biosynthetic process	GO:1901362	0	0	554	299	3945	8.4e-10	1.79e-07	Manes.01G001900.v6.1|Manes.01G006500.v6.1|Manes.01G006600.v6.1|Manes.01G012000.v6.1|Manes.01G012200.v6.1|Manes.01G015400.v6.1|Manes.01G024100.v6.1|Manes.01G026000.v6.1|Manes.01G027800.v6.1|Manes.01G027900.v6.1|Manes.01G034800.v6.1|Manes.01G035000.v6.1|Manes.01G038900.v6.1|Manes.01G041700.v6.1|Manes.01G041800.v6.1|Manes.01G043200.v6.1|Manes.01G044700.v6.1|Manes.01G046200.v6.1|Manes.01G048000.v6.1|…
Heterocycle biosynthetic process	GO:0018130	0	0	523	278	3693	2e-09	4e-07	Manes.01G001900.v6.1|Manes.01G006500.v6.1|Manes.01G006600.v6.1|Manes.01G012000.v6.1|Manes.01G012200.v6.1|Manes.01G015400.v6.1|Manes.01G024100.v6.1|Manes.01G026000.v6.1|Manes.01G027800.v6.1|Manes.01G027900.v6.1|Manes.01G034800.v6.1|Manes.01G035000.v6.1|Manes.01G038900.v6.1|Manes.01G041700.v6.1|Manes.01G041800.v6.1|Manes.01G043200.v6.1|Manes.01G044700.v6.1|Manes.01G046200.v6.1|Manes.01G048000.v6.1|…
Cellular nitrogen compound biosynthetic process	GO:0044271	0	0	511	272	3634	1.2e-08	2.27e-06	Manes.01G001900.v6.1|Manes.01G006500.v6.1|Manes.01G006600.v6.1|Manes.01G012000.v6.1|Manes.01G012200.v6.1|Manes.01G015400.v6.1|Manes.01G024100.v6.1|Manes.01G026000.v6.1|Manes.01G027800.v6.1|Manes.01G027900.v6.1|Manes.01G034800.v6.1|Manes.01G035000.v6.1|Manes.01G038900.v6.1|Manes.01G041700.v6.1|Manes.01G041800.v6.1|Manes.01G043200.v6.1|Manes.01G044700.v6.1|Manes.01G046200.v6.1|Manes.01G048000.v6.1|…
Phosphate ion transport	GO:0006817	0	0	16	4	37	1.1e-06	0.000196871	Manes.01G033500.v6.1|Manes.01G269100.v6.1|Manes.02G048300.v6.1|Manes.03G138500.v6.1|Manes.03G164700.v6.1|Manes.05G049200.v6.1|Manes.05G105500.v6.1|Manes.06G075400.v6.1|Manes.06G134900.v6.1|Manes.10G053800.v6.1|Manes.12G023200.v6.1|Manes.12G031900.v6.1|Manes.13G033400.v6.1|Manes.13G033500.v6.1|Manes.14G035900.v6.1|Manes.14G132600.v6.1|Manes.15G040200.v6.1|Manes.15G056000.v6.1|Manes.16G027500.v6.1|…
Phosphate ion transmembrane transport	GO:0035435	0	0	15	2	30	2.9e-06	0.000493073	Manes.01G269100.v6.1|Manes.03G138500.v6.1|Manes.03G164700.v6.1|Manes.05G049200.v6.1|Manes.05G105500.v6.1|Manes.06G075400.v6.1|Manes.06G134900.v6.1|Manes.12G023200.v6.1|Manes.12G031900.v6.1|Manes.13G033400.v6.1|Manes.13G033500.v6.1|Manes.14G035900.v6.1|Manes.14G132600.v6.1|Manes.15G040200.v6.1|Manes.15G056000.v6.1|Manes.16G027500.v6.1|Manes.18G052600.v6.1
Cellular response to abscisic acid stimulus	GO:0071215	0	0	55	36	320	5e-06	0.000809643	Manes.01G017900.v6.1|Manes.01G018200.v6.1|Manes.01G034800.v6.1|Manes.01G068100.v6.1|Manes.01G147600.v6.1|Manes.01G192500.v6.1|Manes.01G251500.v6.1|Manes.02G057000.v6.1|Manes.02G057300.v6.1|Manes.02G057500.v6.1|Manes.02G070600.v6.1|Manes.02G138500.v6.1|Manes.02G166000.v6.1|Manes.02G192200.v6.1|Manes.03G005600.v6.1|Manes.03G013800.v6.1|Manes.03G036900.v6.1|Manes.03G047500.v6.1|Manes.03G050800.v6.1|…
Xyloglucan metabolic process	GO:0010411	0	0	19	8	64	7.9e-06	0.00124949	Manes.01G033700.v6.1|Manes.01G197400.v6.1|Manes.03G024400.v6.1|Manes.04G013900.v6.1|Manes.05G108100.v6.1|Manes.05G199600.v6.1|Manes.05G202000.v6.1|Manes.06G069100.v6.1|Manes.06G069200.v6.1|Manes.08G011900.v6.1|Manes.09G139400.v6.1|Manes.11G115200.v6.1|Manes.12G030000.v6.1|Manes.14G015700.v6.1|Manes.14G145800.v6.1|Manes.14G146000.v6.1|Manes.14G146100.v6.1|Manes.14G152100.v6.1|Manes.14G152200.v6.1|…
Response to light stimulus	GO:0009416	0	0	99	65	660	1.2e-05	0.00177417	Manes.01G024100.v6.1|Manes.01G041800.v6.1|Manes.01G048000.v6.1|Manes.01G050400.v6.1|Manes.01G060500.v6.1|Manes.01G085100.v6.1|Manes.01G130200.v6.1|Manes.01G142400.v6.1|Manes.01G154400.v6.1|Manes.01G191600.v6.1|Manes.01G192500.v6.1|Manes.01G195100.v6.1|Manes.01G210000.v6.1|Manes.01G241000.v6.1|Manes.01G264100.v6.1|Manes.01G265500.v6.1|Manes.02G022500.v6.1|Manes.02G032200.v6.1|Manes.02G041800.v6.1|…
Secondary metabolic process	GO:0019748	0	0	65	41	394	1.3e-05	0.00188113	Manes.01G009100.v6.1|Manes.01G010400.v6.1|Manes.01G062600.v6.1|Manes.01G110500.v6.1|Manes.01G140100.v6.1|Manes.01G142400.v6.1|Manes.01G154600.v6.1|Manes.01G170600.v6.1|Manes.01G177000.v6.1|Manes.01G216200.v6.1|Manes.01G221400.v6.1|Manes.01G227100.v6.1|Manes.02G023100.v6.1|Manes.02G098700.v6.1|Manes.02G100800.v6.1|Manes.02G113500.v6.1|Manes.02G125800.v6.1|Manes.02G125900.v6.1|Manes.02G126000.v6.1|…
Mitochondrial respiratory chain complex assembly	GO:0033108	0	0	18	1	39	1.5e-05	0.00205313	Manes.01G037900.v6.1|Manes.01G138900.v6.1|Manes.01G139500.v6.1|Manes.02G035200.v6.1|Manes.02G097200.v6.1|Manes.02G097300.v6.1|Manes.02G098100.v6.1|Manes.04G084100.v6.1|Manes.07G028000.v6.1|Manes.11G068200.v6.1|Manes.11G085100.v6.1|Manes.12G013700.v6.1|Manes.14G073200.v6.1|Manes.14G151800.v6.1|Manes.15G093300.v6.1|Manes.15G093400.v6.1|Manes.15G093500.v6.1|Manes.15G175500.v6.1|Manes.S002400.v6.1
Mitochondrial respiratory chain complex III assembly	GO:0034551	0	0	16	0	30	1.6e-05	0.00205313	Manes.01G037900.v6.1|Manes.01G138900.v6.1|Manes.01G139500.v6.1|Manes.02G097200.v6.1|Manes.02G097300.v6.1|Manes.02G098100.v6.1|Manes.11G068200.v6.1|Manes.11G085100.v6.1|Manes.12G013700.v6.1|Manes.14G073200.v6.1|Manes.14G151800.v6.1|Manes.15G093300.v6.1|Manes.15G093400.v6.1|Manes.15G093500.v6.1|Manes.15G175500.v6.1|Manes.S002400.v6.1
Mitochondrial respiratory chain complex III biogenesis	GO:0097033	0	0	16	0	30	1.6e-05	0.00205313	Manes.01G037900.v6.1|Manes.01G138900.v6.1|Manes.01G139500.v6.1|Manes.02G097200.v6.1|Manes.02G097300.v6.1|Manes.02G098100.v6.1|Manes.11G068200.v6.1|Manes.11G085100.v6.1|Manes.12G013700.v6.1|Manes.14G073200.v6.1|Manes.14G151800.v6.1|Manes.15G093300.v6.1|Manes.15G093400.v6.1|Manes.15G093500.v6.1|Manes.15G175500.v6.1|Manes.S002400.v6.1
Respiratory chain complex III assembly	GO:0017062	0	0	16	0	30	1.6e-05	0.00205313	Manes.01G037900.v6.1|Manes.01G138900.v6.1|Manes.01G139500.v6.1|Manes.02G097200.v6.1|Manes.02G097300.v6.1|Manes.02G098100.v6.1|Manes.11G068200.v6.1|Manes.11G085100.v6.1|Manes.12G013700.v6.1|Manes.14G073200.v6.1|Manes.14G151800.v6.1|Manes.15G093300.v6.1|Manes.15G093400.v6.1|Manes.15G093500.v6.1|Manes.15G175500.v6.1|Manes.S002400.v6.1
Toxin metabolic process	GO:0009404	0	0	13	5	37	2.5e-05	0.00309136	Manes.01G062600.v6.1|Manes.01G216200.v6.1|Manes.02G023100.v6.1|Manes.02G125800.v6.1|Manes.02G125900.v6.1|Manes.02G126000.v6.1|Manes.02G143300.v6.1|Manes.02G189600.v6.1|Manes.04G026700.v6.1|Manes.06G002700.v6.1|Manes.06G172900.v6.1|Manes.08G160100.v6.1|Manes.09G098800.v6.1|Manes.09G112700.v6.1|Manes.12G147100.v6.1|Manes.12G159500.v6.1|Manes.16G031400.v6.1|Manes.18G098700.v6.1
Response to salicylic acid stimulus	GO:0009751	0	0	48	17	220	3e-05	0.00357947	Manes.01G034800.v6.1|Manes.01G257300.v6.1|Manes.02G049700.v6.1|Manes.02G125800.v6.1|Manes.02G125900.v6.1|Manes.02G126000.v6.1|Manes.02G161700.v6.1|Manes.02G194800.v6.1|Manes.03G009300.v6.1|Manes.03G009500.v6.1|Manes.03G161500.v6.1|Manes.04G102600.v6.1|Manes.04G149900.v6.1|Manes.05G144300.v6.1|Manes.05G177900.v6.1|Manes.05G202000.v6.1|Manes.06G113100.v6.1|Manes.06G157300.v6.1|Manes.06G164800.v6.1|…
Response to radiation	GO:0009314	0	0	102	68	704	4.5e-05	0.00527664	Manes.01G024100.v6.1|Manes.01G041800.v6.1|Manes.01G048000.v6.1|Manes.01G050400.v6.1|Manes.01G060500.v6.1|Manes.01G085100.v6.1|Manes.01G130200.v6.1|Manes.01G142400.v6.1|Manes.01G154400.v6.1|Manes.01G191600.v6.1|Manes.01G192500.v6.1|Manes.01G195100.v6.1|Manes.01G210000.v6.1|Manes.01G241000.v6.1|Manes.01G264100.v6.1|Manes.01G265500.v6.1|Manes.02G022500.v6.1|Manes.02G032200.v6.1|Manes.02G041800.v6.1|…
Intracellular signal transduction	GO:0035556	0	0	126	67	816	5.1e-05	0.00587883	Manes.01G012200.v6.1|Manes.01G032800.v6.1|Manes.01G043200.v6.1|Manes.01G046200.v6.1|Manes.01G065900.v6.1|Manes.01G068100.v6.1|Manes.01G085100.v6.1|Manes.01G085200.v6.1|Manes.01G085400.v6.1|Manes.01G085800.v6.1|Manes.01G099300.v6.1|Manes.01G101000.v6.1|Manes.01G132400.v6.1|Manes.01G147600.v6.1|Manes.01G195100.v6.1|Manes.01G217000.v6.1|Manes.01G222600.v6.1|Manes.01G240400.v6.1|Manes.01G262600.v6.1|…
Anion homeostasis	GO:0055081	0	0	14	1	30	8e-05	0.00891934	Manes.03G138500.v6.1|Manes.04G089800.v6.1|Manes.05G105500.v6.1|Manes.06G089400.v6.1|Manes.06G134900.v6.1|Manes.06G176700.v6.1|Manes.08G052600.v6.1|Manes.11G108000.v6.1|Manes.11G144400.v6.1|Manes.14G035900.v6.1|Manes.14G173500.v6.1|Manes.15G008300.v6.1|Manes.16G027500.v6.1|Manes.18G017100.v6.1|Manes.18G020000.v6.1
Response to external stimulus	GO:0009605	0	0	213	106	1446	8.9e-05	0.00976273	Manes.01G001900.v6.1|Manes.01G006300.v6.1|Manes.01G010400.v6.1|Manes.01G017900.v6.1|Manes.01G018200.v6.1|Manes.01G022000.v6.1|Manes.01G026000.v6.1|Manes.01G032800.v6.1|Manes.01G034800.v6.1|Manes.01G048000.v6.1|Manes.01G050400.v6.1|Manes.01G062800.v6.1|Manes.01G069500.v6.1|Manes.01G116800.v6.1|Manes.01G125900.v6.1|Manes.01G131100.v6.1|Manes.01G149200.v6.1|Manes.01G154400.v6.1|Manes.01G164200.v6.1|…
Regulation of transcription, DNA-dependent	GO:0006355	0	0	283	170	2127	9.7e-05	0.0104714	Manes.01G001900.v6.1|Manes.01G006500.v6.1|Manes.01G006600.v6.1|Manes.01G012000.v6.1|Manes.01G026000.v6.1|Manes.01G035000.v6.1|Manes.01G038900.v6.1|Manes.01G041800.v6.1|Manes.01G043200.v6.1|Manes.01G048000.v6.1|Manes.01G060500.v6.1|Manes.01G065200.v6.1|Manes.01G070800.v6.1|Manes.01G076000.v6.1|Manes.01G090700.v6.1|Manes.01G092100.v6.1|Manes.01G094200.v6.1|Manes.01G110000.v6.1|Manes.01G117100.v6.1|…
Response to organic cyclic compound	GO:0014070	0	0	74	36	431	0.0001	0.0106266	Manes.01G034800.v6.1|Manes.01G164200.v6.1|Manes.01G257300.v6.1|Manes.02G049700.v6.1|Manes.02G050900.v6.1|Manes.02G057000.v6.1|Manes.02G057300.v6.1|Manes.02G057500.v6.1|Manes.02G084300.v6.1|Manes.02G095100.v6.1|Manes.02G121700.v6.1|Manes.02G125800.v6.1|Manes.02G125900.v6.1|Manes.02G126000.v6.1|Manes.02G150900.v6.1|Manes.02G151000.v6.1|Manes.02G151100.v6.1|Manes.02G151200.v6.1|Manes.02G160400.v6.1|…
Thiamine-containing compound biosynthetic process	GO:0042724	0	0	9	1	16	0.00011	0.0111797	Manes.01G164200.v6.1|Manes.02G121700.v6.1|Manes.03G017900.v6.1|Manes.03G123800.v6.1|Manes.03G154700.v6.1|Manes.06G028100.v6.1|Manes.12G124300.v6.1|Manes.13G101600.v6.1|Manes.14G161600.v6.1|Manes.15G075600.v6.1
Thiamine biosynthetic process	GO:0009228	0	0	9	1	16	0.00011	0.0111797	Manes.01G164200.v6.1|Manes.02G121700.v6.1|Manes.03G017900.v6.1|Manes.03G123800.v6.1|Manes.03G154700.v6.1|Manes.06G028100.v6.1|Manes.12G124300.v6.1|Manes.13G101600.v6.1|Manes.14G161600.v6.1|Manes.15G075600.v6.1
Regulation of RNA biosynthetic process	GO:2001141	0	0	283	170	2131	0.00012	0.0111797	Manes.01G001900.v6.1|Manes.01G006500.v6.1|Manes.01G006600.v6.1|Manes.01G012000.v6.1|Manes.01G026000.v6.1|Manes.01G035000.v6.1|Manes.01G038900.v6.1|Manes.01G041800.v6.1|Manes.01G043200.v6.1|Manes.01G048000.v6.1|Manes.01G060500.v6.1|Manes.01G065200.v6.1|Manes.01G070800.v6.1|Manes.01G076000.v6.1|Manes.01G090700.v6.1|Manes.01G092100.v6.1|Manes.01G094200.v6.1|Manes.01G110000.v6.1|Manes.01G117100.v6.1|…
Phytoalexin biosynthetic process	GO:0052315	0	0	8	0	11	0.00012	0.0111797	Manes.02G189600.v6.1|Manes.04G026700.v6.1|Manes.06G002700.v6.1|Manes.06G172900.v6.1|Manes.09G112700.v6.1|Manes.12G147100.v6.1|Manes.12G159500.v6.1|Manes.18G098700.v6.1
Camalexin metabolic process	GO:0052317	0	0	8	0	11	0.00012	0.0111797	Manes.02G189600.v6.1|Manes.04G026700.v6.1|Manes.06G002700.v6.1|Manes.06G172900.v6.1|Manes.09G112700.v6.1|Manes.12G147100.v6.1|Manes.12G159500.v6.1|Manes.18G098700.v6.1
Indole phytoalexin biosynthetic process	GO:0009700	0	0	8	0	11	0.00012	0.0111797	Manes.02G189600.v6.1|Manes.04G026700.v6.1|Manes.06G002700.v6.1|Manes.06G172900.v6.1|Manes.09G112700.v6.1|Manes.12G147100.v6.1|Manes.12G159500.v6.1|Manes.18G098700.v6.1
Indole phytoalexin metabolic process	GO:0046217	0	0	8	0	11	0.00012	0.0111797	Manes.02G189600.v6.1|Manes.04G026700.v6.1|Manes.06G002700.v6.1|Manes.06G172900.v6.1|Manes.09G112700.v6.1|Manes.12G147100.v6.1|Manes.12G159500.v6.1|Manes.18G098700.v6.1
Phytoalexin metabolic process	GO:0052314	0	0	8	0	11	0.00012	0.0111797	Manes.02G189600.v6.1|Manes.04G026700.v6.1|Manes.06G002700.v6.1|Manes.06G172900.v6.1|Manes.09G112700.v6.1|Manes.12G147100.v6.1|Manes.12G159500.v6.1|Manes.18G098700.v6.1
Camalexin biosynthetic process	GO:0010120	0	0	8	0	11	0.00012	0.0111797	Manes.02G189600.v6.1|Manes.04G026700.v6.1|Manes.06G002700.v6.1|Manes.06G172900.v6.1|Manes.09G112700.v6.1|Manes.12G147100.v6.1|Manes.12G159500.v6.1|Manes.18G098700.v6.1
Protein autophosphorylation	GO:0046777	0	0	114	68	777	0.00014	0.0125282	Manes.01G041700.v6.1|Manes.01G065900.v6.1|Manes.01G068100.v6.1|Manes.01G104300.v6.1|Manes.01G104400.v6.1|Manes.01G132400.v6.1|Manes.01G169700.v6.1|Manes.01G176300.v6.1|Manes.01G180200.v6.1|Manes.01G180300.v6.1|Manes.01G188200.v6.1|Manes.01G192500.v6.1|Manes.01G253500.v6.1|Manes.01G254900.v6.1|Manes.02G057000.v6.1|Manes.02G057300.v6.1|Manes.02G057500.v6.1|Manes.02G060500.v6.1|Manes.02G070600.v6.1|…
Host programmed cell death induced by symbiont	GO:0034050	0	0	36	18	183	0.00014	0.0125282	Manes.01G099300.v6.1|Manes.02G051000.v6.1|Manes.02G051100.v6.1|Manes.02G199800.v6.1|Manes.02G202100.v6.1|Manes.03G036300.v6.1|Manes.03G097700.v6.1|Manes.03G116800.v6.1|Manes.04G026700.v6.1|Manes.05G094300.v6.1|Manes.05G134200.v6.1|Manes.05G171400.v6.1|Manes.06G043300.v6.1|Manes.06G114300.v6.1|Manes.07G010000.v6.1|Manes.07G024600.v6.1|Manes.07G099200.v6.1|Manes.08G172100.v6.1|Manes.09G158500.v6.1|…
Plant-type hypersensitive response	GO:0009626	0	0	36	18	183	0.00014	0.0125282	Manes.01G099300.v6.1|Manes.02G051000.v6.1|Manes.02G051100.v6.1|Manes.02G199800.v6.1|Manes.02G202100.v6.1|Manes.03G036300.v6.1|Manes.03G097700.v6.1|Manes.03G116800.v6.1|Manes.04G026700.v6.1|Manes.05G094300.v6.1|Manes.05G134200.v6.1|Manes.05G171400.v6.1|Manes.06G043300.v6.1|Manes.06G114300.v6.1|Manes.07G010000.v6.1|Manes.07G024600.v6.1|Manes.07G099200.v6.1|Manes.08G172100.v6.1|Manes.09G158500.v6.1|…
Cellular response to alcohol	GO:0097306	0	0	58	41	386	0.00018	0.0156946	Manes.01G017900.v6.1|Manes.01G018200.v6.1|Manes.01G034800.v6.1|Manes.01G068100.v6.1|Manes.01G147600.v6.1|Manes.01G192500.v6.1|Manes.01G251500.v6.1|Manes.02G057000.v6.1|Manes.02G057300.v6.1|Manes.02G057500.v6.1|Manes.02G070600.v6.1|Manes.02G084300.v6.1|Manes.02G095100.v6.1|Manes.02G138500.v6.1|Manes.02G166000.v6.1|Manes.02G192200.v6.1|Manes.03G005600.v6.1|Manes.03G013800.v6.1|Manes.03G036900.v6.1|…
Response to heat	GO:0009408	0	0	42	25	242	0.0002	0.0172177	Manes.01G044300.v6.1|Manes.01G065200.v6.1|Manes.01G115000.v6.1|Manes.01G116800.v6.1|Manes.01G119000.v6.1|Manes.01G129900.v6.1|Manes.01G148900.v6.1|Manes.01G204200.v6.1|Manes.01G222600.v6.1|Manes.02G087400.v6.1|Manes.02G136700.v6.1|Manes.02G161700.v6.1|Manes.02G189600.v6.1|Manes.03G020500.v6.1|Manes.03G049500.v6.1|Manes.03G173200.v6.1|Manes.03G199300.v6.1|Manes.04G063000.v6.1|Manes.04G096100.v6.1|…
Regulation of RNA metabolic process	GO:0051252	0	0	287	173	2182	0.00022	0.0184719	Manes.01G001900.v6.1|Manes.01G006500.v6.1|Manes.01G006600.v6.1|Manes.01G012000.v6.1|Manes.01G026000.v6.1|Manes.01G035000.v6.1|Manes.01G038900.v6.1|Manes.01G041800.v6.1|Manes.01G043200.v6.1|Manes.01G048000.v6.1|Manes.01G060500.v6.1|Manes.01G065200.v6.1|Manes.01G070800.v6.1|Manes.01G076000.v6.1|Manes.01G090700.v6.1|Manes.01G092100.v6.1|Manes.01G094200.v6.1|Manes.01G110000.v6.1|Manes.01G117100.v6.1|…
Inorganic anion transport	GO:0015698	0	0	23	8	91	0.00024	0.0199054	Manes.01G033500.v6.1|Manes.01G077900.v6.1|Manes.01G162200.v6.1|Manes.01G269100.v6.1|Manes.02G048300.v6.1|Manes.03G138500.v6.1|Manes.03G164700.v6.1|Manes.05G049200.v6.1|Manes.05G061100.v6.1|Manes.05G105500.v6.1|Manes.06G075400.v6.1|Manes.06G134900.v6.1|Manes.06G150500.v6.1|Manes.08G095000.v6.1|Manes.10G053800.v6.1|Manes.12G023200.v6.1|Manes.12G031900.v6.1|Manes.13G033400.v6.1|Manes.13G033500.v6.1|…
Cell wall polysaccharide metabolic process	GO:0010383	0	0	28	20	161	0.00025	0.0204849	Manes.01G033700.v6.1|Manes.01G197400.v6.1|Manes.02G195600.v6.1|Manes.03G024400.v6.1|Manes.03G134600.v6.1|Manes.04G013900.v6.1|Manes.04G088000.v6.1|Manes.05G108100.v6.1|Manes.05G155400.v6.1|Manes.05G199600.v6.1|Manes.05G202000.v6.1|Manes.06G069100.v6.1|Manes.06G069200.v6.1|Manes.08G011900.v6.1|Manes.09G139400.v6.1|Manes.10G010800.v6.1|Manes.10G010900.v6.1|Manes.10G011000.v6.1|Manes.10G077800.v6.1|…
Secondary metabolite biosynthetic process	GO:0044550	0	0	53	28	313	0.0005	0.0404821	Manes.01G010400.v6.1|Manes.01G110500.v6.1|Manes.01G140100.v6.1|Manes.01G142400.v6.1|Manes.01G154600.v6.1|Manes.01G177000.v6.1|Manes.01G227100.v6.1|Manes.02G100800.v6.1|Manes.02G113500.v6.1|Manes.02G135900.v6.1|Manes.02G187000.v6.1|Manes.02G189600.v6.1|Manes.02G194800.v6.1|Manes.03G030500.v6.1|Manes.03G158200.v6.1|Manes.04G026700.v6.1|Manes.04G088000.v6.1|Manes.04G101700.v6.1|Manes.05G002900.v6.1|…
Regulation of nitrogen compound metabolic process	GO:0051171	0	0	297	202	2404	0.00051	0.040806	Manes.01G001900.v6.1|Manes.01G006500.v6.1|Manes.01G006600.v6.1|Manes.01G012000.v6.1|Manes.01G026000.v6.1|Manes.01G032800.v6.1|Manes.01G035000.v6.1|Manes.01G038900.v6.1|Manes.01G039300.v6.1|Manes.01G041800.v6.1|Manes.01G043200.v6.1|Manes.01G048000.v6.1|Manes.01G060500.v6.1|Manes.01G065200.v6.1|Manes.01G070800.v6.1|Manes.01G076000.v6.1|Manes.01G090700.v6.1|Manes.01G092100.v6.1|Manes.01G094200.v6.1|…
Negative regulation of catalytic activity	GO:0043086	0	0	14	11	71	0.00053	0.0419131	Manes.01G126100.v6.1|Manes.02G050900.v6.1|Manes.02G083500.v6.1|Manes.02G204200.v6.1|Manes.03G008800.v6.1|Manes.03G047500.v6.1|Manes.03G207000.v6.1|Manes.05G075300.v6.1|Manes.05G151200.v6.1|Manes.07G135200.v6.1|Manes.09G110800.v6.1|Manes.10G000700.v6.1|Manes.10G007900.v6.1|Manes.11G038400.v6.1|Manes.12G020900.v6.1|Manes.12G056500.v6.1|Manes.12G154100.v6.1|Manes.14G056100.v6.1|Manes.14G064300.v6.1|…
Hemicellulose metabolic process	GO:0010410	0	0	24	15	128	0.00056	0.0437766	Manes.01G033700.v6.1|Manes.01G197400.v6.1|Manes.02G195600.v6.1|Manes.03G024400.v6.1|Manes.04G013900.v6.1|Manes.05G108100.v6.1|Manes.05G199600.v6.1|Manes.05G202000.v6.1|Manes.06G069100.v6.1|Manes.06G069200.v6.1|Manes.08G011900.v6.1|Manes.09G139400.v6.1|Manes.10G010800.v6.1|Manes.10G010900.v6.1|Manes.10G011000.v6.1|Manes.10G077800.v6.1|Manes.10G115600.v6.1|Manes.11G115200.v6.1|Manes.11G151600.v6.1|…
Cell wall macromolecule metabolic process	GO:0044036	0	0	31	23	193	0.0006	0.0463705	Manes.01G015400.v6.1|Manes.01G033700.v6.1|Manes.01G197400.v6.1|Manes.02G065200.v6.1|Manes.02G195600.v6.1|Manes.03G024400.v6.1|Manes.03G134600.v6.1|Manes.04G013900.v6.1|Manes.04G065800.v6.1|Manes.04G088000.v6.1|Manes.05G108100.v6.1|Manes.05G155400.v6.1|Manes.05G199600.v6.1|Manes.05G202000.v6.1|Manes.06G069100.v6.1|Manes.06G069200.v6.1|Manes.07G126700.v6.1|Manes.08G011900.v6.1|Manes.09G139400.v6.1|…
Abscisic acid mediated signaling pathway	GO:0009738	0	0	43	32	288	0.00065	0.0496702	Manes.01G034800.v6.1|Manes.01G068100.v6.1|Manes.01G147600.v6.1|Manes.01G251500.v6.1|Manes.02G057000.v6.1|Manes.02G057300.v6.1|Manes.02G057500.v6.1|Manes.02G138500.v6.1|Manes.02G166000.v6.1|Manes.02G192200.v6.1|Manes.03G005600.v6.1|Manes.03G013800.v6.1|Manes.03G036900.v6.1|Manes.03G047500.v6.1|Manes.03G050800.v6.1|Manes.03G065400.v6.1|Manes.03G150200.v6.1|Manes.03G164500.v6.1|Manes.04G026700.v6.1|…
Drought-specific
Auxin mediated signaling pathway	GO:0009734	38	90	0	0	336	6.3e-09	2.67789e-06	Manes.01G041200.v6.1|Manes.01G075900.v6.1|Manes.01G133400.v6.1|Manes.01G201600.v6.1|Manes.01G201700.v6.1|Manes.01G214300.v6.1|Manes.01G235500.v6.1|Manes.01G267900.v6.1|Manes.02G108700.v6.1|Manes.02G172600.v6.1|Manes.03G023800.v6.1|Manes.03G039900.v6.1|Manes.03G082800.v6.1|Manes.03G155200.v6.1|Manes.03G155300.v6.1|Manes.03G158300.v6.1|Manes.03G193400.v6.1|Manes.04G019800.v6.1|Manes.04G024300.v6.1|…
Cellular response to auxin stimulus	GO:0071365	40	91	0	0	350	1.5e-08	5.6675e-06	Manes.01G041200.v6.1|Manes.01G075900.v6.1|Manes.01G133400.v6.1|Manes.01G201600.v6.1|Manes.01G201700.v6.1|Manes.01G214300.v6.1|Manes.01G235500.v6.1|Manes.01G267900.v6.1|Manes.02G108700.v6.1|Manes.02G172600.v6.1|Manes.03G023800.v6.1|Manes.03G039900.v6.1|Manes.03G082800.v6.1|Manes.03G155200.v6.1|Manes.03G155300.v6.1|Manes.03G158300.v6.1|Manes.03G193400.v6.1|Manes.04G019800.v6.1|Manes.04G024300.v6.1|…
DNA replication initiation	GO:0006270	0	18	0	0	23	7e-08	2.50563e-05	Manes.01G087300.v6.1|Manes.01G163000.v6.1|Manes.03G206000.v6.1|Manes.04G075600.v6.1|Manes.04G157300.v6.1|Manes.05G003100.v6.1|Manes.06G040400.v6.1|Manes.07G116600.v6.1|Manes.08G099300.v6.1|Manes.10G073400.v6.1|Manes.12G015200.v6.1|Manes.13G048900.v6.1|Manes.13G122900.v6.1|Manes.14G002000.v6.1|Manes.15G120100.v6.1|Manes.16G060200.v6.1|Manes.17G068400.v6.1|Manes.S101400.v6.1
Response to auxin stimulus	GO:0009733	59	118	0	0	534	1.1e-06	0.00034005	Manes.01G034800.v6.1|Manes.01G041200.v6.1|Manes.01G075900.v6.1|Manes.01G084500.v6.1|Manes.01G133400.v6.1|Manes.01G201600.v6.1|Manes.01G201700.v6.1|Manes.01G214300.v6.1|Manes.01G230000.v6.1|Manes.01G235500.v6.1|Manes.01G253000.v6.1|Manes.01G267200.v6.1|Manes.01G267900.v6.1|Manes.02G005200.v6.1|Manes.02G034100.v6.1|Manes.02G047300.v6.1|Manes.02G108700.v6.1|Manes.02G172600.v6.1|Manes.03G023800.v6.1|…
Sesquiterpenoid metabolic process	GO:0006714	19	7	0	0	48	7.2e-06	0.00174883	Manes.02G002100.v6.1|Manes.02G130400.v6.1|Manes.02G178000.v6.1|Manes.03G083500.v6.1|Manes.03G150400.v6.1|Manes.04G057100.v6.1|Manes.04G057200.v6.1|Manes.04G164700.v6.1|Manes.05G082900.v6.1|Manes.07G077900.v6.1|Manes.07G081100.v6.1|Manes.09G111800.v6.1|Manes.10G067700.v6.1|Manes.10G150700.v6.1|Manes.12G022000.v6.1|Manes.13G023100.v6.1|Manes.13G060000.v6.1|Manes.13G124100.v6.1|Manes.15G050500.v6.1|…
Pigment metabolic process	GO:0042440	33	41	0	0	195	1.1e-05	0.0024937	Manes.01G069700.v6.1|Manes.01G070200.v6.1|Manes.01G077400.v6.1|Manes.01G117500.v6.1|Manes.02G018300.v6.1|Manes.02G030000.v6.1|Manes.02G036700.v6.1|Manes.02G076100.v6.1|Manes.02G081700.v6.1|Manes.02G089000.v6.1|Manes.02G095700.v6.1|Manes.03G002900.v6.1|Manes.03G021500.v6.1|Manes.03G047800.v6.1|Manes.03G101500.v6.1|Manes.03G108000.v6.1|Manes.03G113300.v6.1|Manes.03G130300.v6.1|Manes.03G165500.v6.1|…
Apocarotenoid metabolic process	GO:0043288	18	3	0	0	37	2.1e-05	0.00432791	Manes.02G130400.v6.1|Manes.02G178000.v6.1|Manes.03G083500.v6.1|Manes.03G150400.v6.1|Manes.04G057100.v6.1|Manes.04G057200.v6.1|Manes.04G164700.v6.1|Manes.07G077900.v6.1|Manes.07G081100.v6.1|Manes.09G111800.v6.1|Manes.10G067700.v6.1|Manes.10G150700.v6.1|Manes.12G022000.v6.1|Manes.13G023100.v6.1|Manes.13G060000.v6.1|Manes.13G124100.v6.1|Manes.15G050500.v6.1|Manes.15G102000.v6.1|Manes.17G071200.v6.1|…
Abscisic acid metabolic process	GO:0009687	18	3	0	0	37	2.1e-05	0.00432791	Manes.02G130400.v6.1|Manes.02G178000.v6.1|Manes.03G083500.v6.1|Manes.03G150400.v6.1|Manes.04G057100.v6.1|Manes.04G057200.v6.1|Manes.04G164700.v6.1|Manes.07G077900.v6.1|Manes.07G081100.v6.1|Manes.09G111800.v6.1|Manes.10G067700.v6.1|Manes.10G150700.v6.1|Manes.12G022000.v6.1|Manes.13G023100.v6.1|Manes.13G060000.v6.1|Manes.13G124100.v6.1|Manes.15G050500.v6.1|Manes.15G102000.v6.1|Manes.17G071200.v6.1|…
Sesquiterpenoid biosynthetic process	GO:0016106	13	7	0	0	35	2.9e-05	0.00580085	Manes.02G002100.v6.1|Manes.03G083500.v6.1|Manes.03G150400.v6.1|Manes.04G057100.v6.1|Manes.04G057200.v6.1|Manes.04G164700.v6.1|Manes.05G082900.v6.1|Manes.09G111800.v6.1|Manes.10G150700.v6.1|Manes.12G022000.v6.1|Manes.13G023100.v6.1|Manes.13G060000.v6.1|Manes.13G124100.v6.1|Manes.15G050500.v6.1|Manes.15G102000.v6.1|Manes.16G070900.v6.1|Manes.17G071200.v6.1|Manes.18G046100.v6.1|Manes.S024800.v6.1|Ma…
Disaccharide metabolic process	GO:0005984	26	8	0	0	74	3.3e-05	0.00623425	Manes.01G053600.v6.1|Manes.01G076500.v6.1|Manes.01G123800.v6.1|Manes.01G198900.v6.1|Manes.01G221900.v6.1|Manes.02G035900.v6.1|Manes.02G036000.v6.1|Manes.02G081500.v6.1|Manes.02G089000.v6.1|Manes.02G154100.v6.1|Manes.02G190300.v6.1|Manes.03G044400.v6.1|Manes.03G208400.v6.1|Manes.05G087900.v6.1|Manes.06G103000.v6.1|Manes.06G135400.v6.1|Manes.06G172900.v6.1|Manes.07G088500.v6.1|Manes.08G037000.v6.1|…
Terpenoid biosynthetic process	GO:0016114	39	26	0	0	172	4.2e-05	0.00751689	Manes.01G065900.v6.1|Manes.01G117500.v6.1|Manes.01G207300.v6.1|Manes.01G264100.v6.1|Manes.02G002100.v6.1|Manes.02G018300.v6.1|Manes.02G076100.v6.1|Manes.02G081700.v6.1|Manes.02G125300.v6.1|Manes.03G047300.v6.1|Manes.03G083500.v6.1|Manes.03G091000.v6.1|Manes.03G130300.v6.1|Manes.03G150400.v6.1|Manes.04G047400.v6.1|Manes.04G047500.v6.1|Manes.04G057100.v6.1|Manes.04G057200.v6.1|Manes.04G106200.v6.1|…
Response to inorganic substance	GO:0010035	179	97	0	0	932	4.9e-05	0.00833122	Manes.01G003700.v6.1|Manes.01G022600.v6.1|Manes.01G027200.v6.1|Manes.01G029300.v6.1|Manes.01G034800.v6.1|Manes.01G038900.v6.1|Manes.01G047200.v6.1|Manes.01G058900.v6.1|Manes.01G062400.v6.1|Manes.01G062800.v6.1|Manes.01G065500.v6.1|Manes.01G065900.v6.1|Manes.01G130700.v6.1|Manes.01G130900.v6.1|Manes.01G147600.v6.1|Manes.01G150200.v6.1|Manes.01G154400.v6.1|Manes.01G161800.v6.1|Manes.01G192500.v6.1|…
Terpenoid metabolic process	GO:0006721	46	27	0	0	200	5.7e-05	0.00922993	Manes.01G065900.v6.1|Manes.01G117500.v6.1|Manes.01G207300.v6.1|Manes.01G264100.v6.1|Manes.02G002100.v6.1|Manes.02G018300.v6.1|Manes.02G076100.v6.1|Manes.02G081700.v6.1|Manes.02G125300.v6.1|Manes.02G130400.v6.1|Manes.02G178000.v6.1|Manes.03G047300.v6.1|Manes.03G083500.v6.1|Manes.03G091000.v6.1|Manes.03G130300.v6.1|Manes.03G150400.v6.1|Manes.04G047400.v6.1|Manes.04G047500.v6.1|Manes.04G057100.v6.1|…
Response to blue light	GO:0009637	10	19	0	0	63	0.00012	0.0177417	Manes.01G186300.v6.1|Manes.02G071500.v6.1|Manes.03G135500.v6.1|Manes.03G200800.v6.1|Manes.04G066400.v6.1|Manes.04G119200.v6.1|Manes.05G096100.v6.1|Manes.05G162500.v6.1|Manes.06G096600.v6.1|Manes.06G157400.v6.1|Manes.08G011100.v6.1|Manes.08G091700.v6.1|Manes.09G057700.v6.1|Manes.09G065700.v6.1|Manes.09G067500.v6.1|Manes.10G102200.v6.1|Manes.11G015600.v6.1|Manes.11G049400.v6.1|Manes.11G138200.v6.1|…
Pigment biosynthetic process	GO:0046148	20	38	0	0	154	0.00012	0.0177417	Manes.01G070200.v6.1|Manes.01G077400.v6.1|Manes.01G117500.v6.1|Manes.02G018300.v6.1|Manes.02G036700.v6.1|Manes.02G076100.v6.1|Manes.02G081700.v6.1|Manes.02G089000.v6.1|Manes.03G047800.v6.1|Manes.03G101500.v6.1|Manes.03G108000.v6.1|Manes.03G113300.v6.1|Manes.03G130300.v6.1|Manes.04G082400.v6.1|Manes.04G112000.v6.1|Manes.05G187000.v6.1|Manes.06G122800.v6.1|Manes.06G126400.v6.1|Manes.06G152200.v6.1|…
DNA-dependent DNA replication	GO:0006261	1	30	0	0	69	0.00012	0.0177417	Manes.01G087300.v6.1|Manes.01G163000.v6.1|Manes.02G095200.v6.1|Manes.03G206000.v6.1|Manes.04G075600.v6.1|Manes.04G157300.v6.1|Manes.05G003100.v6.1|Manes.05G060200.v6.1|Manes.06G013800.v6.1|Manes.06G040400.v6.1|Manes.07G116600.v6.1|Manes.08G099300.v6.1|Manes.08G106600.v6.1|Manes.08G111500.v6.1|Manes.09G129500.v6.1|Manes.10G068700.v6.1|Manes.10G073400.v6.1|Manes.11G099000.v6.1|Manes.11G152000.v6.1|…
Apocarotenoid biosynthetic process	GO:0043289	12	3	0	0	25	0.00014	0.0194314	Manes.03G083500.v6.1|Manes.03G150400.v6.1|Manes.04G057100.v6.1|Manes.04G057200.v6.1|Manes.04G164700.v6.1|Manes.09G111800.v6.1|Manes.10G150700.v6.1|Manes.12G022000.v6.1|Manes.13G023100.v6.1|Manes.13G060000.v6.1|Manes.13G124100.v6.1|Manes.15G050500.v6.1|Manes.15G102000.v6.1|Manes.17G071200.v6.1|Manes.S024800.v6.1
Abscisic acid biosynthetic process	GO:0009688	12	3	0	0	25	0.00014	0.0194314	Manes.03G083500.v6.1|Manes.03G150400.v6.1|Manes.04G057100.v6.1|Manes.04G057200.v6.1|Manes.04G164700.v6.1|Manes.09G111800.v6.1|Manes.10G150700.v6.1|Manes.12G022000.v6.1|Manes.13G023100.v6.1|Manes.13G060000.v6.1|Manes.13G124100.v6.1|Manes.15G050500.v6.1|Manes.15G102000.v6.1|Manes.17G071200.v6.1|Manes.S024800.v6.1
Cellular response to cold	GO:0070417	3	12	0	0	26	0.00025	0.0326971	Manes.01G251400.v6.1|Manes.02G161700.v6.1|Manes.03G048600.v6.1|Manes.05G190100.v6.1|Manes.06G135200.v6.1|Manes.08G101300.v6.1|Manes.09G175300.v6.1|Manes.09G188100.v6.1|Manes.10G122800.v6.1|Manes.12G027400.v6.1|Manes.13G010500.v6.1|Manes.13G063800.v6.1|Manes.14G035500.v6.1|Manes.14G116200.v6.1|Manes.16G123200.v6.1
Photosynthesis, light harvesting	GO:0009765	1	17	0	0	34	0.00027	0.0346466	Manes.01G090200.v6.1|Manes.01G175600.v6.1|Manes.03G042300.v6.1|Manes.03G116700.v6.1|Manes.06G091400.v6.1|Manes.07G104600.v6.1|Manes.08G091700.v6.1|Manes.08G098700.v6.1|Manes.09G103800.v6.1|Manes.10G044900.v6.1|Manes.12G142400.v6.1|Manes.14G079800.v6.1|Manes.15G183900.v6.1|Manes.15G184200.v6.1|Manes.17G066700.v6.1|Manes.17G066800.v6.1|Manes.17G066900.v6.1|Manes.18G014600.v6.1
DNA unwinding involved in DNA replication	GO:0006268	0	7	0	0	8	0.0003	0.0370964	Manes.05G003100.v6.1|Manes.06G040400.v6.1|Manes.08G099300.v6.1|Manes.15G120100.v6.1|Manes.16G060200.v6.1|Manes.17G068400.v6.1|Manes.S101400.v6.1
Amino acid transport	GO:0006865	22	19	0	0	103	0.0003	0.0370964	Manes.01G045500.v6.1|Manes.01G089100.v6.1|Manes.01G091400.v6.1|Manes.01G105000.v6.1|Manes.01G105800.v6.1|Manes.01G105900.v6.1|Manes.01G156000.v6.1|Manes.02G114800.v6.1|Manes.02G167100.v6.1|Manes.03G005800.v6.1|Manes.04G009800.v6.1|Manes.04G068600.v6.1|Manes.04G108400.v6.1|Manes.05G115600.v6.1|Manes.05G169100.v6.1|Manes.05G195300.v6.1|Manes.06G071200.v6.1|Manes.07G035300.v6.1|Manes.07G086300.v6.1|…
Response to osmotic stress	GO:0006970	115	52	0	0	549	0.00038	0.04534	Manes.01G029300.v6.1|Manes.01G034800.v6.1|Manes.01G050900.v6.1|Manes.01G062400.v6.1|Manes.01G064300.v6.1|Manes.01G133400.v6.1|Manes.01G147600.v6.1|Manes.01G159200.v6.1|Manes.01G166100.v6.1|Manes.01G216100.v6.1|Manes.01G216400.v6.1|Manes.01G231300.v6.1|Manes.01G232500.v6.1|Manes.01G253000.v6.1|Manes.02G022600.v6.1|Manes.02G037400.v6.1|Manes.02G047300.v6.1|Manes.02G058600.v6.1|Manes.02G089000.v6.1|…
