# Supplementary material for: Global Gene Expression Analysis Reveals Crosstalk between Response Mechanisms to Cold and Drought Stresses in Cassava Seedlings
Source: Front Plant Sci. 2017 Jul 18;8:1259. doi: 10.3389/fpls.2017.01259 (PMC5513928; doi:10.3389/fpls.2017.01259)
Supplement: Supplementary file 6 [file Table_5.XLSX]

## Sheet: Sheet1
Supplementary Table S5. The enriched pathways of co-responsive DEGs.
Pathways	Map ID	Up_DEGs	Number of Up-DEGs	Down_DEGs	Number of Down-DEGs	p value
Biosynthesis of secondary metabolites	map01110	Manes.09G148300.v6.1|K01620;Manes.03G105500.v6.1|K00815;Manes.16G088900.v6.1|K14157;Manes.17G071200.v6.1|K09840;Manes.03G083500.v6.1|K09840;Manes.15G050500.v6.1|K09840;Manes.06G086900.v6.1|K00012;Manes.08G018800.v6.1|K00873;Manes.12G076900.v6.1|K15086;Manes.13G050200.v6.1|K00517;Manes.06G061700.v6.1|K01807;Manes.02G212800.v6.1|K01953;Manes.11G017900.v6.1|K14085;Manes.11G018400.v6.1|K14085;Manes.0…	25	Manes.01G264100.v6.1|K05282;Manes.03G112200.v6.1|K14760;Manes.10G149900.v6.1|K01188;Manes.01G142400.v6.1|K09755;Manes.14G075200.v6.1|K02552;Manes.18G144800.v6.1|K00430;Manes.03G018200.v6.1|K15397;Manes.14G031200.v6.1|K05282;Manes.10G149600.v6.1|K01188;Manes.03G179300.v6.1|K03787;Manes.16G034800.v6.1|K00430;Manes.05G179300.v6.1|K00517;Manes.15G153000.v6.1|K12639;Manes.09G188800.v6.1|K05917;Manes.0…	19	0.0153667
Metabolic pathways	map01100	Manes.01G230400.v6.1|K13508;Manes.09G148300.v6.1|K01620;Manes.03G105500.v6.1|K00815;Manes.16G088900.v6.1|K14157;Manes.17G071200.v6.1|K09840;Manes.15G047700.v6.1|K01177;Manes.03G083500.v6.1|K09840;Manes.15G050500.v6.1|K09840;Manes.06G086900.v6.1|K00012;Manes.06G165400.v6.1|K13523;Manes.02G112800.v6.1|K00831;Manes.08G018800.v6.1|K00873;Manes.13G050200.v6.1|K00517;Manes.06G061700.v6.1|K01807;Manes.0…	33	Manes.01G264100.v6.1|K05282;Manes.03G112200.v6.1|K14760;Manes.02G154100.v6.1|K01087;Manes.10G149900.v6.1|K01188;Manes.02G101400.v6.1|K01051;Manes.01G225000.v6.1|K00816;Manes.01G142400.v6.1|K09755;Manes.14G075200.v6.1|K02552;Manes.18G144800.v6.1|K00430;Manes.16G131900.v6.1|K03715;Manes.10G012800.v6.1|K05857;Manes.13G145200.v6.1|K16054;Manes.14G031200.v6.1|K05282;Manes.10G149600.v6.1|K01188;Manes.0…	41	0.0281597
Microbial metabolism in diverse environments	map01120	Manes.09G148300.v6.1|K01620;Manes.02G112800.v6.1|K00831;Manes.08G018800.v6.1|K00873;Manes.13G050200.v6.1|K00517;Manes.06G061700.v6.1|K01807;Manes.02G212800.v6.1|K01953;Manes.11G017900.v6.1|K14085;Manes.11G018400.v6.1|K14085;Manes.02G098700.v6.1|K08726;Manes.12G149600.v6.1|K16839;Manes.03G103900.v6.1|K00451;Manes.12G048600.v6.1|K00517;Manes.08G139200.v6.1|K01620	13	Manes.01G221400.v6.1|K08726;Manes.05G179300.v6.1|K00517;Manes.05G149200.v6.1|K13811;Manes.02G001500.v6.1|K00001;Manes.05G168300.v6.1|K00517;Manes.05G168400.v6.1|K00517	6	0.0464714
