# Supplementary material for: Global Gene Expression Analysis Reveals Crosstalk between Response Mechanisms to Cold and Drought Stresses in Cassava Seedlings
Source: Front Plant Sci. 2017 Jul 18;8:1259. doi: 10.3389/fpls.2017.01259 (PMC5513928; doi:10.3389/fpls.2017.01259)
Supplement: Supplementary file 7 [file Table_6.XLSX]

## Sheet: Sheet1
Supplementary Table S6. Differentially expressed genes involved in protein kinases and transcription factors
Gene ID	Fold Change		Pfam ID	Pfam Description	GO:molecular function
	Cold	Drought
Protein Kinases
Manes.17G021500	3.0394	3.43281	pfam00069	Pkinase	GO:0005524|ATP binding;GO:0004674|protein serine/threonine kinase activity;
Manes.14G082600	14.5926	3.78527	pfam00069	Pkinase	GO:0005524|ATP binding;GO:0004674|protein serine/threonine kinase activity;
Manes.10G114800	4.74423	2.39082	pfam00069	Pkinase	GO:0005524|ATP binding;GO:0004674|protein serine/threonine kinase activity;
Manes.03G180000	4.99229	10.5485	pfam00069	Pkinase	GO:0005524|ATP binding;GO:0005516|calmodulin binding;GO:0030246|carbohydrate binding;GO:0004674|protein serine/threonine kinase activity;
Manes.11G043100	5.64362	5.17904	pfam00069	Pkinase	GO:0005524|ATP binding;GO:0001653|peptide receptor activity;GO:0004672|protein kinase activity;GO:0004674|protein serine/threonine kinase activity;GO:0004675|transmembrane receptor protein serine/threonine kinase activity;GO:0031625|ubiquitin protein ligase binding;
Manes.09G024500	2.54524	3.35594	pfam00069	Pkinase	GO:0005524|ATP binding;GO:0005509|calcium ion binding;GO:0004698|calcium-dependent protein kinase C activity;GO:0005516|calmodulin binding;GO:0004683|calmodulin-dependent protein kinase activity;
Manes.02G199400	14.9413	4.58574	pfam00069	Pkinase	GO:0005524|ATP binding;GO:0001653|peptide receptor activity;GO:0042803|protein homodimerization activity;GO:0004672|protein kinase activity;GO:0004675|transmembrane receptor protein serine/threonine kinase activity;GO:0031625|ubiquitin protein ligase binding;
Manes.07G049200	3.69858	20.4259	pfam00069	Pkinase	GO:0005524|ATP binding;GO:0001653|peptide receptor activity;GO:0004675|transmembrane receptor protein serine/threonine kinase activity;GO:0031625|ubiquitin protein ligase binding;
Manes.07G016600	Inf	Inf	pfam00069	Pkinase	GO:0005524|ATP binding;GO:0004674|protein serine/threonine kinase activity;
Manes.03G170300	19.3184	5.49169	pfam00069	Pkinase	GO:0005524|ATP binding;GO:0004674|protein serine/threonine kinase activity;
Manes.18G037700	2.82933	2.25507	pfam00069	Pkinase	GO:0005524|ATP binding;GO:0046872|metal ion binding;GO:0004674|protein serine/threonine kinase activity;
Manes.01G232500	2.01116	2.03415	pfam00069	Pkinase	GO:0005524|ATP binding;GO:0004672|protein kinase activity;GO:0004674|protein serine/threonine kinase activity;
Manes.05G203800	2.069	7.2626	pfam00069	Pkinase	GO:0005524|ATP binding;GO:0001653|peptide receptor activity;GO:0005496|steroid binding;GO:0004675|transmembrane receptor protein serine/threonine kinase activity;GO:0031625|ubiquitin protein ligase binding;
Manes.03G083200	2.08714	2.60703	pfam00069	Pkinase	GO:0005524|ATP binding;GO:0004674|protein serine/threonine kinase activity;
Manes.15G040400	8.32449	6.76238	pfam00069	Pkinase	GO:0005524|ATP binding;GO:0009931|calcium-dependent protein serine/threonine kinase activity;GO:0005516|calmodulin binding;GO:0004683|calmodulin-dependent protein kinase activity;GO:0004674|protein serine/threonine kinase activity;
Manes.12G006800	2.01288	2.05298	pfam00069	Pkinase	GO:0005524|ATP binding;GO:0001653|peptide receptor activity;GO:0004672|protein kinase activity;GO:0004674|protein serine/threonine kinase activity;GO:0004675|transmembrane receptor protein serine/threonine kinase activity;GO:0031625|ubiquitin protein ligase binding;
Manes.12G103600	53.5726	3.09654	pfam00069	Pkinase	GO:0005524|ATP binding;GO:0004709|MAP kinase kinase kinase activity;
Manes.18G127600	2.8329	3.21788	pfam00069	Pkinase	GO:0005524|ATP binding;GO:0004674|protein serine/threonine kinase activity;
Manes.04G100400	Inf	Inf	pfam00069	Pkinase	GO:0005524|ATP binding;GO:0001653|peptide receptor activity;GO:0030247|polysaccharide binding;GO:0004675|transmembrane receptor protein serine/threonine kinase activity;GO:0031625|ubiquitin protein ligase binding;
Manes.14G106000	9.9857	2.2904	pfam00069	Pkinase	GO:0005524|ATP binding;GO:0004674|protein serine/threonine kinase activity;
Manes.02G138500	6.46841	5.22493	pfam00069	Pkinase	GO:0005524|ATP binding;GO:0005509|calcium ion binding;GO:0009931|calcium-dependent protein serine/threonine kinase activity;GO:0005516|calmodulin binding;GO:0004683|calmodulin-dependent protein kinase activity;GO:0004674|protein serine/threonine kinase activity;
Manes.10G068500	3.34761	3.20967	pfam00069	Pkinase	GO:0005524|ATP binding;GO:0001653|peptide receptor activity;GO:0004675|transmembrane receptor protein serine/threonine kinase activity;GO:0031625|ubiquitin protein ligase binding;
Manes.05G186500	4.32739	2.84619	pfam00069	Pkinase	GO:0005524|ATP binding;GO:0001653|peptide receptor activity;GO:0004675|transmembrane receptor protein serine/threonine kinase activity;GO:0031625|ubiquitin protein ligase binding;
Manes.03G026800	10.2739	6.46973	pfam00069	Pkinase	GO:0005524|ATP binding;GO:0001653|peptide receptor activity;GO:0004675|transmembrane receptor protein serine/threonine kinase activity;GO:0031625|ubiquitin protein ligase binding;
Manes.02G203300	19.5407	4.70317	pfam00069	Pkinase	GO:0005524|ATP binding;GO:0004674|protein serine/threonine kinase activity;
Manes.16G015000	4.64552	3.47252	pfam00069	Pkinase	GO:0005524|ATP binding;GO:0001653|peptide receptor activity;GO:0004675|transmembrane receptor protein serine/threonine kinase activity;GO:0031625|ubiquitin protein ligase binding;
Manes.10G090500	Inf	Inf	pfam00069	Pkinase	GO:0005524|ATP binding;GO:0001653|peptide receptor activity;GO:0004675|transmembrane receptor protein serine/threonine kinase activity;GO:0031625|ubiquitin protein ligase binding;
Manes.13G132000	3.15745	2.0245	pfam00069	Pkinase	GO:0005524|ATP binding;GO:0004674|protein serine/threonine kinase activity;
Manes.06G116800	3.99776	2.5068	pfam00069	Pkinase	GO:0005524|ATP binding;GO:0004693|cyclin-dependent protein serine/threonine kinase activity;GO:0008353|RNA polymerase II carboxy-terminal domain kinase activity;
Manes.18G127500	2.11123	2.22366	pfam00069	Pkinase	GO:0005524|ATP binding;GO:0004674|protein serine/threonine kinase activity;
Manes.03G164500	2.72691	4.53522	pfam00069	Pkinase	GO:0005524|ATP binding;GO:0009931|calcium-dependent protein serine/threonine kinase activity;GO:0005516|calmodulin binding;GO:0004683|calmodulin-dependent protein kinase activity;GO:0004674|protein serine/threonine kinase activity;
Manes.02G172500	9.91003	3.68639	pfam00069	Pkinase	GO:0005524|ATP binding;GO:0001653|peptide receptor activity;GO:0004675|transmembrane receptor protein serine/threonine kinase activity;GO:0031625|ubiquitin protein ligase binding;
Manes.02G070600	4.07937	2.28326	pfam00069	Pkinase	GO:0005524|ATP binding;GO:0001653|peptide receptor activity;GO:0030247|polysaccharide binding;GO:0004675|transmembrane receptor protein serine/threonine kinase activity;GO:0031625|ubiquitin protein ligase binding;
Manes.11G121400	Inf	Inf	pfam00069	Pkinase	GO:0005524|ATP binding;GO:0004674|protein serine/threonine kinase activity;
Manes.10G054200	2.22575	2.17746	pfam00069	Pkinase	GO:0005524|ATP binding;GO:0004674|protein serine/threonine kinase activity;
Manes.08G173900	2.18407	2.21818	pfam00069	Pkinase	GO:0005524|ATP binding;GO:0043424|protein histidine kinase binding;GO:0004672|protein kinase activity;GO:0004674|protein serine/threonine kinase activity;
Manes.13G123400	39.4778	15.7062	pfam00069	Pkinase	GO:0005524|ATP binding;GO:0004709|MAP kinase kinase kinase activity;
Manes.01G188200	2.53826	2.24411	pfam00069	Pkinase	GO:0005524|ATP binding;GO:0001653|peptide receptor activity;GO:0004675|transmembrane receptor protein serine/threonine kinase activity;GO:0031625|ubiquitin protein ligase binding;
Manes.16G017600	19.1141	23.4174	pfam00069	Pkinase	GO:0005524|ATP binding;GO:0005516|calmodulin binding;GO:0030246|carbohydrate binding;GO:0004674|protein serine/threonine kinase activity;
Manes.03G009600	13.0241	23.0645	pfam00069	Pkinase	GO:0005524|ATP binding;GO:0004674|protein serine/threonine kinase activity;
Manes.12G072900	5.63735	116.817	pfam00069	Pkinase	GO:0005524|ATP binding;GO:0004709|MAP kinase kinase kinase activity;GO:0046872|metal ion binding;
Manes.15G102400	5.25348	3.0765	pfam00069	Pkinase	GO:0005524|ATP binding;GO:0004674|protein serine/threonine kinase activity;
Manes.04G026700	16.8424	2.53504	pfam00069	Pkinase	GO:0005524|ATP binding;GO:0004707|MAP kinase activity;GO:0004672|protein kinase activity;
Manes.04G100300	Inf	Inf	pfam00069	Pkinase	GO:0005524|ATP binding;GO:0005509|calcium ion binding;GO:0001653|peptide receptor activity;GO:0030247|polysaccharide binding;GO:0004674|protein serine/threonine kinase activity;GO:0004675|transmembrane receptor protein serine/threonine kinase activity;GO:0031625|ubiquitin protein ligase binding;
Manes.12G051600	8.16811	6.92368	pfam00069	Pkinase	GO:0005524|ATP binding;GO:0016301|kinase activity;GO:0004672|protein kinase activity;GO:0019901|protein kinase binding;GO:0004674|protein serine/threonine kinase activity;
Manes.03G060600	13.1982	2.92456	pfam00069	Pkinase	GO:0005524|ATP binding;GO:0001653|peptide receptor activity;GO:0004675|transmembrane receptor protein serine/threonine kinase activity;GO:0031625|ubiquitin protein ligase binding;
Manes.02G177400	37.3958	5.48378	pfam00069	Pkinase	GO:0005524|ATP binding;GO:0005516|calmodulin binding;GO:0030246|carbohydrate binding;GO:0004674|protein serine/threonine kinase activity;
Manes.18G054100	2.17942	2.03806	pfam00069	Pkinase	GO:0005524|ATP binding;GO:0001653|peptide receptor activity;GO:0004675|transmembrane receptor protein serine/threonine kinase activity;GO:0031625|ubiquitin protein ligase binding;
Manes.01G085600	44.5711	14.342	pfam00069	Pkinase	GO:0005524|ATP binding;GO:0005516|calmodulin binding;GO:0030246|carbohydrate binding;GO:0004674|protein serine/threonine kinase activity;
Manes.18G039400	0.305664	0.355724	pfam00069	Pkinase	GO:0005524|ATP binding;GO:0004674|protein serine/threonine kinase activity;
Manes.09G104100	0.459776	0.444684	pfam00069	Pkinase	GO:0005524|ATP binding;GO:0004674|protein serine/threonine kinase activity;
Manes.13G073600	0.476506	0.424957	pfam00069	Pkinase	GO:0005524|ATP binding;GO:0005516|calmodulin binding;GO:0030246|carbohydrate binding;GO:0004674|protein serine/threonine kinase activity;
Manes.03G125400	0.31072	0.100256	pfam00069	Pkinase	GO:0005524|ATP binding;GO:0004674|protein serine/threonine kinase activity;
Manes.03G048300	0.40601	0.135665	pfam00069	Pkinase	GO:0005524|ATP binding;GO:0004674|protein serine/threonine kinase activity;
Manes.03G063500	0.354793	0.38254	pfam00069	Pkinase	GO:0005524|ATP binding;GO:0030246|carbohydrate binding;GO:0001653|peptide receptor activity;GO:0004675|transmembrane receptor protein serine/threonine kinase activity;GO:0031625|ubiquitin protein ligase binding;
Manes.13G017800	0.474022	0.434324	pfam00069	Pkinase	GO:0005524|ATP binding;GO:0004672|protein kinase activity;
Manes.09G022300	0.420918	0.450563	pfam00069	Pkinase	GO:0005524|ATP binding;GO:0004672|protein kinase activity;GO:0004714|transmembrane receptor protein tyrosine kinase activity;
Manes.06G107900	0.241713	0.145873	pfam00069	Pkinase	GO:0005524|ATP binding;GO:0004674|protein serine/threonine kinase activity;
Manes.11G118000	0.47365	0.328201	pfam00069	Pkinase	GO:0005524|ATP binding;GO:0004674|protein serine/threonine kinase activity;
Manes.07G072100	0.3766	0.180949	pfam00069	Pkinase	GO:0005524|ATP binding;GO:0004672|protein kinase activity;
Manes.04G127000	0.163639	0.246074	pfam00069	Pkinase	GO:0005524|ATP binding;GO:0001653|peptide receptor activity;GO:0004672|protein kinase activity;GO:0004674|protein serine/threonine kinase activity;GO:0004675|transmembrane receptor protein serine/threonine kinase activity;GO:0031625|ubiquitin protein ligase binding;
Manes.07G137800	0.425058	0.438515	pfam00069	Pkinase	GO:0005524|ATP binding;GO:0004674|protein serine/threonine kinase activity;
Manes.10G015900	0.37132	0.21202	pfam00069	Pkinase	GO:0005524|ATP binding;GO:0001653|peptide receptor activity;GO:0019199|transmembrane receptor protein kinase activity;GO:0004675|transmembrane receptor protein serine/threonine kinase activity;GO:0031625|ubiquitin protein ligase binding;
Manes.S090200	0.431492	0.463655	pfam00069	Pkinase	GO:0005524|ATP binding;GO:0001653|peptide receptor activity;GO:0004675|transmembrane receptor protein serine/threonine kinase activity;GO:0031625|ubiquitin protein ligase binding;
Manes.02G211400	0.461436	0.24919	pfam00069	Pkinase	GO:0005524|ATP binding;GO:0004672|protein kinase activity;
Manes.07G078300	0.347636	0.283969	pfam00069	Pkinase	GO:0005524|ATP binding;GO:0004672|protein kinase activity;
Manes.04G102100	0.278866	0.324577	pfam00069	Pkinase	GO:0005524|ATP binding;GO:0004674|protein serine/threonine kinase activity;
Manes.01G041700	0.483458	0.453051	pfam00069	Pkinase	GO:0005524|ATP binding;GO:0004383|guanylate cyclase activity;GO:0001653|peptide receptor activity;GO:0004675|transmembrane receptor protein serine/threonine kinase activity;GO:0031625|ubiquitin protein ligase binding;
Manes.08G037300	0.232112	0.449052	pfam00069	Pkinase	GO:0005524|ATP binding;GO:0005509|calcium ion binding;GO:0009931|calcium-dependent protein serine/threonine kinase activity;GO:0005516|calmodulin binding;GO:0004683|calmodulin-dependent protein kinase activity;
Manes.03G000800	0.353948	0.348313	pfam00069	Pkinase	GO:0005524|ATP binding;GO:0016874|ligase activity;GO:0004674|protein serine/threonine kinase activity;GO:0004842|ubiquitin-protein transferase activity;
Manes.13G027500	0.4359	0.433509	pfam00069	Pkinase	GO:0005524|ATP binding;GO:0001653|peptide receptor activity;GO:0004675|transmembrane receptor protein serine/threonine kinase activity;GO:0031625|ubiquitin protein ligase binding;
Manes.18G088900	0.437103	0.429081	pfam00069	Pkinase	GO:0005524|ATP binding;GO:0004674|protein serine/threonine kinase activity;
Manes.12G025900	0.392375	0.448821	pfam00069	Pkinase	GO:0005524|ATP binding;GO:0001653|peptide receptor activity;GO:0004675|transmembrane receptor protein serine/threonine kinase activity;GO:0031625|ubiquitin protein ligase binding;
Manes.08G122900	0.282867	0.216821	pfam00069	Pkinase	GO:0005524|ATP binding;GO:0001653|peptide receptor activity;GO:0004675|transmembrane receptor protein serine/threonine kinase activity;GO:0031625|ubiquitin protein ligase binding;
Manes.11G067400	0.436683	0.46938	pfam00069	Pkinase	GO:0005524|ATP binding;GO:0004674|protein serine/threonine kinase activity;
Manes.06G167100	0.363507	0.438021	pfam00069	Pkinase	GO:0005524|ATP binding;GO:0016301|kinase activity;GO:0004674|protein serine/threonine kinase activity;
Manes.01G192500	0.479072	0.45354	pfam00069	Pkinase	GO:0005524|ATP binding;GO:0001653|peptide receptor activity;GO:0030247|polysaccharide binding;GO:0004675|transmembrane receptor protein serine/threonine kinase activity;GO:0031625|ubiquitin protein ligase binding;
Manes.05G203100	0.288977	0.11942	pfam00069	Pkinase	GO:0005524|ATP binding;GO:0004674|protein serine/threonine kinase activity;
Manes.18G105600	0.30279	0.355635	pfam00069	Pkinase	GO:0005524|ATP binding;GO:0004674|protein serine/threonine kinase activity;
Manes.09G180300	0.357231	0.286488	pfam00069	Pkinase	GO:0005524|ATP binding;GO:0004674|protein serine/threonine kinase activity;
Manes.02G147200	0.3584	0.321616	pfam00069	Pkinase	GO:0005524|ATP binding;GO:0004674|protein serine/threonine kinase activity;
Manes.11G104100	0.46215	0.177897	pfam00069	Pkinase	GO:0005524|ATP binding;GO:0005509|calcium ion binding;GO:0001653|peptide receptor activity;GO:0030247|polysaccharide binding;GO:0004675|transmembrane receptor protein serine/threonine kinase activity;GO:0031625|ubiquitin protein ligase binding;
Manes.07G078400	0.355702	0.213117	pfam00069	Pkinase	GO:0005524|ATP binding;GO:0004672|protein kinase activity;
Manes.10G073600	0.279396	0.206055	pfam00069	Pkinase	GO:0005524|ATP binding;GO:0004672|protein kinase activity;
Manes.11G116600	0.276865	0.319455	pfam00069	Pkinase	GO:0005524|ATP binding;GO:0008889|glycerophosphodiester phosphodiesterase activity;GO:0004674|protein serine/threonine kinase activity;
Manes.S112100	0.376851	0.217521	pfam00069	Pkinase	GO:0005524|ATP binding;GO:0004674|protein serine/threonine kinase activity;
Manes.10G068600	0.49741	0.349249	pfam00069	Pkinase	GO:0005524|ATP binding;GO:0004672|protein kinase activity;
Manes.11G119200	0.412523	0.233737	pfam00069	Pkinase	GO:0005524|ATP binding;GO:0004674|protein serine/threonine kinase activity;
Manes.09G058500	0.343859	0.426136	pfam00069	Pkinase	GO:0005524|ATP binding;GO:0016301|kinase activity;GO:0004672|protein kinase activity;GO:0004674|protein serine/threonine kinase activity;
Manes.07G071900	0.217709	0.12419	pfam00069	Pkinase	GO:0005524|ATP binding;GO:0004674|protein serine/threonine kinase activity;
Manes.09G030900	0.377548	0.196179	pfam00069	Pkinase	GO:0005524|ATP binding;GO:0004674|protein serine/threonine kinase activity;
Manes.07G119900	6.63929	15.913	pfam07714	Pkinase_Tyr	GO:0005524|ATP binding;GO:0030247|polysaccharide binding;GO:0004674|protein serine/threonine kinase activity;
Manes.16G086600	13.4266	5.97025	pfam07714	Pkinase_Tyr	GO:0005524|ATP binding;GO:0004674|protein serine/threonine kinase activity;
Manes.02G155600	2.16719	2.02303	pfam07714	Pkinase_Tyr	GO:0005524|ATP binding;GO:0001653|peptide receptor activity;GO:0004675|transmembrane receptor protein serine/threonine kinase activity;GO:0031625|ubiquitin protein ligase binding;
Manes.06G011200	5.0176	5.58271	pfam07714	Pkinase_Tyr	GO:0005524|ATP binding;GO:0005516|calmodulin binding;GO:0030246|carbohydrate binding;GO:0004674|protein serine/threonine kinase activity;
Manes.07G046400	6.42037	3.3761	pfam07714	Pkinase_Tyr	GO:0005524|ATP binding;GO:0001653|peptide receptor activity;GO:0004672|protein kinase activity;GO:0004675|transmembrane receptor protein serine/threonine kinase activity;GO:0031625|ubiquitin protein ligase binding;
Manes.16G018900	2.30751	3.75079	pfam07714	Pkinase_Tyr	GO:0005524|ATP binding;GO:0005516|calmodulin binding;GO:0030246|carbohydrate binding;GO:0004674|protein serine/threonine kinase activity;
Manes.04G027500	6.48339	5.65423	pfam07714	Pkinase_Tyr	GO:0005524|ATP binding;GO:0004674|protein serine/threonine kinase activity;
Manes.07G073900	2.86458	3.21171	pfam07714	Pkinase_Tyr	GO:0005524|ATP binding;GO:0016301|kinase activity;GO:0001653|peptide receptor activity;GO:0004672|protein kinase activity;GO:0033612|receptor serine/threonine kinase binding;GO:0004675|transmembrane receptor protein serine/threonine kinase activity;GO:0031625|ubiquitin protein ligase binding;
Manes.11G122200	2.037	2.81016	pfam07714	Pkinase_Tyr	GO:0005524|ATP binding;GO:0004674|protein serine/threonine kinase activity;
Manes.05G098400	5.95731	2.59397	pfam07714	Pkinase_Tyr	GO:0005524|ATP binding;GO:0001653|peptide receptor activity;GO:0004675|transmembrane receptor protein serine/threonine kinase activity;GO:0031625|ubiquitin protein ligase binding;
Manes.16G095000	36.4527	9.45137	pfam07714	Pkinase_Tyr	GO:0005524|ATP binding;GO:0004674|protein serine/threonine kinase activity;
Manes.13G030800	16.1046	3.18297	pfam07714	Pkinase_Tyr	GO:0005524|ATP binding;GO:0004674|protein serine/threonine kinase activity;
Manes.04G067100	4.38292	2.97711	pfam07714	Pkinase_Tyr	GO:0005524|ATP binding;GO:0004674|protein serine/threonine kinase activity;
Manes.17G029700	5.10473	3.18785	pfam07714	Pkinase_Tyr	GO:0005524|ATP binding;GO:0001653|peptide receptor activity;GO:0004675|transmembrane receptor protein serine/threonine kinase activity;GO:0031625|ubiquitin protein ligase binding;
Manes.15G080800	2.63559	2.07226	pfam07714	Pkinase_Tyr	GO:0005524|ATP binding;GO:0005516|calmodulin binding;GO:0030246|carbohydrate binding;GO:0004674|protein serine/threonine kinase activity;
Manes.03G118200	5.71386	5.78671	pfam07714	Pkinase_Tyr	GO:0005524|ATP binding;GO:0005516|calmodulin binding;GO:0030246|carbohydrate binding;GO:0004674|protein serine/threonine kinase activity;
Manes.17G032300	7.61504	6.29644	pfam07714	Pkinase_Tyr	GO:0005524|ATP binding;GO:0005516|calmodulin binding;GO:0030246|carbohydrate binding;GO:0004674|protein serine/threonine kinase activity;
Manes.01G065900	7.10116	2.25477	pfam07714	Pkinase_Tyr	GO:0005524|ATP binding;GO:0004674|protein serine/threonine kinase activity;GO:0004712|protein serine/threonine/tyrosine kinase activity;
Manes.14G033500	0.368317	0.208612	pfam07714	Pkinase_Tyr	GO:0005524|ATP binding;GO:0004674|protein serine/threonine kinase activity;
Manes.14G013500	0.321858	0.0956944	pfam07714	Pkinase_Tyr	GO:0005524|ATP binding;GO:0001653|peptide receptor activity;GO:0004675|transmembrane receptor protein serine/threonine kinase activity;GO:0031625|ubiquitin protein ligase binding;
Manes.07G034100	0.462409	0.413833	pfam07714	Pkinase_Tyr	GO:0005524|ATP binding;GO:0001653|peptide receptor activity;GO:0004674|protein serine/threonine kinase activity;GO:0004675|transmembrane receptor protein serine/threonine kinase activity;GO:0031625|ubiquitin protein ligase binding;
Manes.14G066400	0.38603	0.180797	pfam07714	Pkinase_Tyr	GO:0005524|ATP binding;GO:0004674|protein serine/threonine kinase activity;
Manes.07G012000	0.212726	0.269738	pfam07714	Pkinase_Tyr	GO:0005524|ATP binding;GO:0004674|protein serine/threonine kinase activity;
Manes.15G014900	0.102228	0.133751	pfam07714	Pkinase_Tyr	GO:0005524|ATP binding;GO:0004674|protein serine/threonine kinase activity;
Manes.06G104400	0.37875	0.34328	pfam07714	Pkinase_Tyr	GO:0005524|ATP binding;GO:0004674|protein serine/threonine kinase activity;
Manes.05G046500	0.300046	0.380549	pfam07714	Pkinase_Tyr	GO:0005524|ATP binding;GO:0001653|peptide receptor activity;GO:0004675|transmembrane receptor protein serine/threonine kinase activity;GO:0031625|ubiquitin protein ligase binding;
Manes.09G109700	92.7457	15.3429	pfam00139	Lectin_legB	GO:0005524|ATP binding;GO:0030246|carbohydrate binding;GO:0001653|peptide receptor activity;GO:0004675|transmembrane receptor protein serine/threonine kinase activity;GO:0031625|ubiquitin protein ligase binding;
Manes.03G096300	3.84983	6.71207	pfam00139	Lectin_legB	GO:0005524|ATP binding;GO:0030246|carbohydrate binding;GO:0001653|peptide receptor activity;GO:0004675|transmembrane receptor protein serine/threonine kinase activity;GO:0031625|ubiquitin protein ligase binding;
Manes.18G089500	2.7272	2.26423	pfam00139	Lectin_legB	GO:0005524|ATP binding;GO:0030246|carbohydrate binding;GO:0001653|peptide receptor activity;GO:0004675|transmembrane receptor protein serine/threonine kinase activity;GO:0031625|ubiquitin protein ligase binding;
Manes.14G061200	0.3988	0.29504	pfam00139	Lectin_legB	GO:0005524|ATP binding;GO:0030246|carbohydrate binding;GO:0001653|peptide receptor activity;GO:0004675|transmembrane receptor protein serine/threonine kinase activity;GO:0031625|ubiquitin protein ligase binding;
Manes.09G007400	3.61097	5.36522	pfam13855	LRR_8	GO:0005524|ATP binding;GO:0001653|peptide receptor activity;GO:0004675|transmembrane receptor protein serine/threonine kinase activity;GO:0031625|ubiquitin protein ligase binding;
Manes.03G092100	2.66789	5.18741	pfam13855	LRR_8	GO:0005524|ATP binding;GO:0004674|protein serine/threonine kinase activity;
Manes.06G154900	27.8827	47.1187	pfam13855	LRR_8	GO:0005524|ATP binding;GO:0001653|peptide receptor activity;GO:0004675|transmembrane receptor protein serine/threonine kinase activity;GO:0031625|ubiquitin protein ligase binding;
Manes.06G106900	3.30086	2.0958	pfam13855	LRR_8	GO:0005524|ATP binding;GO:0001653|peptide receptor activity;GO:0004675|transmembrane receptor protein serine/threonine kinase activity;GO:0031625|ubiquitin protein ligase binding;
Manes.18G124300	2.0409	2.29823	pfam13855	LRR_8	GO:0005524|ATP binding;GO:0001653|peptide receptor activity;GO:0019199|transmembrane receptor protein kinase activity;GO:0004675|transmembrane receptor protein serine/threonine kinase activity;GO:0031625|ubiquitin protein ligase binding;
Manes.10G137400	0.28272	0.489923	pfam13855	LRR_8	GO:0005524|ATP binding;GO:0001653|peptide receptor activity;GO:0004675|transmembrane receptor protein serine/threonine kinase activity;GO:0031625|ubiquitin protein ligase binding;
Manes.12G064900	0.373976	0.468649	pfam13855	LRR_8	GO:0004672|protein kinase activity;
Manes.08G094600	0.435782	0.280763	pfam13855	LRR_8	GO:0004672|protein kinase activity;
Manes.02G086800	0.372972	0.22617	pfam13855	LRR_8	GO:0004672|protein kinase activity;GO:0004872|receptor activity;
Manes.02G100700	0.340724	0.368373	pfam13855	LRR_8	GO:0004672|protein kinase activity;
Manes.16G044200	3.61933	14.7799	pfam11721	Malectin	GO:0005524|ATP binding;GO:0001653|peptide receptor activity;GO:0004674|protein serine/threonine kinase activity;GO:0004702|receptor signaling protein serine/threonine kinase activity;GO:0004675|transmembrane receptor protein serine/threonine kinase activity;GO:0031625|ubiquitin protein ligase binding;
Manes.03G092300	2.24969	4.47438	pfam11721	Malectin	GO:0005524|ATP binding;GO:0004674|protein serine/threonine kinase activity;
Manes.06G089400	3.0831	4.36912	pfam12819	Malectin_like	GO:0005524|ATP binding;GO:0001653|peptide receptor activity;GO:0004672|protein kinase activity;GO:0004675|transmembrane receptor protein serine/threonine kinase activity;GO:0031625|ubiquitin protein ligase binding;
Manes.02G057500	0.364615	0.0215365	pfam12819	Malectin_like	GO:0005524|ATP binding;GO:0001653|peptide receptor activity;GO:0004672|protein kinase activity;GO:0004675|transmembrane receptor protein serine/threonine kinase activity;GO:0031625|ubiquitin protein ligase binding;
Manes.05G111600	0.485993	0.270565	pfam12819	Malectin_like	GO:0005524|ATP binding;GO:0001653|peptide receptor activity;GO:0004672|protein kinase activity;GO:0004675|transmembrane receptor protein serine/threonine kinase activity;GO:0031625|ubiquitin protein ligase binding;
Manes.14G123800	0.399175	0.426308	pfam12819	Malectin_like	GO:0005524|ATP binding;GO:0001653|peptide receptor activity;GO:0004675|transmembrane receptor protein serine/threonine kinase activity;GO:0031625|ubiquitin protein ligase binding;
Manes.02G057000	0.451583	0.445909	pfam12819	Malectin_like	GO:0005524|ATP binding;GO:0001653|peptide receptor activity;GO:0004672|protein kinase activity;GO:0004675|transmembrane receptor protein serine/threonine kinase activity;GO:0031625|ubiquitin protein ligase binding;
Transcription Factors
Manes.12G031700	8.82627	2.27167	pfam00847	AP2	GO:0003677|DNA binding;GO:0003700|transcription factor activity, sequence-specific DNA binding;
Manes.15G039700	15.556	10.7932	pfam00847	AP2	GO:0003677|DNA binding;GO:0003700|transcription factor activity, sequence-specific DNA binding;
Manes.03G165100	11.4866	3.73265	pfam00847	AP2	GO:0003677|DNA binding;GO:0003700|transcription factor activity, sequence-specific DNA binding;
Manes.12G087500	5.24312	4.53669	pfam00847	AP2	GO:0003677|DNA binding;GO:0003700|transcription factor activity, sequence-specific DNA binding;
Manes.08G145400	9.52189	2.23335	pfam00847	AP2	GO:0043565|sequence-specific DNA binding;GO:0003700|transcription factor activity, sequence-specific DNA binding;
Manes.16G090900	2.10119	11.8229	pfam00847	AP2	GO:0003677|DNA binding;GO:0003700|transcription factor activity, sequence-specific DNA binding;
Manes.18G093800	29.1077	413.23	pfam00847	AP2	GO:0003677|DNA binding;GO:0003700|transcription factor activity, sequence-specific DNA binding;
Manes.01G085400	137.988	5.58232	pfam00847	AP2	GO:0003677|DNA binding;GO:0003700|transcription factor activity, sequence-specific DNA binding;
Manes.18G040400	2.60277	2.06069	pfam00847	AP2	GO:0003677|DNA binding;GO:0003700|transcription factor activity, sequence-specific DNA binding;
Manes.03G106300	5.88235	3.52474	pfam00847	AP2	GO:0003677|DNA binding;GO:0003700|transcription factor activity, sequence-specific DNA binding;
Manes.07G135300	27.0775	12.6537	pfam00847	AP2	GO:0003677|DNA binding;GO:0003700|transcription factor activity, sequence-specific DNA binding;
Manes.02G042500	34.6741	4.28008	pfam00847	AP2	GO:0003677|DNA binding;GO:0003700|transcription factor activity, sequence-specific DNA binding;
Manes.05G175800	3.21382	2.03184	pfam00847	AP2	GO:0003677|DNA binding;GO:0003700|transcription factor activity, sequence-specific DNA binding;
Manes.03G165300	Inf	Inf	pfam00847	AP2	GO:0003677|DNA binding;GO:0003700|transcription factor activity, sequence-specific DNA binding;
Manes.13G148300	5.40552	79.9144	pfam00847	AP2	GO:0003677|DNA binding;GO:0003700|transcription factor activity, sequence-specific DNA binding;
Manes.13G143500	32.24	20.0349	pfam00847	AP2	GO:0003677|DNA binding;GO:0003700|transcription factor activity, sequence-specific DNA binding;
Manes.17G051600	21.1907	35.5293	pfam00847	AP2	GO:0003677|DNA binding;GO:0003700|transcription factor activity, sequence-specific DNA binding;
Manes.08G096900	12.7267	2.88224	pfam00847	AP2	GO:0003677|DNA binding;GO:0003700|transcription factor activity, sequence-specific DNA binding;
Manes.10G063200	2.06424	2.92042	pfam00847	AP2	GO:0003677|DNA binding;GO:0003700|transcription factor activity, sequence-specific DNA binding;
Manes.18G069000	3.92968	3.08072	pfam00847	AP2	GO:0003677|DNA binding;GO:0043565|sequence-specific DNA binding;GO:0003700|transcription factor activity, sequence-specific DNA binding;
Manes.06G156400	5.35398	2.41179	pfam00847	AP2	GO:0003677|DNA binding;GO:0003700|transcription factor activity, sequence-specific DNA binding;
Manes.01G222600	16.7651	2.28806	pfam00847	AP2	GO:0003677|DNA binding;GO:0003700|transcription factor activity, sequence-specific DNA binding;
Manes.15G108400	36.7969	12.1157	pfam00847	AP2	GO:0043565|sequence-specific DNA binding;GO:0003700|transcription factor activity, sequence-specific DNA binding;
Manes.08G101300	3.20688	7.74249	pfam00847	AP2	GO:0003677|DNA binding;GO:0003700|transcription factor activity, sequence-specific DNA binding;
Manes.03G044100	2.97863	4.09343	pfam00847	AP2	GO:0003677|DNA binding;GO:0003700|transcription factor activity, sequence-specific DNA binding;
Manes.09G188100	3.24543	6.10144	pfam00847	AP2	GO:0003677|DNA binding;GO:0003700|transcription factor activity, sequence-specific DNA binding;
Manes.13G081100	3.00771	12.6624	pfam00847	AP2	GO:0003677|DNA binding;GO:0003700|transcription factor activity, sequence-specific DNA binding;
Manes.03G199300	3.51443	89.818	pfam00847	AP2	GO:0003677|DNA binding;GO:0003700|transcription factor activity, sequence-specific DNA binding;
Manes.05G184000	0.287721	0.452245	pfam00847	AP2	GO:0003677|DNA binding;GO:0003700|transcription factor activity, sequence-specific DNA binding;
Manes.11G020300	0.185908	0.202199	pfam00847	AP2	GO:0003677|DNA binding;GO:0003700|transcription factor activity, sequence-specific DNA binding;
Manes.16G111000	0.283061	0.350149	pfam00847	AP2	GO:0043565|sequence-specific DNA binding;GO:0003700|transcription factor activity, sequence-specific DNA binding;
Manes.16G075800	0.158783	0.151206	pfam00847	AP2	GO:0043565|sequence-specific DNA binding;GO:0003700|transcription factor activity, sequence-specific DNA binding;
Manes.05G106900	2.37734	4.85026	pfam03106	WRKY	GO:0043565|sequence-specific DNA binding;GO:0003700|transcription factor activity, sequence-specific DNA binding;
Manes.04G102600	74.6425	17.3335	pfam03106	WRKY	GO:0043565|sequence-specific DNA binding;GO:0003700|transcription factor activity, sequence-specific DNA binding;GO:0044212|transcription regulatory region DNA binding;
Manes.10G002200	2.72586	3.31787	pfam03106	WRKY	GO:0043565|sequence-specific DNA binding;GO:0003700|transcription factor activity, sequence-specific DNA binding;
Manes.01G230000	6.12263	5.09602	pfam03106	WRKY	GO:0043565|sequence-specific DNA binding;GO:0003700|transcription factor activity, sequence-specific DNA binding;
Manes.12G072800	2.21072	5.74845	pfam03106	WRKY	GO:0043565|sequence-specific DNA binding;GO:0003700|transcription factor activity, sequence-specific DNA binding;
Manes.03G009500	26.8323	5.20375	pfam03106	WRKY	GO:0043565|sequence-specific DNA binding;GO:0003700|transcription factor activity, sequence-specific DNA binding;GO:0044212|transcription regulatory region DNA binding;
Manes.13G068100	10.005	2.87687	pfam03106	WRKY	GO:0043565|sequence-specific DNA binding;GO:0003700|transcription factor activity, sequence-specific DNA binding;GO:0044212|transcription regulatory region DNA binding;
Manes.11G066500	85.1742	5.40607	pfam03106	WRKY	GO:0043565|sequence-specific DNA binding;GO:0003700|transcription factor activity, sequence-specific DNA binding;GO:0044212|transcription regulatory region DNA binding;
Manes.06G121200	2.05366	9.83634	pfam03106	WRKY	GO:0001046|core promoter sequence-specific DNA binding;GO:0003700|transcription factor activity, sequence-specific DNA binding;GO:0044212|transcription regulatory region DNA binding;
Manes.16G004100	5.80822	12.2295	pfam03106	WRKY	GO:0043565|sequence-specific DNA binding;GO:0003700|transcription factor activity, sequence-specific DNA binding;GO:0044212|transcription regulatory region DNA binding;
Manes.16G128900	25.0709	7.13927	pfam03106	WRKY	GO:0042802|identical protein binding;GO:0043565|sequence-specific DNA binding;GO:0003700|transcription factor activity, sequence-specific DNA binding;
Manes.15G001300	10.4558	7.34722	pfam03106	WRKY	GO:0003677|DNA binding;GO:0043565|sequence-specific DNA binding;GO:0003700|transcription factor activity, sequence-specific DNA binding;
Manes.01G057100	Inf	Inf	pfam03106	WRKY	GO:0043565|sequence-specific DNA binding;GO:0003700|transcription factor activity, sequence-specific DNA binding;
Manes.17G102000	11.5721	9.6124	pfam03106	WRKY	GO:0001046|core promoter sequence-specific DNA binding;GO:0003700|transcription factor activity, sequence-specific DNA binding;GO:0044212|transcription regulatory region DNA binding;
Manes.17G029000	10.698	12.7927	pfam03106	WRKY	GO:0043565|sequence-specific DNA binding;GO:0003700|transcription factor activity, sequence-specific DNA binding;GO:0044212|transcription regulatory region DNA binding;
Manes.05G013500	3.55567	81.8633	pfam03106	WRKY	GO:0043565|sequence-specific DNA binding;GO:0003700|transcription factor activity, sequence-specific DNA binding;
Manes.13G009100	133.4	6.57694	pfam03106	WRKY	GO:0001046|core promoter sequence-specific DNA binding;GO:0003700|transcription factor activity, sequence-specific DNA binding;GO:0044212|transcription regulatory region DNA binding;
Manes.09G112700	45.2735	2.41775	pfam03106	WRKY	GO:0043565|sequence-specific DNA binding;GO:0003700|transcription factor activity, sequence-specific DNA binding;GO:0044212|transcription regulatory region DNA binding;
Manes.01G100400	2.20752	2.80249	pfam03106	WRKY	GO:0043565|sequence-specific DNA binding;GO:0003700|transcription factor activity, sequence-specific DNA binding;
Manes.01G128000	13.6881	6.81878	pfam03106	WRKY	GO:0043565|sequence-specific DNA binding;GO:0003700|transcription factor activity, sequence-specific DNA binding;
Manes.18G098700	51.5932	5.58006	pfam03106	WRKY	GO:0043565|sequence-specific DNA binding;GO:0003700|transcription factor activity, sequence-specific DNA binding;GO:0044212|transcription regulatory region DNA binding;
Manes.15G118300	4.56825	92.2917	pfam03106	WRKY	GO:0043565|sequence-specific DNA binding;GO:0003700|transcription factor activity, sequence-specific DNA binding;
Manes.09G123700	2.96962	4.21322	pfam03106	WRKY	GO:0043565|sequence-specific DNA binding;GO:0003700|transcription factor activity, sequence-specific DNA binding;
Manes.03G009300	204.556	8.44693	pfam03106	WRKY	GO:0043565|sequence-specific DNA binding;GO:0003700|transcription factor activity, sequence-specific DNA binding;
Manes.14G018600	0.376789	0.19149	pfam03106	WRKY	GO:0043565|sequence-specific DNA binding;GO:0003700|transcription factor activity, sequence-specific DNA binding;
Manes.S015500	0.376141	0.286807	pfam03106	WRKY	GO:0043565|sequence-specific DNA binding;GO:0003700|transcription factor activity, sequence-specific DNA binding;GO:0044212|transcription regulatory region DNA binding;
Manes.03G208500	13.8486	16.8411	pfam00249	Myb_DNA-binding	GO:0003677|DNA binding;GO:0003700|transcription factor activity, sequence-specific DNA binding;
Manes.02G194800	2.34487	2.31652	pfam00249	Myb_DNA-binding	GO:0003677|DNA binding;GO:0003700|transcription factor activity, sequence-specific DNA binding;
Manes.05G114400	3.66791	9.01996	pfam00249	Myb_DNA-binding	GO:0003677|DNA binding;GO:0003700|transcription factor activity, sequence-specific DNA binding;
Manes.14G022100	5.76841	2.86521	pfam00249	Myb_DNA-binding	GO:0003677|DNA binding;GO:0003700|transcription factor activity, sequence-specific DNA binding;
Manes.13G118400	4.44796	3.40981	pfam00249	Myb_DNA-binding	GO:0003677|DNA binding;GO:0003700|transcription factor activity, sequence-specific DNA binding;
Manes.02G005200	2.07323	3.74184	pfam00249	Myb_DNA-binding	GO:0003677|DNA binding;GO:0003700|transcription factor activity, sequence-specific DNA binding;
Manes.11G020400	0.148882	0.17992	pfam00249	Myb_DNA-binding	GO:0003677|DNA binding;GO:0003700|transcription factor activity, sequence-specific DNA binding;
Manes.05G168600	0.448213	0.219549	pfam00249	Myb_DNA-binding	GO:0003700|transcription factor activity, sequence-specific DNA binding;GO:0044212|transcription regulatory region DNA binding;
Manes.02G041300	0.154268	0.127887	pfam00249	Myb_DNA-binding	GO:0003677|DNA binding;GO:0003700|transcription factor activity, sequence-specific DNA binding;
Manes.05G024900	0.380997	0.262127	pfam00249	Myb_DNA-binding	GO:0003677|DNA binding;GO:0003700|transcription factor activity, sequence-specific DNA binding;
Manes.14G080500	0.0488524	0.301238	pfam00249	Myb_DNA-binding	GO:0003677|DNA binding;GO:0003700|transcription factor activity, sequence-specific DNA binding;
Manes.15G149600	41.6234	13.3987	pfam00249	Myb_DNA-binding	GO:0003677|DNA binding;
Manes.15G040700	25.514	9.59088	pfam00249	Myb_DNA-binding	GO:0003677|DNA binding;
Manes.11G163500	42.0217	5.42862	pfam00249	Myb_DNA-binding	GO:0003677|DNA binding;
Manes.11G033900	2.76016	2.14867	pfam00249	Myb_DNA-binding	GO:0003677|DNA binding;
Manes.10G018000	3.32378	2.03329	pfam00249	Myb_DNA-binding	GO:0003677|DNA binding;
Manes.12G032200	16.0743	22.6338	pfam00249	Myb_DNA-binding	GO:0003677|DNA binding;
Manes.16G085200	11.4359	117.979	pfam00249	Myb_DNA-binding	GO:0003677|DNA binding;
Manes.13G033900	26.2546	9.90522	pfam00249	Myb_DNA-binding	GO:0003677|DNA binding;
Manes.14G115200	0.455471	0.34245	pfam00249	Myb_DNA-binding	GO:0003677|DNA binding;
Manes.03G032300	0.461004	0.359353	pfam00249	Myb_DNA-binding	GO:0003677|DNA binding;
Manes.17G101900	0.150089	0.155962	pfam00249	Myb_DNA-binding	GO:0003677|DNA binding;
Manes.01G235800	0.369399	0.353123	pfam00249	Myb_DNA-binding	GO:0003677|DNA binding;
Manes.01G147500	0.382781	0.305087	pfam00249	Myb_DNA-binding	GO:0003677|DNA binding;
Manes.12G089800	0.255784	0.162672	pfam00249	Myb_DNA-binding	GO:0003677|DNA binding;
Manes.11G148600	0.391364	0.165572	pfam00249	Myb_DNA-binding	.
Manes.18G079600	11.0244	7.85589	pfam02365	NAC	GO:0003677|DNA binding;GO:0003700|transcription factor activity, sequence-specific DNA binding;
Manes.02G166000	10.0651	10.2441	pfam02365	NAC	GO:0003677|DNA binding;GO:0003700|transcription factor activity, sequence-specific DNA binding;
Manes.09G124900	7.51949	5.99113	pfam02365	NAC	GO:0003677|DNA binding;GO:0003700|transcription factor activity, sequence-specific DNA binding;
Manes.10G052500	2.39261	3.87474	pfam02365	NAC	GO:0003677|DNA binding;GO:0003700|transcription factor activity, sequence-specific DNA binding;
Manes.11G163400	8.42819	6.49662	pfam02365	NAC	GO:0003677|DNA binding;GO:0003700|transcription factor activity, sequence-specific DNA binding;
Manes.09G143800	4.50269	2.77665	pfam02365	NAC	GO:0003677|DNA binding;GO:0003700|transcription factor activity, sequence-specific DNA binding;
Manes.08G148000	12.2762	10.9542	pfam02365	NAC	GO:0003677|DNA binding;GO:0003700|transcription factor activity, sequence-specific DNA binding;
Manes.06G172900	98.5494	20.9615	pfam02365	NAC	GO:0003677|DNA binding;GO:0003700|transcription factor activity, sequence-specific DNA binding;
Manes.14G080400	13.6773	94.5815	pfam02365	NAC	GO:0003677|DNA binding;GO:0003700|transcription factor activity, sequence-specific DNA binding;
Manes.06G090500	5.67981	42.0948	pfam02365	NAC	GO:0003677|DNA binding;GO:0003700|transcription factor activity, sequence-specific DNA binding;
Manes.15G084700	6.75487	3.45532	pfam02365	NAC	GO:0003677|DNA binding;
Manes.15G084800	21.1852	20.9908	pfam02365	NAC	GO:0003677|DNA binding;
Manes.09G144100	6.88911	3.1649	pfam02365	NAC	GO:0003677|DNA binding;
Manes.03G114200	77.3873	295.859	pfam02365	NAC	GO:0003677|DNA binding;
Manes.08G147800	18.0323	9.48663	pfam02365	NAC	GO:0003677|DNA binding;
Manes.07G061700 AZF3	107.36	47.4927	pfam13912	zf-C2H2_6	GO:0003677|DNA binding;GO:0046872|metal ion binding;GO:0043565|sequence-specific DNA binding;GO:0003700|transcription factor activity, sequence-specific DNA binding;GO:0044212|transcription regulatory region DNA binding;
Manes.07G111900	12.806	3.25451	pfam13912	zf-C2H2_6	GO:0046872|metal ion binding;GO:0003700|transcription factor activity, sequence-specific DNA binding;
Manes.04G031100	191.481	8.212	pfam13912	zf-C2H2_6	GO:0046872|metal ion binding;GO:0003700|transcription factor activity, sequence-specific DNA binding;
Manes.18G045300 AZF3	37.135	10.0539	pfam13912	zf-C2H2_6	GO:0046872|metal ion binding;GO:0043565|sequence-specific DNA binding;GO:0003700|transcription factor activity, sequence-specific DNA binding;
Manes.05G180900 AZF3	61.939	13.1509	pfam13912	zf-C2H2_6	GO:0046872|metal ion binding;GO:0043565|sequence-specific DNA binding;GO:0003700|transcription factor activity, sequence-specific DNA binding;
Manes.13G044000	16.2644	7.97037	pfam13912	zf-C2H2_6	GO:0046872|metal ion binding;GO:0003700|transcription factor activity, sequence-specific DNA binding;
Manes.10G080000	52.8343	2.54655	pfam13912	zf-C2H2_6	GO:0046872|metal ion binding;GO:0043565|sequence-specific DNA binding;GO:0003700|transcription factor activity, sequence-specific DNA binding;
Manes.09G006400 ZAT2	16.0529	12.4028	pfam13912	zf-C2H2_6	GO:0046872|metal ion binding;GO:0003700|transcription factor activity, sequence-specific DNA binding;
Manes.07G095100	3.432	19.8487	pfam13912	zf-C2H2_6	GO:0046872|metal ion binding;GO:0003700|transcription factor activity, sequence-specific DNA binding;
Manes.01G006500 ZAT2	28.8092	8.77142	pfam13912	zf-C2H2_6	GO:0046872|metal ion binding;GO:0003700|transcription factor activity, sequence-specific DNA binding;GO:0044212|transcription regulatory region DNA binding;
Manes.05G093100	2.99793	2.17534	pfam13912	zf-C2H2_6	GO:0046872|metal ion binding;GO:0003700|transcription factor activity, sequence-specific DNA binding;GO:0044212|transcription regulatory region DNA binding;
Manes.01G225300	0.238234	0.148423	pfam13912	zf-C2H2_6	GO:0046872|metal ion binding;GO:0003700|transcription factor activity, sequence-specific DNA binding;GO:0044212|transcription regulatory region DNA binding;
Manes.17G012700	0.249417	0.219036	pfam13912	zf-C2H2_6	GO:0046872|metal ion binding;GO:0003700|transcription factor activity, sequence-specific DNA binding;
Manes.14G112400	4.28286	2.84492	pfam00010	bHLH	GO:0003677|DNA binding;GO:0003700|transcription factor activity, sequence-specific DNA binding;
Manes.08G047200	3.68393	8.82515	pfam00010	bHLH	GO:0003677|DNA binding;GO:0003700|transcription factor activity, sequence-specific DNA binding;
Manes.02G148500	0.18135	0.24446	pfam00010	bHLH	GO:0016597|amino acid binding;GO:0003677|DNA binding;GO:0003700|transcription factor activity, sequence-specific DNA binding;
Manes.06G094500	0.427425	0.054091	pfam00010	bHLH	GO:0003700|transcription factor activity, sequence-specific DNA binding;
Manes.04G088800	0.433794	0.125423	pfam00010	bHLH	GO:0003677|DNA binding;GO:0003700|transcription factor activity, sequence-specific DNA binding;
Manes.18G055000	0.363536	0.283617	pfam00010	bHLH	GO:0003677|DNA binding;GO:0003700|transcription factor activity, sequence-specific DNA binding;
Manes.03G184300	0.371735	0.131344	pfam00010	bHLH	GO:0003677|DNA binding;GO:0003700|transcription factor activity, sequence-specific DNA binding;
Manes.15G023600	0.383932	0.248404	pfam00010	bHLH	GO:0003677|DNA binding;GO:0003700|transcription factor activity, sequence-specific DNA binding;
Manes.09G164100	0.317056	0.18072	pfam00010	bHLH	GO:0016597|amino acid binding;GO:0003677|DNA binding;GO:0003700|transcription factor activity, sequence-specific DNA binding;
Manes.11G086600	0.378122	0.0639907	pfam00010	bHLH	GO:0003677|DNA binding;GO:0003700|transcription factor activity, sequence-specific DNA binding;
Manes.08G094800	0.19978	0.223382	pfam00010	bHLH	GO:0003677|DNA binding;
Manes.17G023400	0.130501	0.253072	pfam00010	bHLH	.
Manes.02G087400	24.779	6.37223	pfam00447	HSF_DNA-bind	GO:0042803|protein homodimerization activity;GO:0043565|sequence-specific DNA binding;GO:0003700|transcription factor activity, sequence-specific DNA binding;
Manes.03G173200	46.0599	2.94582	pfam00447	HSF_DNA-bind	GO:0043565|sequence-specific DNA binding;GO:0003700|transcription factor activity, sequence-specific DNA binding;
Manes.03G020500	4.02427	40.7157	pfam00447	HSF_DNA-bind	GO:0043565|sequence-specific DNA binding;GO:0003700|transcription factor activity, sequence-specific DNA binding;
Manes.13G124500	5.88568	74.5108	pfam00447	HSF_DNA-bind	GO:0043565|sequence-specific DNA binding;GO:0003700|transcription factor activity, sequence-specific DNA binding;
Manes.16G116200	7.56543	4.26189	pfam00447	HSF_DNA-bind	GO:0043565|sequence-specific DNA binding;GO:0003700|transcription factor activity, sequence-specific DNA binding;
Manes.01G129900	7.57959	3.21232	pfam00447	HSF_DNA-bind	GO:0043565|sequence-specific DNA binding;GO:0003700|transcription factor activity, sequence-specific DNA binding;
Manes.16G100700	8.66751	21.9751	pfam00447	HSF_DNA-bind	GO:0043565|sequence-specific DNA binding;GO:0003700|transcription factor activity, sequence-specific DNA binding;
Manes.08G051600	5.73997	18.4545	pfam00447	HSF_DNA-bind	GO:0043565|sequence-specific DNA binding;GO:0003700|transcription factor activity, sequence-specific DNA binding;
Manes.02G136700	0.273807	0.238302	pfam00447	HSF_DNA-bind	GO:0042802|identical protein binding;GO:0043565|sequence-specific DNA binding;GO:0003700|transcription factor activity, sequence-specific DNA binding;
Manes.18G038600	0.487231	0.242293	pfam00447	HSF_DNA-bind	GO:0043565|sequence-specific DNA binding;GO:0003700|transcription factor activity, sequence-specific DNA binding;
Manes.13G137100	2.68502	3.61619	pfam03514	GRAS	GO:0003700|transcription factor activity, sequence-specific DNA binding;
Manes.01G171900	23.5696	3.24878	pfam03514	GRAS	GO:0003700|transcription factor activity, sequence-specific DNA binding;
Manes.03G203200	8.08858	5.40202	pfam03514	GRAS	GO:0003700|transcription factor activity, sequence-specific DNA binding;GO:0000989|transcription factor activity, transcription factor binding;
Manes.13G013600	14.0539	3.52002	pfam03514	GRAS	GO:0003700|transcription factor activity, sequence-specific DNA binding;GO:0000989|transcription factor activity, transcription factor binding;
Manes.02G075900	0.343415	0.398836	pfam03514	GRAS	GO:0000989|transcription factor activity, transcription factor binding;
Manes.12G110800	0.226751	0.113287	pfam03514	GRAS	GO:0003700|transcription factor activity, sequence-specific DNA binding;
Manes.11G002500	0.352286	0.396805	pfam03514	GRAS	GO:0003700|transcription factor activity, sequence-specific DNA binding;GO:0000989|transcription factor activity, transcription factor binding;
Manes.03G121000	4.76905	3.16947	pfam03514	GRAS	.
Manes.15G078300	8.63895	2.2478	pfam03514	GRAS	.
Manes.01G242300	4.63853	119.3	pfam00046	Homeobox	GO:0043565|sequence-specific DNA binding;GO:0003700|transcription factor activity, sequence-specific DNA binding;
Manes.S061300	3.72462	5.10745	pfam00046	Homeobox	GO:0043565|sequence-specific DNA binding;GO:0003700|transcription factor activity, sequence-specific DNA binding;
Manes.13G136800	10.454	32.5108	pfam00046	Homeobox	GO:0043565|sequence-specific DNA binding;GO:0003700|transcription factor activity, sequence-specific DNA binding;
Manes.15G129200	2.05255	3.79471	pfam00046	Homeobox	GO:0003677|DNA binding;GO:0003700|transcription factor activity, sequence-specific DNA binding;
Manes.01G038900	2.13286	10.0737	pfam00046	Homeobox	GO:0043565|sequence-specific DNA binding;GO:0003700|transcription factor activity, sequence-specific DNA binding;
Manes.18G051600	2.41934	3.45811	pfam00046	Homeobox	GO:0043565|sequence-specific DNA binding;GO:0003700|transcription factor activity, sequence-specific DNA binding;
Manes.15G174800	0.361947	0.275693	pfam00046	Homeobox	GO:0043565|sequence-specific DNA binding;GO:0003700|transcription factor activity, sequence-specific DNA binding;
Manes.05G175700	0.354308	0.124859	pfam00046	Homeobox	GO:0003677|DNA binding;
Manes.08G152100	2.89841	3.24649	pfam02701	zf-Dof	GO:0003677|DNA binding;GO:0046872|metal ion binding;GO:0003700|transcription factor activity, sequence-specific DNA binding;
Manes.09G136300	2.08577	2.83008	pfam02701	zf-Dof	GO:0003677|DNA binding;GO:0046872|metal ion binding;GO:0003700|transcription factor activity, sequence-specific DNA binding;
Manes.06G080600	2.81995	2.32651	pfam02701	zf-Dof	GO:0046872|metal ion binding;GO:0003700|transcription factor activity, sequence-specific DNA binding;GO:0044212|transcription regulatory region DNA binding;
Manes.09G046100	54.3895	6.56668	pfam02701	zf-Dof	GO:0003677|DNA binding;GO:0046872|metal ion binding;GO:0003700|transcription factor activity, sequence-specific DNA binding;
Manes.04G137800	2.7078	2.9815	pfam02701	zf-Dof	GO:0046872|metal ion binding;GO:0003700|transcription factor activity, sequence-specific DNA binding;GO:0044212|transcription regulatory region DNA binding;
Manes.16G024500	2.47175	2.90691	pfam02701	zf-Dof	GO:0003677|DNA binding;GO:0046872|metal ion binding;
Manes.17G042800	3.74074	2.01513	pfam02701	zf-Dof	GO:0003677|DNA binding;GO:0046872|metal ion binding;
Manes.06G079700	32.6739	6.72211	pfam00170	bZIP_1	GO:0043565|sequence-specific DNA binding;GO:0003700|transcription factor activity, sequence-specific DNA binding;
Manes.06G078000	0.394436	0.479935	pfam00170	bZIP_1	GO:0043565|sequence-specific DNA binding;GO:0003700|transcription factor activity, sequence-specific DNA binding;
Manes.03G201300	0.470613	0.314365	pfam00320	GATA	GO:0043565|sequence-specific DNA binding;GO:0003700|transcription factor activity, sequence-specific DNA binding;GO:0008270|zinc ion binding;
Manes.11G146600	0.389926	0.33961	pfam00320	GATA	GO:0043565|sequence-specific DNA binding;GO:0003700|transcription factor activity, sequence-specific DNA binding;GO:0008270|zinc ion binding;
Manes.04G132800	0.408147	0.244349	pfam00320	GATA	GO:0043565|sequence-specific DNA binding;GO:0003700|transcription factor activity, sequence-specific DNA binding;GO:0008270|zinc ion binding;
Manes.07G138200	0.0894146	0.129105	pfam00505	HMG_box	GO:0003682|chromatin binding;GO:0003677|DNA binding;GO:0003700|transcription factor activity, sequence-specific DNA binding;
Manes.04G161800	0.442883	0.0390078	pfam00505	HMG_box	GO:0003682|chromatin binding;GO:0003677|DNA binding;GO:0003700|transcription factor activity, sequence-specific DNA binding;
Manes.16G105900	4.72338	11.0747	pfam00642	zf-CCCH	GO:0003677|DNA binding;GO:0046872|metal ion binding;GO:0003700|transcription factor activity, sequence-specific DNA binding;
Manes.13G073800	6.49924	29.6952	pfam00643	zf-B_box	GO:0046872|metal ion binding;GO:0003700|transcription factor activity, sequence-specific DNA binding;
Manes.05G152700	2.80462	3.50001	pfam00643	zf-B_box	GO:0003700|transcription factor activity, sequence-specific DNA binding;GO:0008270|zinc ion binding;
Manes.03G183200	2.301	2.73504	pfam00808	CBFD_NFYB_HMF	GO:0043565|sequence-specific DNA binding;GO:0003700|transcription factor activity, sequence-specific DNA binding;
Manes.12G012100	0.401986	0.0396988	pfam00808	CBFD_NFYB_HMF	.
Manes.18G008500	0.343555	0.161497	pfam01388	ARID	GO:0003677|DNA binding;GO:0003700|transcription factor activity, sequence-specific DNA binding;
Manes.06G141600	0.220561	0.398128	pfam01486	K-box	GO:0003677|DNA binding;GO:0003700|transcription factor activity, sequence-specific DNA binding;GO:0008134|transcription factor binding;
Manes.16G017400	0.149627	0.395322	pfam01925	TauE	GO:0003677|DNA binding;GO:0003700|transcription factor activity, sequence-specific DNA binding;
Manes.02G113900	2.47421	2.01544	pfam02042	RWP-RK	GO:0003677|DNA binding;GO:0003700|transcription factor activity, sequence-specific DNA binding;
Manes.09G044200	0.374608	0.152119	pfam02045	CBFB_NFYA	GO:0003677|DNA binding;GO:0003700|transcription factor activity, sequence-specific DNA binding;
Manes.16G073600	2.2266	2.75741	pfam02309	AUX_IAA	GO:0003700|transcription factor activity, sequence-specific DNA binding;
Manes.11G051200	3.61458	3.32703	pfam02309	AUX_IAA	GO:0003700|transcription factor activity, sequence-specific DNA binding;
Manes.04G120800	4.70285	4.77698	pfam02309	AUX_IAA	GO:0003700|transcription factor activity, sequence-specific DNA binding;
Manes.13G104700	0.427378	0.294461	pfam02309	AUX_IAA	GO:0003700|transcription factor activity, sequence-specific DNA binding;
Manes.12G037800	2.42015	3.31331	pfam02309	AUX_IAA	.
Manes.14G070800	0.466903	0.475144	pfam02319	E2F_TDP	GO:0003677|DNA binding;GO:0003700|transcription factor activity, sequence-specific DNA binding;
Manes.06G071700	24.4254	2.27272	pfam02362	B3	GO:0003677|DNA binding;GO:0003700|transcription factor activity, sequence-specific DNA binding;
Manes.14G098000	15.0654	2.05019	pfam02362	B3	GO:0003677|DNA binding;GO:0003700|transcription factor activity, sequence-specific DNA binding;
Manes.09G051400	3.43501	10.8927	pfam02362	B3	GO:0003677|DNA binding;GO:0003700|transcription factor activity, sequence-specific DNA binding;
Manes.10G033500	15.4068	11.9759	pfam02362	B3	GO:0003677|DNA binding;
Manes.03G005400	0.192253	0.39588	pfam02362	B3	GO:0003677|DNA binding;
Manes.09G148100	5.03531	5.11623	pfam02373	JmjC	GO:0051213|dioxygenase activity;GO:0046872|metal ion binding;GO:0003700|transcription factor activity, sequence-specific DNA binding;
Manes.11G155800	0.310338	0.368624	pfam02791	DDT	GO:0005524|ATP binding;GO:0003677|DNA binding;GO:0004386|helicase activity;GO:0008270|zinc ion binding;
Manes.15G091000	0.4245	0.340928	pfam03634	TCP	GO:0003677|DNA binding;GO:0003700|transcription factor activity, sequence-specific DNA binding;
Manes.05G119300	0.251434	0.246488	pfam03634	TCP	GO:0003677|DNA binding;GO:0003700|transcription factor activity, sequence-specific DNA binding;
Manes.08G173700	0.350484	0.243044	pfam04844	Ovate	GO:0003677|DNA binding;
Manes.01G012000	0.176604	0.104875	pfam06203	CCT	GO:0003700|transcription factor activity, sequence-specific DNA binding;GO:0008270|zinc ion binding;
Manes.01G024100	0.181724	0.180007	pfam06203	CCT	GO:0003677|DNA binding;GO:0042802|identical protein binding;GO:0003700|transcription factor activity, sequence-specific DNA binding;GO:0008270|zinc ion binding;
Manes.11G142300	0.499866	0.425962	pfam06507	Auxin_resp	GO:0003677|DNA binding;GO:0003700|transcription factor activity, sequence-specific DNA binding;
Manes.07G122100	0.19685	0.0803317	pfam07526	POX	GO:0043565|sequence-specific DNA binding;GO:0003700|transcription factor activity, sequence-specific DNA binding;
Manes.18G005000	2.07123	2.82375	pfam07716	bZIP_2	GO:0043565|sequence-specific DNA binding;GO:0003700|transcription factor activity, sequence-specific DNA binding;
Manes.04G039500	2.49846	2.94557	pfam08614	ATG16	GO:0043565|sequence-specific DNA binding;GO:0003700|transcription factor activity, sequence-specific DNA binding;
Manes.08G061400	2.4655	4.66855	pfam08711	Med26	GO:0003677|DNA binding;GO:0003746|translation elongation factor activity;
Manes.05G087300	5.7347	4.63913	pfam12171	zf-C2H2_jaz	GO:0003677|DNA binding;GO:0046872|metal ion binding;GO:0003700|transcription factor activity, sequence-specific DNA binding;
Manes.02G118800	5.23298	4.76006	pfam12796	Ank_2	GO:0003677|DNA binding;GO:0046872|metal ion binding;GO:0003700|transcription factor activity, sequence-specific DNA binding;
Manes.01G160800	3.98466	2.55273	pfam12796	Ank_2	GO:0003677|DNA binding;GO:0046872|metal ion binding;GO:0003700|transcription factor activity, sequence-specific DNA binding;
Manes.09G038600	0.329664	0.450287	pfam13894	zf-C2H2_4	GO:0046872|metal ion binding;GO:0003700|transcription factor activity, sequence-specific DNA binding;
Manes.01G034800	0.257678	0.177789	pfam13921	Myb_DNA-bind_6	GO:0003677|DNA binding;GO:0003700|transcription factor activity, sequence-specific DNA binding;
Manes.08G093300	2.07035	2.37606	pfam14144	DOG1	GO:0003677|DNA binding;GO:0042802|identical protein binding;GO:0043565|sequence-specific DNA binding;GO:0003700|transcription factor activity, sequence-specific DNA binding;
Manes.05G177000	0.478434	0.102642	pfam14215	bHLH-MYC_N	GO:0003677|DNA binding;
Manes.01G198000	0.34731	0.0852727	pfam14215	bHLH-MYC_N	GO:0003677|DNA binding;
Manes.09G142300	2.22347	2.76854	pfam14379	Myb_CC_LHEQLE	GO:0003677|DNA binding;GO:0003700|transcription factor activity, sequence-specific DNA binding;
Manes.02G089600	12.951	8.55542	pfam14541	TAXi_C	GO:0004190|aspartic-type endopeptidase activity;GO:0070001|aspartic-type peptidase activity;GO:0003677|DNA binding;
Manes.18G060100	0.312749	0.201287	pfam14541	TAXi_C	GO:0004190|aspartic-type endopeptidase activity;GO:0070001|aspartic-type peptidase activity;GO:0003677|DNA binding;
Manes.02G182000	39.3868	488.58	pfam14935	TMEM138	GO:0003677|DNA binding;GO:0003700|transcription factor activity, sequence-specific DNA binding;
