# Supplementary material for: Global Gene Expression Analysis Reveals Crosstalk between Response Mechanisms to Cold and Drought Stresses in Cassava Seedlings
Source: Front Plant Sci. 2017 Jul 18;8:1259. doi: 10.3389/fpls.2017.01259 (PMC5513928; doi:10.3389/fpls.2017.01259)
Supplement: Supplementary file 8 [file Table_7.XLSX]

## Sheet: Sheet1
Supplementary Table S7. Gene-specific primers used for qRT-PCR
Primer name	sequeces 5'-3'
Manes.04G026700-RT-S	GATCACGTGCATCAGTTGCG
Manes.04G026700-RT-A	CTGGGCACACTGGTTCATCA
Manes.09G024500-RT-S	GCCATAAGCATGGAGTGATGC
Manes.09G024500-RT-A	GACATCTACTTCTGGGCCGT
Manes.17G021500-RT-S	AAATTTTGGGGTGGCAAGGC
Manes.17G021500-RT-A	CGCAAACAGTTCACCACCAG
Manes.18G124300-RT-S	TGCAAAGTCCAGACCCCTTC
Manes.18G124300-RT-A	AAGCATCCAATGAGCGGACT
Manes.15G039700-RT-S	TCCTTCGGATCGCCTGAATC
Manes.15G039700-RT-A	CCCTTATCTCCGCAGCGAAT
Manes.18G098700-RT-S	TTGCCCATCTCTCCTCCTTCT
Manes.18G098700-RT-A	GGTTTCGACCAGAACTCGTG
Manes.15G149600-RT-S	GCTGAACTATCTTCGCCCCG
Manes.15G149600-RT-A	CAACTCTGCCCAGCAAATGTC
Manes.18G045300-RT-S	CCACCGCTGCTGTTTCTAAC
Manes.18G045300-RT-A	TGGTTGAGGCTGTGTGAGTT
Manes.05G154600-RT-S	GCGGAATGGCAGTTGAATCC
Manes.05G154600-RT-A	GCTGGCGGGAGAAAAATCAC
Manes.03G110600-RT-S	GGACACTTTGGCCAATCATCT
Manes.03G110600-RT-A	CCTCCACACCAGGAGGAAAAT
Manes.07G063200-RT-S	CTCATGCTGATCGTGCCTCA
Manes.07G063200-RT-A	GCCAAATGACACTCTGCCAC
Manes.17G031300-RT-S	CTTGACCAGTCTGGCAGTCG
Manes.17G031300-RT-A	CGGCTCGCCTTCTGTTATCC
MeACTIN-RT-S	TGATGAGTCTGGTCCATCCA
MeACTIN-RT-A	CCTCCTACGACCCAATCTCA
